# Supplementary material for: Identification of prostate cancer specific methylation biomarkers from a multi-cancer analysis
Source: BMC Bioinformatics. 2021 Oct 12;22:492. doi: 10.1186/s12859-021-04416-w (PMC8507340; doi:10.1186/s12859-021-04416-w)
Supplement: Supplementary file 1 — Additional file 1. Results of pan-cancer sites. [file 12859_2021_4416_MOESM1_ESM.csv]

Result files of pan_cancer_analysis.R
#Sign.up.site = List of sites which are up-methylated (methylation level of tumors higher than normal tissues) in one or more cancer types
#Up.Freq = Number of cancer types in which the site is up-methylated
#Sign.up.site = List of sites which are down-methylated (methylation level of tumors lower than normal tissues) in one or more cancer types
#Down.Freq = Number of cancer types in which the site is down-methylated
Sign.up.site	Up.Freq			Sign.down.site	Down.Freq
cg00000029	1			cg00000029	4
cg00000165	11			cg00000289	4
cg00000236	4			cg00000714	4
cg00000292	4			cg00000721	1
cg00000363	5			cg00000734	1
cg00000721	2			cg00000769	2
cg00000734	1			cg00000905	2
cg00000769	3			cg00000948	9
cg00001349	3			cg00001349	1
cg00001364	2			cg00001364	3
cg00001446	2			cg00001446	2
cg00001582	1			cg00001582	2
cg00001583	9			cg00001583	1
cg00001747	12			cg00001791	7
cg00001854	1			cg00001854	5
cg00001874	1			cg00001874	3
cg00002033	5			cg00002224	4
cg00002224	1			cg00002236	1
cg00002236	2			cg00002406	1
cg00002406	3			cg00002449	7
cg00002464	1			cg00002464	3
cg00002490	2			cg00002591	1
cg00002591	2			cg00002593	5
cg00002593	2			cg00002597	5
cg00002646	3			cg00002646	2
cg00002660	1			cg00002660	1
cg00002719	11			cg00002808	4
cg00002769	3			cg00002837	1
cg00002810	10			cg00003091	7
cg00002837	3			cg00003173	2
cg00003173	2			cg00003181	5
cg00003181	1			cg00003202	2
cg00003202	2			cg00003287	3
cg00003287	2			cg00003345	1
cg00003298	11			cg00003513	7
cg00003305	7			cg00003529	10
cg00003345	3			cg00003578	1
cg00003513	1			cg00003784	1
cg00003578	7			cg00004072	1
cg00003625	6			cg00004089	3
cg00003784	4			cg00004207	6
cg00003994	8			cg00004429	5
cg00004072	2			cg00004608	1
cg00004089	5			cg00004773	9
cg00004257	7			cg00004939	3
cg00004429	2			cg00005072	2
cg00004608	3			cg00005112	1
cg00004773	1			cg00005166	9
cg00004939	1			cg00005215	11
cg00004963	11			cg00005297	2
cg00004996	9			cg00005619	5
cg00005040	9			cg00005740	2
cg00005112	10			cg00005817	3
cg00005297	2			cg00005849	1
cg00005306	4			cg00006032	3
cg00005543	4			cg00006122	2
cg00005619	2			cg00006198	3
cg00005740	3			cg00006243	3
cg00005847	9			cg00006397	8
cg00006032	1			cg00006459	5
cg00006081	13			cg00006884	1
cg00006122	1			cg00007032	2
cg00006198	1			cg00007076	8
cg00006459	3			cg00007221	2
cg00006626	6			cg00007239	10
cg00006787	7			cg00007269	3
cg00006884	2			cg00007420	3
cg00006948	4			cg00007426	9
cg00007032	4			cg00007466	1
cg00007221	7			cg00007675	2
cg00007226	1			cg00007981	1
cg00007269	2			cg00008004	4
cg00007300	3			cg00008188	1
cg00007420	1			cg00008345	4
cg00007426	1			cg00008387	3
cg00007466	1			cg00008452	3
cg00007644	12			cg00008564	2
cg00007675	6			cg00008629	6
cg00007898	2			cg00008647	3
cg00007981	3			cg00008665	1
cg00008004	2			cg00008671	4
cg00008036	9			cg00008695	9
cg00008188	3			cg00008713	2
cg00008387	3			cg00008737	5
cg00008446	5			cg00008810	6
cg00008452	1			cg00008971	4
cg00008488	3			cg00009053	3
cg00008564	5			cg00009214	2
cg00008629	1			cg00009293	10
cg00008647	5			cg00009407	3
cg00008665	4			cg00009412	1
cg00008671	1			cg00009421	3
cg00008737	1			cg00009553	11
cg00008839	5			cg00009750	3
cg00008971	1			cg00009944	5
cg00009053	2			cg00010046	1
cg00009214	2			cg00010078	1
cg00009292	11			cg00010108	4
cg00009293	2			cg00010168	2
cg00009364	5			cg00010266	3
cg00009407	1			cg00010654	1
cg00009412	1			cg00010659	3
cg00009750	5			cg00010890	5
cg00009871	4			cg00010947	2
cg00009944	2			cg00010992	1
cg00009970	4			cg00011122	1
cg00010046	1			cg00011239	9
cg00010078	3			cg00011247	2
cg00010168	2			cg00011460	2
cg00010445	12			cg00011564	4
cg00010654	4			cg00011578	3
cg00010659	2			cg00011605	2
cg00010742	13			cg00011717	3
cg00010890	1			cg00011856	7
cg00010946	9			cg00012036	3
cg00010947	5			cg00012148	11
cg00010992	1			cg00012386	3
cg00011203	7			cg00012469	2
cg00011225	9			cg00012529	6
cg00011239	1			cg00012638	9
cg00011247	3			cg00012698	4
cg00011460	2			cg00012792	2
cg00011482	13			cg00012920	7
cg00011578	1			cg00013006	6
cg00011605	1			cg00013015	7
cg00011616	7			cg00013374	1
cg00011717	1			cg00013409	4
cg00011740	12			cg00013441	1
cg00012036	3			cg00013569	4
cg00012126	2			cg00013618	11
cg00012199	1			cg00013660	8
cg00012203	4			cg00013733	4
cg00012469	5			cg00013804	6
cg00012698	4			cg00014085	5
cg00012992	5			cg00014104	6
cg00013015	3			cg00014194	4
cg00013374	1			cg00014260	12
cg00013409	1			cg00014285	4
cg00013410	2			cg00014289	2
cg00013441	3			cg00014301	6
cg00013451	4			cg00014333	8
cg00013475	8			cg00014445	7
cg00013660	1			cg00014667	8
cg00013733	2			cg00014733	2
cg00013804	1			cg00014752	2
cg00014104	1			cg00015024	2
cg00014118	4			cg00015340	8
cg00014272	3			cg00015343	7
cg00014289	5			cg00015373	4
cg00014752	2			cg00015699	8
cg00014830	6			cg00016127	6
cg00014996	6			cg00016156	1
cg00014998	10			cg00016255	4
cg00015024	1			cg00016360	7
cg00015058	6			cg00016498	1
cg00015319	11			cg00016593	6
cg00015343	1			cg00016618	4
cg00015603	1			cg00016718	5
cg00015639	3			cg00016814	2
cg00015770	11			cg00016841	1
cg00016156	1			cg00016892	4
cg00016255	1			cg00016968	2
cg00016498	2			cg00017002	1
cg00016618	2			cg00017062	1
cg00016718	2			cg00017188	1
cg00016783	8			cg00017203	2
cg00016841	1			cg00017461	3
cg00016892	2			cg00017475	3
cg00016968	1			cg00017826	1
cg00017002	2			cg00017842	12
cg00017062	3			cg00018181	8
cg00017121	4			cg00018229	5
cg00017188	3			cg00018696	9
cg00017441	3			cg00018845	1
cg00017475	1			cg00018850	7
cg00017489	13			cg00018896	9
cg00017601	3			cg00019118	8
cg00017826	7			cg00019137	1
cg00017970	5			cg00019301	3
cg00018024	8			cg00019308	7
cg00018181	1			cg00019377	4
cg00018524	2			cg00019458	1
cg00018845	8			cg00019511	2
cg00018850	1			cg00019778	3
cg00019093	3			cg00019826	8
cg00019137	3			cg00019841	6
cg00019301	1			cg00019877	11
cg00019308	2			cg00019997	3
cg00019458	1			cg00020175	5
cg00019463	2			cg00020348	8
cg00019678	5			cg00020419	4
cg00019759	13			cg00020474	6
cg00019778	1			cg00020533	8
cg00020052	10			cg00020720	2
cg00020175	1			cg00020794	2
cg00020191	4			cg00020991	4
cg00020419	2			cg00021028	3
cg00020474	3			cg00021108	1
cg00020622	9			cg00021128	1
cg00020720	2			cg00021152	3
cg00020991	3			cg00021166	5
cg00021108	6			cg00021237	7
cg00021128	4			cg00021242	4
cg00021166	2			cg00021325	1
cg00021242	3			cg00021476	1
cg00021256	4			cg00021527	5
cg00021325	1			cg00021540	1
cg00021476	6			cg00021576	2
cg00021540	1			cg00021783	1
cg00021558	8			cg00021978	4
cg00021576	5			cg00022054	6
cg00021783	5			cg00022076	4
cg00021945	3			cg00022101	3
cg00022024	1			cg00022138	1
cg00022076	1			cg00022145	8
cg00022101	4			cg00022259	1
cg00022138	2			cg00022308	5
cg00022259	1			cg00022594	5
cg00022308	1			cg00022633	9
cg00022558	7			cg00022642	3
cg00022642	3			cg00022688	4
cg00022688	3			cg00022858	1
cg00022858	4			cg00022866	1
cg00022866	5			cg00022900	8
cg00022911	12			cg00023024	5
cg00023001	2			cg00023132	3
cg00023132	3			cg00023154	1
cg00023154	3			cg00023168	5
cg00023168	1			cg00023351	7
cg00023174	4			cg00023411	7
cg00023185	6			cg00023464	9
cg00023695	2			cg00023673	10
cg00023808	8			cg00023919	1
cg00023919	2			cg00024046	4
cg00024046	3			cg00024192	7
cg00024086	9			cg00024396	3
cg00024192	3			cg00024404	4
cg00024280	12			cg00024416	5
cg00024382	6			cg00024471	3
cg00024404	2			cg00024494	1
cg00024471	4			cg00024722	4
cg00024494	3			cg00024812	1
cg00024722	1			cg00024989	10
cg00024790	5			cg00025044	4
cg00024812	2			cg00025211	8
cg00024967	7			cg00025347	7
cg00024989	1			cg00025357	11
cg00025044	3			cg00025405	12
cg00025331	3			cg00025436	3
cg00025357	1			cg00025496	2
cg00025436	1			cg00025643	4
cg00025496	3			cg00025715	9
cg00025643	2			cg00025795	3
cg00025981	6			cg00025991	6
cg00026030	1			cg00026030	3
cg00026230	4			cg00026104	4
cg00026290	2			cg00026141	8
cg00026327	6			cg00026290	2
cg00026362	5			cg00026362	1
cg00026374	2			cg00026455	2
cg00026412	6			cg00026457	5
cg00026455	6			cg00026546	7
cg00026546	1			cg00026603	9
cg00026553	4			cg00026703	2
cg00026703	2			cg00026731	4
cg00026731	2			cg00026776	6
cg00026776	1			cg00026853	2
cg00026853	4			cg00026909	4
cg00026909	2			cg00026919	9
cg00026938	2			cg00026938	2
cg00026974	2			cg00026974	2
cg00027037	4			cg00027120	6
cg00027081	8			cg00027466	4
cg00027083	10			cg00027637	3
cg00027114	6			cg00027650	1
cg00027400	8			cg00027669	1
cg00027466	1			cg00027990	9
cg00027637	4			cg00027995	4
cg00027650	1			cg00028034	3
cg00027669	4			cg00028184	5
cg00027995	2			cg00028338	4
cg00028013	4			cg00028429	1
cg00028034	4			cg00028455	1
cg00028338	3			cg00028487	1
cg00028429	2			cg00028598	9
cg00028455	4			cg00028636	5
cg00028487	3			cg00028749	2
cg00028678	6			cg00028829	6
cg00028844	2			cg00028844	7
cg00028870	1			cg00028870	1
cg00028918	1			cg00028929	6
cg00028935	13			cg00029233	3
cg00028993	1			cg00029284	5
cg00029161	3			cg00029353	1
cg00029284	1			cg00029397	2
cg00029353	7			cg00029640	3
cg00029397	2			cg00029678	3
cg00029678	4			cg00029825	1
cg00029825	5			cg00029826	1
cg00029826	5			cg00029831	2
cg00029831	1			cg00030291	2
cg00030291	5			cg00030476	3
cg00030420	11			cg00030501	4
cg00030422	8			cg00030523	8
cg00030432	3			cg00030588	10
cg00030476	1			cg00030627	3
cg00030501	1			cg00030807	9
cg00030807	1			cg00030816	3
cg00030816	4			cg00031162	1
cg00031013	8			cg00031187	1
cg00031162	8			cg00031256	1
cg00031187	6			cg00031277	5
cg00031256	4			cg00031303	1
cg00031277	1			cg00031340	2
cg00031303	1			cg00031346	9
cg00031340	4			cg00031402	2
cg00031402	1			cg00031456	2
cg00031456	4			cg00031476	1
cg00031663	4			cg00031722	2
cg00032036	1			cg00031759	3
cg00032205	9			cg00032036	2
cg00032227	5			cg00032192	4
cg00032246	2			cg00032308	8
cg00032643	3			cg00032609	10
cg00032664	3			cg00032643	2
cg00032701	1			cg00032664	1
cg00032756	5			cg00032701	4
cg00032805	11			cg00032756	1
cg00032879	1			cg00032789	2
cg00033165	2			cg00032852	6
cg00033304	1			cg00032879	9
cg00033516	4			cg00032884	7
cg00033533	4			cg00033165	5
cg00033666	6			cg00033304	6
cg00033668	3			cg00033334	5
cg00033773	3			cg00033533	2
cg00033877	2			cg00033668	2
cg00034019	2			cg00033703	3
cg00034076	12			cg00033773	1
cg00034130	3			cg00033834	9
cg00034376	3			cg00033877	4
cg00034416	4			cg00034019	2
cg00034433	8			cg00034039	5
cg00034555	1			cg00034130	2
cg00034559	7			cg00034376	2
cg00034769	1			cg00034416	2
cg00034852	3			cg00034433	1
cg00035000	7			cg00034755	8
cg00035074	2			cg00034769	3
cg00035197	5			cg00035000	1
cg00035237	5			cg00035074	5
cg00035268	3			cg00035197	1
cg00035316	12			cg00035220	8
cg00035326	1			cg00035268	2
cg00035453	3			cg00035326	3
cg00035623	1			cg00035623	2
cg00035812	2			cg00035630	10
cg00035945	1			cg00035812	1
cg00035980	1			cg00035923	7
cg00036011	6			cg00035945	3
cg00036110	1			cg00035980	4
cg00036119	1			cg00036110	6
cg00036137	4			cg00036119	7
cg00036328	2			cg00036258	6
cg00036347	3			cg00036324	6
cg00036408	2			cg00036328	2
cg00036440	3			cg00036347	6
cg00036570	1			cg00036408	1
cg00036588	3			cg00036570	4
cg00036599	3			cg00036585	13
cg00036664	9			cg00036588	3
cg00036723	1			cg00036599	1
cg00036732	5			cg00036664	1
cg00036788	7			cg00036723	5
cg00036871	3			cg00036732	3
cg00036976	3			cg00036871	2
cg00037013	2			cg00036976	3
cg00037056	1			cg00037013	3
cg00037058	5			cg00037056	4
cg00037186	3			cg00037186	1
cg00037388	1			cg00037223	5
cg00037400	6			cg00037314	3
cg00037441	3			cg00037388	4
cg00037450	3			cg00037441	1
cg00037457	11			cg00037681	6
cg00037681	1			cg00037763	7
cg00037763	2			cg00037856	2
cg00037856	3			cg00037930	4
cg00037930	1			cg00037940	4
cg00037952	9			cg00038239	3
cg00038167	7			cg00038342	8
cg00038239	1			cg00038436	1
cg00038436	2			cg00038446	7
cg00038711	1			cg00038711	3
cg00039129	2			cg00039016	10
cg00039147	4			cg00039129	5
cg00039326	4			cg00039326	6
cg00039480	2			cg00039478	7
cg00039489	2			cg00039480	5
cg00040007	5			cg00039489	5
cg00040008	1			cg00039864	9
cg00040268	7			cg00040007	2
cg00040312	10			cg00040008	1
cg00040426	2			cg00040380	4
cg00040427	3			cg00040411	5
cg00040566	1			cg00040426	5
cg00040575	5			cg00040427	4
cg00040588	2			cg00040466	5
cg00040861	1			cg00040566	3
cg00040873	2			cg00040569	1
cg00040945	6			cg00040575	3
cg00040986	2			cg00040588	3
cg00041014	1			cg00040861	3
cg00041047	2			cg00040873	3
cg00041084	1			cg00040986	6
cg00041666	7			cg00041014	7
cg00041872	7			cg00041047	3
cg00041901	1			cg00041084	1
cg00041989	5			cg00041368	7
cg00042186	5			cg00041865	2
cg00042325	7			cg00041873	11
cg00042356	1			cg00041898	9
cg00042568	4			cg00041901	3
cg00042837	8			cg00041989	1
cg00042874	3			cg00042081	8
cg00043095	2			cg00042325	5
cg00043284	3			cg00042568	2
cg00043364	7			cg00042837	2
cg00043371	3			cg00042874	1
cg00043379	9			cg00042882	8
cg00043510	10			cg00043095	1
cg00043788	12			cg00043284	4
cg00043800	7			cg00043364	1
cg00043819	11			cg00043371	4
cg00044097	5			cg00043591	11
cg00044107	1			cg00043800	1
cg00044170	4			cg00044170	1
cg00044245	5			cg00044245	1
cg00044463	1			cg00044289	4
cg00044466	10			cg00044318	6
cg00044505	3			cg00044505	3
cg00044665	8			cg00044665	1
cg00044871	8			cg00044995	1
cg00044995	5			cg00045061	2
cg00045061	1			cg00045114	4
cg00045303	5			cg00045275	9
cg00045515	1			cg00045303	1
cg00045689	1			cg00045515	6
cg00045753	1			cg00045689	2
cg00045787	7			cg00045753	5
cg00045902	4			cg00045762	8
cg00046018	4			cg00045902	4
cg00046336	1			cg00046018	1
cg00046499	13			cg00046021	6
cg00046744	8			cg00046026	9
cg00046815	4			cg00046560	5
cg00046899	5			cg00046623	7
cg00047050	1			cg00046899	3
cg00047052	2			cg00046991	4
cg00047079	1			cg00047052	6
cg00047287	12			cg00047079	3
cg00047338	2			cg00047287	1
cg00047501	2			cg00047338	13
cg00047694	3			cg00047469	4
cg00047844	3			cg00047815	6
cg00048436	2			cg00047844	2
cg00048743	6			cg00048370	3
cg00048746	1			cg00048436	2
cg00049033	8			cg00048697	9
cg00049047	8			cg00048746	2
cg00049323	2			cg00049102	8
cg00049330	3			cg00049253	3
cg00049382	5			cg00049323	7
cg00049440	6			cg00049380	2
cg00049475	4			cg00049411	4
cg00049502	1			cg00049440	4
cg00049729	4			cg00049475	2
cg00050133	1			cg00049502	3
cg00050152	3			cg00049616	10
cg00050312	3			cg00049691	5
cg00050402	5			cg00049729	1
cg00050482	3			cg00049868	6
cg00050590	4			cg00049894	4
cg00050938	1			cg00050133	10
cg00050984	6			cg00050152	2
cg00051068	1			cg00050271	4
cg00051179	9			cg00050294	10
cg00051307	4			cg00050312	1
cg00051371	1			cg00050402	2
cg00051546	4			cg00050482	1
cg00051662	1			cg00050692	8
cg00051782	3			cg00050938	2
cg00051818	1			cg00051068	4
cg00051979	1			cg00051307	4
cg00052246	1			cg00051371	2
cg00052290	2			cg00051546	1
cg00052422	4			cg00051662	7
cg00052578	4			cg00051704	2
cg00052964	1			cg00051782	1
cg00053073	2			cg00051818	2
cg00053373	8			cg00051979	1
cg00053393	5			cg00052246	3
cg00053507	1			cg00052482	1
cg00053661	1			cg00052578	4
cg00053728	6			cg00052903	10
cg00053755	1			cg00052964	3
cg00053916	3			cg00053063	1
cg00053927	4			cg00053073	2
cg00054301	6			cg00053086	5
cg00054472	6			cg00053261	9
cg00054525	3			cg00053292	3
cg00054702	6			cg00053507	1
cg00054706	2			cg00053661	2
cg00054771	4			cg00053755	6
cg00054774	3			cg00053916	4
cg00055052	2			cg00054173	7
cg00055341	3			cg00054408	7
cg00055359	5			cg00054572	4
cg00055529	3			cg00054692	6
cg00055555	1			cg00054741	11
cg00055557	10			cg00054774	4
cg00055603	1			cg00054791	3
cg00055617	1			cg00055052	4
cg00055679	14			cg00055341	2
cg00055771	1			cg00055359	3
cg00055811	2			cg00055603	9
cg00055848	2			cg00055771	5
cg00055981	2			cg00055811	1
cg00055986	1			cg00055881	8
cg00056002	1			cg00055981	5
cg00056074	4			cg00055986	8
cg00056202	3			cg00056002	7
cg00056433	1			cg00056074	1
cg00056497	1			cg00056433	5
cg00056541	1			cg00056497	1
cg00056578	6			cg00056541	1
cg00056624	3			cg00056624	1
cg00056628	2			cg00056628	1
cg00056676	4			cg00056676	1
cg00056719	4			cg00056719	1
cg00056767	1			cg00056754	6
cg00056985	7			cg00057114	5
cg00057231	8			cg00057317	1
cg00057317	1			cg00057324	3
cg00057324	1			cg00057476	3
cg00057476	3			cg00057663	8
cg00057661	3			cg00057676	1
cg00057676	1			cg00057700	3
cg00057700	1			cg00057722	1
cg00057722	3			cg00057791	4
cg00058299	2			cg00057900	8
cg00058771	2			cg00057966	2
cg00058786	2			cg00058296	10
cg00058879	14			cg00058299	2
cg00058887	1			cg00058515	9
cg00058923	8			cg00058644	8
cg00059015	1			cg00058786	1
cg00059053	5			cg00058857	6
cg00059089	2			cg00058887	2
cg00059225	3			cg00058923	1
cg00059424	1			cg00059015	5
cg00059652	2			cg00059089	3
cg00059707	2			cg00059165	6
cg00059737	4			cg00059225	1
cg00059740	1			cg00059424	3
cg00059911	8			cg00059459	6
cg00060287	1			cg00059652	4
cg00060304	7			cg00059662	3
cg00060320	8			cg00059699	8
cg00060374	8			cg00059707	6
cg00060606	4			cg00059740	3
cg00060641	3			cg00060287	2
cg00060649	2			cg00060374	1
cg00060956	3			cg00060484	8
cg00061039	3			cg00060627	6
cg00061059	3			cg00060641	6
cg00061185	2			cg00060649	4
cg00061264	1			cg00060762	1
cg00061413	6			cg00060880	5
cg00061520	2			cg00060956	1
cg00061635	1			cg00061039	3
cg00061695	1			cg00061086	4
cg00061764	2			cg00061185	8
cg00061989	2			cg00061264	3
cg00062245	13			cg00061306	3
cg00062282	7			cg00061413	1
cg00062312	1			cg00061520	4
cg00062356	1			cg00061635	9
cg00063066	4			cg00061678	11
cg00063174	11			cg00061695	3
cg00063291	1			cg00061764	5
cg00063471	9			cg00061860	7
cg00063535	2			cg00062282	1
cg00063703	4			cg00062312	2
cg00063744	2			cg00062776	6
cg00063773	2			cg00063066	1
cg00063828	3			cg00063111	7
cg00063909	1			cg00063144	2
cg00063945	2			cg00063291	6
cg00063979	2			cg00063535	3
cg00064051	1			cg00063703	2
cg00064235	8			cg00063744	1
cg00064261	8			cg00063748	9
cg00064284	1			cg00063773	4
cg00064415	4			cg00063828	5
cg00064589	3			cg00063909	3
cg00064778	1			cg00063945	1
cg00064840	2			cg00063979	3
cg00064950	1			cg00064284	2
cg00065048	4			cg00064589	3
cg00065088	1			cg00064778	4
cg00065215	13			cg00064950	1
cg00065396	6			cg00065048	2
cg00065408	1			cg00065071	6
cg00065726	2			cg00065088	5
cg00065905	5			cg00065385	7
cg00065957	1			cg00065408	1
cg00066239	5			cg00065726	3
cg00066270	1			cg00065919	2
cg00066351	1			cg00065921	3
cg00066468	3			cg00066198	3
cg00066499	3			cg00066270	11
cg00066671	10			cg00066351	8
cg00066722	2			cg00066449	8
cg00066748	1			cg00066468	1
cg00067018	10			cg00066554	3
cg00067058	2			cg00066722	1
cg00067102	2			cg00066750	6
cg00067124	1			cg00066816	2
cg00067196	6			cg00066817	7
cg00067414	3			cg00066854	8
cg00067528	1			cg00066925	5
cg00067538	2			cg00067058	5
cg00067576	1			cg00067102	2
cg00067600	7			cg00067124	5
cg00067720	6			cg00067126	10
cg00067768	1			cg00067196	1
cg00068038	1			cg00067274	4
cg00068155	1			cg00067414	6
cg00068160	1			cg00067528	7
cg00068305	5			cg00067538	3
cg00068408	6			cg00067576	1
cg00068503	4			cg00067588	7
cg00068750	9			cg00067600	2
cg00068810	1			cg00067720	5
cg00069002	11			cg00067742	12
cg00069017	5			cg00067768	4
cg00069242	5			cg00068038	9
cg00069309	1			cg00068102	9
cg00069417	6			cg00068153	6
cg00069432	1			cg00068155	7
cg00069642	5			cg00068160	5
cg00069860	10			cg00068412	8
cg00070042	2			cg00068621	4
cg00070052	1			cg00068750	1
cg00070235	1			cg00068779	10
cg00070383	4			cg00068810	2
cg00070680	12			cg00069017	1
cg00070814	3			cg00069059	1
cg00070899	5			cg00069242	3
cg00071026	2			cg00069261	4
cg00071161	1			cg00069309	3
cg00071210	3			cg00069417	1
cg00071442	1			cg00069432	4
cg00071565	3			cg00069642	2
cg00071727	4			cg00069969	6
cg00071950	4			cg00070042	3
cg00072216	4			cg00070052	4
cg00072369	1			cg00070181	7
cg00072675	2			cg00070235	2
cg00072689	2			cg00070383	3
cg00072711	4			cg00070814	1
cg00072720	1			cg00070899	2
cg00072957	6			cg00070908	7
cg00073003	7			cg00071012	13
cg00073010	11			cg00071026	4
cg00073543	11			cg00071051	7
cg00073713	3			cg00071161	3
cg00073771	1			cg00071210	3
cg00073780	2			cg00071241	11
cg00073837	13			cg00071250	4
cg00074086	8			cg00071442	2
cg00074184	1			cg00071658	8
cg00074818	6			cg00071727	4
cg00075204	1			cg00072675	4
cg00075507	3			cg00072689	2
cg00075589	3			cg00072720	2
cg00075634	9			cg00072957	2
cg00075768	4			cg00073244	6
cg00075967	2			cg00073380	1
cg00076307	9			cg00073460	12
cg00076313	1			cg00073716	1
cg00076353	3			cg00073771	1
cg00076497	5			cg00074184	3
cg00076645	1			cg00074244	2
cg00076774	8			cg00074348	12
cg00076797	2			cg00074415	5
cg00077426	2			cg00074746	13
cg00077838	1			cg00074771	5
cg00077877	3			cg00074818	1
cg00077898	4			cg00075103	6
cg00077904	3			cg00075204	2
cg00078025	1			cg00075507	1
cg00078194	3			cg00075615	4
cg00078221	4			cg00075634	1
cg00078245	2			cg00075768	1
cg00078334	6			cg00075956	7
cg00078348	2			cg00075967	8
cg00078759	8			cg00076313	9
cg00078940	7			cg00076353	1
cg00078968	6			cg00076497	1
cg00079023	5			cg00076555	5
cg00079219	10			cg00076797	3
cg00079224	3			cg00076998	7
cg00079388	3			cg00077281	8
cg00079563	4			cg00077285	6
cg00079891	2			cg00077297	6
cg00080012	1			cg00077312	3
cg00080059	3			cg00077426	2
cg00080123	2			cg00077450	3
cg00080333	1			cg00077547	8
cg00080423	3			cg00077838	3
cg00080706	2			cg00077877	4
cg00080972	1			cg00077898	2
cg00081251	2			cg00077904	2
cg00081324	1			cg00078025	5
cg00081417	3			cg00078085	3
cg00081445	3			cg00078194	1
cg00081574	2			cg00078245	1
cg00081602	1			cg00078334	2
cg00081714	1			cg00078348	5
cg00081799	10			cg00078456	5
cg00081827	1			cg00078746	5
cg00081919	4			cg00078857	4
cg00081935	2			cg00078996	5
cg00082140	3			cg00079224	2
cg00082182	3			cg00079302	8
cg00082235	10			cg00079375	8
cg00082285	5			cg00079388	1
cg00082310	1			cg00079891	1
cg00082384	11			cg00080012	1
cg00082497	2			cg00080059	1
cg00082664	12			cg00080060	7
cg00082713	7			cg00080068	6
cg00082770	1			cg00080123	1
cg00082874	3			cg00080125	7
cg00082897	2			cg00080148	7
cg00082939	6			cg00080188	5
cg00082954	1			cg00080252	8
cg00083018	11			cg00080312	3
cg00083042	4			cg00080333	5
cg00083046	7			cg00080423	5
cg00083072	2			cg00080706	2
cg00083139	3			cg00080972	1
cg00083206	10			cg00080987	9
cg00083262	1			cg00081084	5
cg00083265	1			cg00081251	1
cg00083359	4			cg00081324	1
cg00083765	3			cg00081404	8
cg00083833	9			cg00081439	5
cg00083937	3			cg00081445	1
cg00084094	2			cg00081602	5
cg00084184	1			cg00081714	4
cg00084347	2			cg00081827	4
cg00084432	3			cg00081919	3
cg00084435	2			cg00082140	2
cg00084577	1			cg00082235	2
cg00084604	1			cg00082285	2
cg00084643	2			cg00082310	3
cg00085029	3			cg00082411	3
cg00085061	4			cg00082426	7
cg00085123	2			cg00082497	3
cg00085281	4			cg00082540	6
cg00085438	3			cg00082770	4
cg00085493	7			cg00082833	5
cg00085732	2			cg00082874	1
cg00085790	2			cg00082897	3
cg00086113	2			cg00082912	8
cg00086670	5			cg00082939	1
cg00086871	2			cg00082954	4
cg00087005	3			cg00083072	5
cg00087153	6			cg00083188	6
cg00087195	3			cg00083194	3
cg00087244	8			cg00083262	7
cg00087273	2			cg00083265	4
cg00087298	5			cg00083399	4
cg00087316	1			cg00083616	9
cg00087368	11			cg00083685	7
cg00087425	1			cg00083765	3
cg00087482	2			cg00083937	1
cg00087511	1			cg00084094	3
cg00087546	2			cg00084184	7
cg00087568	1			cg00084347	5
cg00087792	2			cg00084435	4
cg00087799	1			cg00084577	3
cg00087884	3			cg00084604	6
cg00087906	8			cg00084643	5
cg00088007	4			cg00085061	2
cg00088033	1			cg00085123	3
cg00088130	9			cg00085256	9
cg00088183	11			cg00085281	3
cg00088299	6			cg00085438	1
cg00088428	1			cg00085448	6
cg00088504	1			cg00085486	7
cg00088688	8			cg00085493	3
cg00088797	12			cg00085732	4
cg00088844	4			cg00085790	6
cg00089091	10			cg00085830	4
cg00089101	2			cg00086113	2
cg00089214	1			cg00086346	10
cg00089224	1			cg00086488	9
cg00089353	4			cg00086493	8
cg00089372	2			cg00086710	7
cg00089444	6			cg00086730	3
cg00089453	2			cg00086871	1
cg00089486	5			cg00087098	4
cg00089512	1			cg00087273	2
cg00089550	8			cg00087316	1
cg00089719	3			cg00087417	6
cg00089798	12			cg00087420	7
cg00089821	1			cg00087425	8
cg00089823	5			cg00087482	2
cg00089915	6			cg00087511	6
cg00090103	1			cg00087546	2
cg00090147	5			cg00087568	5
cg00090261	14			cg00087645	7
cg00090431	2			cg00087792	2
cg00090609	2			cg00087799	1
cg00090648	3			cg00087884	6
cg00090731	2			cg00088033	3
cg00090764	1			cg00088079	8
cg00090800	4			cg00088428	6
cg00090865	5			cg00088504	6
cg00090936	10			cg00088507	6
cg00091060	1			cg00088844	3
cg00091064	8			cg00088880	5
cg00091285	12			cg00089071	1
cg00091302	3			cg00089214	3
cg00091349	4			cg00089224	1
cg00091483	2			cg00089314	4
cg00091569	4			cg00089353	1
cg00091596	3			cg00089372	1
cg00091693	1			cg00089444	1
cg00091760	2			cg00089453	2
cg00091794	9			cg00089486	2
cg00091953	4			cg00089512	3
cg00091964	8			cg00089550	1
cg00092235	4			cg00089719	1
cg00092273	3			cg00089821	4
cg00092287	5			cg00089945	7
cg00092389	3			cg00089966	9
cg00092518	4			cg00090091	5
cg00092551	4			cg00090103	4
cg00092611	4			cg00090338	6
cg00092644	4			cg00090431	5
cg00092711	7			cg00090452	7
cg00092967	2			cg00090521	9
cg00093080	6			cg00090648	1
cg00093099	1			cg00090764	8
cg00093686	3			cg00090767	6
cg00093688	1			cg00090787	5
cg00093890	3			cg00090800	2
cg00093956	3			cg00090865	1
cg00094155	3			cg00091060	4
cg00094244	1			cg00091146	9
cg00094256	4			cg00091302	3
cg00094359	2			cg00091349	4
cg00094518	4			cg00091483	1
cg00094595	4			cg00091569	1
cg00094734	3			cg00091589	1
cg00094739	9			cg00091693	9
cg00094751	1			cg00091760	2
cg00094851	1			cg00091953	2
cg00094858	2			cg00091960	11
cg00094898	10			cg00092235	2
cg00094943	2			cg00092273	1
cg00094944	2			cg00092287	3
cg00095027	1			cg00092389	1
cg00095214	5			cg00092400	4
cg00095259	1			cg00092551	2
cg00095333	3			cg00092711	2
cg00095431	2			cg00092967	3
cg00095463	1			cg00093080	1
cg00095493	1			cg00093099	3
cg00095526	3			cg00093433	10
cg00095608	6			cg00093436	3
cg00095678	3			cg00093686	3
cg00095918	4			cg00093688	9
cg00095930	2			cg00093695	9
cg00095936	1			cg00093815	6
cg00095976	5			cg00093890	1
cg00096104	10			cg00093956	4
cg00096307	4			cg00094006	5
cg00096328	2			cg00094158	3
cg00096440	2			cg00094244	6
cg00096536	4			cg00094255	7
cg00096603	3			cg00094518	1
cg00096806	2			cg00094595	3
cg00096810	7			cg00094734	1
cg00096922	5			cg00094735	11
cg00097038	1			cg00094751	2
cg00097081	1			cg00094851	3
cg00097177	4			cg00094858	1
cg00097225	1			cg00094943	3
cg00097282	5			cg00094944	1
cg00097357	12			cg00095214	1
cg00097384	2			cg00095259	6
cg00097450	2			cg00095276	3
cg00097536	2			cg00095333	2
cg00097539	1			cg00095396	5
cg00097573	4			cg00095431	6
cg00097626	3			cg00095463	2
cg00097794	1			cg00095493	4
cg00097800	8			cg00095526	2
cg00097940	3			cg00095608	1
cg00098112	4			cg00095629	8
cg00098144	1			cg00095678	1
cg00098239	1			cg00095846	3
cg00098280	1			cg00095918	1
cg00098297	2			cg00095930	6
cg00098553	3			cg00095936	2
cg00098673	3			cg00095976	1
cg00098693	1			cg00096039	8
cg00098718	1			cg00096307	1
cg00098814	2			cg00096328	3
cg00098951	2			cg00096440	1
cg00099023	3			cg00096536	2
cg00099091	1			cg00096603	1
cg00099393	7			cg00096806	2
cg00099602	5			cg00096922	1
cg00099766	7			cg00097038	7
cg00099768	2			cg00097177	2
cg00099869	7			cg00097225	5
cg00099976	8			cg00097384	2
cg00100012	12			cg00097450	2
cg00100399	6			cg00097536	2
cg00100538	2			cg00097539	2
cg00100703	2			cg00097573	1
cg00100800	4			cg00097619	5
cg00100892	5			cg00097639	6
cg00101115	1			cg00097794	4
cg00101118	3			cg00097968	5
cg00101154	3			cg00098029	11
cg00101287	1			cg00098239	2
cg00101350	2			cg00098280	3
cg00101436	1			cg00098297	3
cg00101457	1			cg00098336	11
cg00101555	1			cg00098553	2
cg00101629	1			cg00098673	1
cg00101715	2			cg00098693	2
cg00101728	3			cg00098718	3
cg00101729	4			cg00098951	6
cg00101940	6			cg00099017	9
cg00102023	3			cg00099091	1
cg00102093	1			cg00099295	1
cg00102166	2			cg00099383	6
cg00102183	2			cg00099441	9
cg00102512	2			cg00099519	6
cg00102591	2			cg00099602	2
cg00102726	1			cg00099766	2
cg00102955	3			cg00099768	2
cg00102996	1			cg00100114	7
cg00103132	2			cg00100399	1
cg00103299	5			cg00100538	2
cg00103568	4			cg00100703	6
cg00103685	1			cg00100800	1
cg00103783	2			cg00101104	12
cg00103984	3			cg00101227	1
cg00104267	3			cg00101260	9
cg00104570	3			cg00101287	5
cg00104845	7			cg00101350	2
cg00105041	1			cg00101436	5
cg00105470	1			cg00101457	3
cg00105606	5			cg00101555	4
cg00105753	1			cg00101629	9
cg00106164	2			cg00101693	3
cg00106211	3			cg00101713	7
cg00106345	7			cg00101728	1
cg00106420	2			cg00101895	7
cg00106446	2			cg00102023	1
cg00106609	1			cg00102093	9
cg00106685	2			cg00102166	3
cg00106744	3			cg00102183	1
cg00107046	3			cg00102512	3
cg00107187	6			cg00102591	1
cg00107241	1			cg00102726	3
cg00107577	2			cg00102920	9
cg00107603	1			cg00102955	4
cg00107606	6			cg00102996	2
cg00107630	5			cg00103132	3
cg00107682	5			cg00103299	6
cg00107772	10			cg00103568	2
cg00107782	1			cg00103685	2
cg00108098	2			cg00103783	1
cg00108282	3			cg00104267	2
cg00108349	8			cg00104348	3
cg00108715	6			cg00104570	1
cg00108894	3			cg00105041	5
cg00108992	5			cg00105102	5
cg00109012	7			cg00105253	5
cg00109164	1			cg00105400	2
cg00109300	1			cg00105512	2
cg00109302	11			cg00105640	5
cg00109465	1			cg00105753	4
cg00109503	6			cg00106073	3
cg00109703	6			cg00106164	3
cg00109764	6			cg00106211	1
cg00109780	6			cg00106250	3
cg00109923	1			cg00106432	8
cg00110192	1			cg00106446	1
cg00110578	1			cg00106565	9
cg00110609	10			cg00106591	3
cg00110623	1			cg00106609	4
cg00110654	11			cg00106685	1
cg00110724	2			cg00106923	9
cg00110769	6			cg00106925	5
cg00110790	1			cg00107046	4
cg00110846	1			cg00107241	5
cg00111102	2			cg00107285	10
cg00111359	3			cg00107577	2
cg00111665	3			cg00107603	1
cg00111823	4			cg00107630	5
cg00111893	3			cg00107631	7
cg00111948	1			cg00107632	4
cg00111977	3			cg00108038	7
cg00112091	2			cg00108098	7
cg00112238	3			cg00108282	6
cg00112251	1			cg00108694	4
cg00112260	3			cg00108715	2
cg00112309	3			cg00108873	9
cg00112493	2			cg00108894	4
cg00112517	5			cg00108944	5
cg00112685	7			cg00108992	1
cg00112952	1			cg00109131	8
cg00113051	3			cg00109164	6
cg00113208	1			cg00109274	5
cg00113315	1			cg00109703	1
cg00113951	5			cg00109764	2
cg00114008	5			cg00109776	5
cg00114012	2			cg00109923	1
cg00114132	4			cg00110039	8
cg00114159	2			cg00110192	1
cg00114312	3			cg00110277	3
cg00114393	3			cg00110623	3
cg00114694	1			cg00110688	4
cg00114710	3			cg00110724	1
cg00114944	2			cg00110769	1
cg00114963	4			cg00110790	2
cg00115040	1			cg00110846	5
cg00115101	4			cg00111102	1
cg00115149	1			cg00111333	8
cg00115313	3			cg00111503	9
cg00115567	1			cg00111613	5
cg00115654	10			cg00111629	11
cg00115954	1			cg00111665	2
cg00115980	10			cg00111778	9
cg00115984	3			cg00111823	2
cg00116092	12			cg00111948	5
cg00116234	9			cg00112091	1
cg00116412	4			cg00112238	4
cg00116628	5			cg00112251	1
cg00116838	7			cg00112260	2
cg00116946	2			cg00112309	5
cg00117018	2			cg00112341	11
cg00117172	7			cg00112493	5
cg00117237	2			cg00112685	1
cg00117335	2			cg00112952	9
cg00117651	3			cg00113051	1
cg00117825	1			cg00113117	6
cg00117913	1			cg00113208	3
cg00118229	1			cg00113315	7
cg00118317	3			cg00113321	4
cg00118342	2			cg00113369	4
cg00118365	8			cg00113712	5
cg00118468	4			cg00114008	2
cg00118507	3			cg00114012	8
cg00118684	6			cg00114159	6
cg00118783	2			cg00114312	2
cg00118808	2			cg00114346	5
cg00118978	1			cg00114383	1
cg00119011	4			cg00114393	1
cg00119057	4			cg00114569	9
cg00119079	4			cg00114694	4
cg00119117	3			cg00114710	2
cg00119127	1			cg00114944	1
cg00119181	10			cg00114963	1
cg00119197	8			cg00114966	5
cg00119241	2			cg00115040	1
cg00119279	1			cg00115149	10
cg00119314	2			cg00115288	10
cg00119896	2			cg00115297	3
cg00119986	2			cg00115313	1
cg00120210	1			cg00115567	1
cg00120254	1			cg00115639	7
cg00120332	1			cg00115954	1
cg00120358	1			cg00116628	1
cg00120810	4			cg00116688	1
cg00120825	6			cg00116946	1
cg00120948	4			cg00117237	6
cg00120998	5			cg00117335	2
cg00121147	1			cg00117600	4
cg00121209	1			cg00117825	3
cg00121374	2			cg00117913	2
cg00121389	5			cg00117914	9
cg00121465	1			cg00118158	9
cg00121562	1			cg00118199	7
cg00121634	8			cg00118229	3
cg00121640	7			cg00118342	1
cg00121843	5			cg00118442	3
cg00122215	3			cg00118507	4
cg00122254	1			cg00118542	9
cg00122347	4			cg00118783	3
cg00122362	2			cg00118808	5
cg00122628	5			cg00118966	4
cg00122840	2			cg00118978	4
cg00122854	6			cg00119053	7
cg00122944	4			cg00119073	3
cg00123072	1			cg00119079	1
cg00123090	13			cg00119117	1
cg00123094	1			cg00119127	8
cg00123104	4			cg00119186	12
cg00123478	1			cg00119241	5
cg00123512	2			cg00119279	5
cg00123762	11			cg00119314	4
cg00123800	2			cg00119364	5
cg00124004	1			cg00119811	6
cg00124009	1			cg00119896	3
cg00124095	3			cg00119986	2
cg00124160	6			cg00120147	7
cg00124774	2			cg00120210	2
cg00124905	4			cg00120254	7
cg00124993	3			cg00120332	6
cg00125048	2			cg00120358	5
cg00125406	1			cg00120783	1
cg00125414	3			cg00120810	7
cg00125544	2			cg00120825	3
cg00125601	2			cg00120998	2
cg00126148	9			cg00121147	2
cg00126261	3			cg00121209	1
cg00126498	8			cg00121374	5
cg00126946	2			cg00121389	1
cg00126959	4			cg00121465	2
cg00127047	2			cg00121533	6
cg00127070	2			cg00121551	8
cg00127167	9			cg00121562	4
cg00127214	1			cg00121640	1
cg00127424	3			cg00121843	1
cg00127505	9			cg00121876	8
cg00127732	1			cg00122254	1
cg00127894	3			cg00122310	2
cg00128057	2			cg00122347	2
cg00128195	2			cg00122362	1
cg00128353	3			cg00122406	2
cg00128482	1			cg00122628	1
cg00128517	6			cg00122854	3
cg00128560	1			cg00123072	7
cg00128571	4			cg00123094	1
cg00128732	1			cg00123104	2
cg00128805	3			cg00123478	1
cg00128812	3			cg00123486	2
cg00128877	1			cg00123512	1
cg00129269	2			cg00123652	2
cg00129481	2			cg00123906	8
cg00129556	3			cg00124004	5
cg00129563	2			cg00124009	1
cg00129651	5			cg00124011	4
cg00129774	2			cg00124095	3
cg00129811	4			cg00124774	1
cg00129827	2			cg00124993	1
cg00130039	8			cg00125159	3
cg00130165	8			cg00125349	5
cg00130180	2			cg00125414	1
cg00130223	9			cg00125544	5
cg00130309	2			cg00125601	9
cg00130778	2			cg00125744	5
cg00131081	2			cg00126173	4
cg00131244	1			cg00126636	3
cg00131261	1			cg00126739	9
cg00131372	4			cg00126946	2
cg00131423	1			cg00126948	2
cg00131618	2			cg00126959	1
cg00131871	1			cg00127070	7
cg00131958	1			cg00127214	2
cg00132008	2			cg00127424	2
cg00132108	2			cg00127591	2
cg00132208	6			cg00127732	1
cg00132584	2			cg00127781	10
cg00132616	5			cg00128054	6
cg00132782	4			cg00128057	2
cg00132888	2			cg00128195	2
cg00132972	1			cg00128353	1
cg00133403	6			cg00128425	9
cg00133476	2			cg00128482	7
cg00133629	1			cg00128530	8
cg00133909	1			cg00128560	7
cg00134028	2			cg00128601	7
cg00134210	1			cg00128732	3
cg00134212	1			cg00128812	3
cg00134295	2			cg00128877	3
cg00134539	1			cg00128951	8
cg00134645	2			cg00129196	7
cg00134776	10			cg00129273	3
cg00134812	3			cg00129481	1
cg00135038	9			cg00129556	1
cg00135056	5			cg00129563	1
cg00135371	3			cg00129651	1
cg00135399	7			cg00129731	2
cg00135416	12			cg00129774	2
cg00135433	3			cg00130039	1
cg00135497	9			cg00130275	8
cg00135852	2			cg00130309	2
cg00135888	7			cg00130393	4
cg00136077	1			cg00130707	8
cg00136105	1			cg00130778	5
cg00136643	2			cg00130799	7
cg00136852	1			cg00131081	2
cg00136947	3			cg00131244	5
cg00137016	2			cg00131261	9
cg00137234	7			cg00131407	2
cg00137585	5			cg00131423	7
cg00137634	1			cg00131557	9
cg00137652	3			cg00131691	6
cg00137828	4			cg00131871	4
cg00137855	1			cg00131899	1
cg00138101	13			cg00131958	1
cg00138407	3			cg00132008	1
cg00138451	1			cg00132108	4
cg00138497	4			cg00132135	5
cg00138641	3			cg00132255	5
cg00138712	3			cg00132584	1
cg00139037	2			cg00132616	1
cg00139244	5			cg00132769	10
cg00139517	1			cg00132782	1
cg00139681	3			cg00132888	8
cg00139683	2			cg00132972	8
cg00139807	2			cg00133204	10
cg00140191	3			cg00133403	4
cg00140235	2			cg00133476	4
cg00140842	4			cg00133629	3
cg00140910	2			cg00133909	4
cg00141174	4			cg00133970	9
cg00141260	1			cg00134028	1
cg00141548	8			cg00134190	3
cg00141929	3			cg00134210	9
cg00142036	6			cg00134295	9
cg00142150	3			cg00134539	2
cg00142257	3			cg00134667	8
cg00142482	2			cg00134728	8
cg00142624	2			cg00134787	12
cg00142735	3			cg00134812	1
cg00142759	3			cg00135056	4
cg00142925	7			cg00135371	3
cg00142933	6			cg00135433	1
cg00143045	5			cg00135852	6
cg00143220	5			cg00135888	3
cg00143249	10			cg00136077	6
cg00143362	5			cg00136105	1
cg00143376	5			cg00136405	9
cg00143623	2			cg00136477	9
cg00143643	2			cg00136852	2
cg00143700	1			cg00136947	4
cg00143729	2			cg00136968	6
cg00143868	4			cg00137385	2
cg00144022	4			cg00137634	1
cg00144180	1			cg00137652	1
cg00144186	5			cg00137696	2
cg00144335	14			cg00137750	4
cg00144550	5			cg00137855	7
cg00145079	10			cg00137918	6
cg00145093	1			cg00138267	5
cg00145118	3			cg00138407	2
cg00145141	2			cg00138451	6
cg00145177	4			cg00138497	1
cg00145253	14			cg00138525	3
cg00145352	4			cg00138641	3
cg00145489	4			cg00138710	6
cg00145587	4			cg00139455	4
cg00145757	2			cg00139517	9
cg00145875	3			cg00139681	9
cg00145904	6			cg00139683	1
cg00145915	1			cg00139726	5
cg00145955	3			cg00140112	7
cg00145979	1			cg00140191	1
cg00146004	5			cg00140235	2
cg00146676	9			cg00140335	4
cg00146698	3			cg00140786	9
cg00146805	2			cg00140889	5
cg00146837	4			cg00140910	1
cg00146951	7			cg00141162	2
cg00147009	1			cg00141174	2
cg00147160	3			cg00141260	7
cg00147172	6			cg00141548	2
cg00147286	8			cg00141925	11
cg00147339	5			cg00141929	3
cg00147850	11			cg00142150	3
cg00147943	1			cg00142239	10
cg00148025	2			cg00142482	2
cg00148127	1			cg00142735	2
cg00148286	3			cg00142815	4
cg00148666	3			cg00142834	8
cg00148825	4			cg00142925	1
cg00148862	8			cg00142933	2
cg00148881	2			cg00143527	9
cg00148892	4			cg00143606	2
cg00149213	2			cg00143623	1
cg00149397	4			cg00143643	1
cg00149455	1			cg00143700	6
cg00149473	5			cg00143729	4
cg00149492	3			cg00144180	4
cg00149537	7			cg00144550	2
cg00149684	3			cg00145093	6
cg00149716	9			cg00145118	2
cg00149830	4			cg00145141	4
cg00149947	5			cg00145404	8
cg00149976	2			cg00145438	5
cg00150025	1			cg00145489	1
cg00150080	2			cg00145587	1
cg00150500	2			cg00145683	10
cg00150737	3			cg00145732	6
cg00150774	3			cg00145757	3
cg00150785	2			cg00145849	4
cg00150882	5			cg00145875	3
cg00150989	1			cg00145904	2
cg00151007	1			cg00145911	4
cg00151124	2			cg00145915	6
cg00151251	3			cg00145955	2
cg00151525	1			cg00145961	11
cg00151571	4			cg00145969	8
cg00151768	3			cg00145979	1
cg00151788	5			cg00145985	10
cg00151810	8			cg00146027	13
cg00151919	2			cg00146334	6
cg00151922	4			cg00146565	5
cg00152008	12			cg00146645	12
cg00152041	4			cg00146655	7
cg00152047	1			cg00146805	7
cg00152117	1			cg00146837	2
cg00152126	5			cg00146951	1
cg00152259	9			cg00147009	1
cg00152322	2			cg00147160	3
cg00152411	1			cg00147248	11
cg00152543	1			cg00147863	7
cg00152637	1			cg00147943	2
cg00152838	2			cg00148025	3
cg00152942	3			cg00148114	10
cg00152946	8			cg00148127	2
cg00153101	1			cg00148223	10
cg00153106	12			cg00148286	3
cg00153110	10			cg00148325	10
cg00153306	3			cg00148666	2
cg00153395	6			cg00148825	1
cg00153856	3			cg00148892	1
cg00153919	1			cg00149213	3
cg00153934	2			cg00149455	5
cg00154064	3			cg00149473	1
cg00154119	1			cg00149492	3
cg00154122	1			cg00149537	2
cg00154333	4			cg00149659	2
cg00154357	13			cg00149684	6
cg00154366	2			cg00149708	8
cg00154443	4			cg00149734	4
cg00154968	3			cg00149830	1
cg00154982	3			cg00149976	2
cg00154986	2			cg00150025	5
cg00155052	1			cg00150080	2
cg00155310	4			cg00150231	3
cg00155314	4			cg00150418	7
cg00155397	3			cg00150560	4
cg00155423	5			cg00150774	3
cg00155429	2			cg00150785	6
cg00155485	4			cg00150882	4
cg00155526	10			cg00150989	2
cg00155535	1			cg00151007	4
cg00155593	4			cg00151048	7
cg00155609	1			cg00151124	4
cg00155622	7			cg00151170	9
cg00155679	1			cg00151251	2
cg00155700	2			cg00151525	1
cg00155879	7			cg00151571	1
cg00155882	8			cg00151732	4
cg00156072	1			cg00151768	4
cg00156118	4			cg00151810	1
cg00156336	5			cg00151919	1
cg00156395	5			cg00151922	3
cg00156551	3			cg00152041	1
cg00156669	1			cg00152047	9
cg00156756	2			cg00152117	4
cg00156991	5			cg00152126	1
cg00157456	5			cg00152259	1
cg00157562	2			cg00152322	1
cg00157572	12			cg00152411	4
cg00157796	11			cg00152543	3
cg00157855	1			cg00152611	9
cg00157987	3			cg00152637	3
cg00158122	13			cg00152708	5
cg00158308	3			cg00152768	4
cg00158333	11			cg00152799	4
cg00158528	9			cg00152838	1
cg00158530	1			cg00152878	6
cg00158654	1			cg00152942	5
cg00158683	3			cg00153101	2
cg00158789	12			cg00153306	4
cg00159100	11			cg00153395	1
cg00159379	2			cg00153707	11
cg00159442	3			cg00153919	2
cg00159523	5			cg00153934	3
cg00159682	7			cg00154064	2
cg00159799	4			cg00154119	4
cg00160183	10			cg00154122	1
cg00160388	4			cg00154333	2
cg00160478	1			cg00154443	1
cg00160619	1			cg00154846	2
cg00160914	1			cg00154986	5
cg00161024	3			cg00155052	1
cg00161124	2			cg00155167	6
cg00161225	5			cg00155310	1
cg00161229	7			cg00155314	1
cg00161247	1			cg00155345	4
cg00161459	1			cg00155397	1
cg00161482	3			cg00155429	2
cg00161770	1			cg00155447	6
cg00161791	1			cg00155504	3
cg00161968	1			cg00155514	5
cg00162104	2			cg00155526	2
cg00162206	4			cg00155535	6
cg00162348	4			cg00155609	1
cg00162401	1			cg00155679	6
cg00162541	2			cg00155700	1
cg00162611	1			cg00155732	6
cg00162643	2			cg00155846	7
cg00162940	2			cg00156072	2
cg00162969	1			cg00156118	2
cg00163006	5			cg00156194	8
cg00163037	6			cg00156336	1
cg00163089	1			cg00156395	2
cg00163199	3			cg00156551	1
cg00163365	1			cg00156669	1
cg00163459	1			cg00156744	4
cg00163481	3			cg00156756	1
cg00163510	7			cg00156964	1
cg00163784	6			cg00156991	2
cg00164121	1			cg00156995	8
cg00164150	1			cg00157043	7
cg00164196	3			cg00157109	7
cg00164235	5			cg00157223	11
cg00164458	5			cg00157228	10
cg00164500	1			cg00157562	2
cg00164542	1			cg00157755	4
cg00164837	6			cg00157864	7
cg00164949	9			cg00157935	11
cg00165078	3			cg00157962	6
cg00165323	8			cg00157987	1
cg00165639	4			cg00158308	1
cg00165862	3			cg00158434	5
cg00165888	3			cg00158442	3
cg00165981	5			cg00158530	3
cg00166216	9			cg00158539	3
cg00166275	1			cg00158654	5
cg00166327	1			cg00158683	1
cg00166372	2			cg00159212	4
cg00166696	1			cg00159289	7
cg00166706	6			cg00159379	7
cg00166722	11			cg00159442	4
cg00166741	1			cg00159503	6
cg00167491	4			cg00159614	7
cg00167504	1			cg00159799	2
cg00167539	3			cg00160262	14
cg00167654	2			cg00160368	1
cg00167684	3			cg00160388	5
cg00167820	2			cg00160440	6
cg00167941	1			cg00160478	11
cg00168009	3			cg00160619	2
cg00168032	1			cg00160914	3
cg00168082	2			cg00160976	9
cg00168118	4			cg00160981	13
cg00168191	8			cg00161124	5
cg00168205	2			cg00161229	1
cg00168514	4			cg00161247	5
cg00168785	4			cg00161345	6
cg00168815	2			cg00161459	3
cg00168835	3			cg00161482	1
cg00168942	1			cg00161556	7
cg00168967	2			cg00161770	4
cg00169111	1			cg00161791	2
cg00169122	3			cg00161878	10
cg00169167	1			cg00161931	2
cg00169184	1			cg00161955	9
cg00169305	3			cg00162001	6
cg00169373	1			cg00162104	5
cg00169412	10			cg00162344	8
cg00169617	8			cg00162348	1
cg00169725	12			cg00162401	1
cg00169737	5			cg00162541	1
cg00169782	7			cg00162611	6
cg00169792	1			cg00162643	1
cg00169917	5			cg00162751	1
cg00169930	1			cg00162859	3
cg00169964	3			cg00162940	2
cg00170003	8			cg00162969	5
cg00170037	2			cg00163006	2
cg00170056	1			cg00163018	13
cg00170213	4			cg00163037	1
cg00170242	2			cg00163089	6
cg00170438	1			cg00163365	2
cg00170487	11			cg00163419	3
cg00170536	2			cg00163459	4
cg00170564	3			cg00163481	2
cg00170620	3			cg00163510	2
cg00170973	2			cg00163546	8
cg00171084	3			cg00163674	6
cg00171126	4			cg00163727	7
cg00171161	1			cg00163859	10
cg00171166	4			cg00164121	5
cg00171436	2			cg00164150	2
cg00171909	3			cg00164196	2
cg00171983	3			cg00164282	8
cg00172020	1			cg00164458	4
cg00172074	1			cg00164500	6
cg00172189	1			cg00164542	2
cg00172227	5			cg00164641	6
cg00172330	4			cg00164678	9
cg00172408	4			cg00164837	2
cg00172631	2			cg00164898	6
cg00172672	10			cg00164906	4
cg00172803	4			cg00164941	10
cg00172849	13			cg00164997	2
cg00173010	3			cg00165078	4
cg00173063	1			cg00165535	6
cg00173098	3			cg00165639	2
cg00173405	2			cg00165862	2
cg00173504	12			cg00166275	7
cg00173785	2			cg00166327	4
cg00173804	3			cg00166343	3
cg00174096	2			cg00166372	2
cg00174230	5			cg00166696	5
cg00174279	2			cg00166741	1
cg00174421	5			cg00166750	7
cg00174428	8			cg00166868	2
cg00174713	2			cg00167491	1
cg00174743	3			cg00167504	1
cg00174851	5			cg00167670	11
cg00174901	7			cg00167684	5
cg00174992	1			cg00167763	5
cg00175344	6			cg00167820	4
cg00175573	4			cg00167941	3
cg00175702	6			cg00167958	3
cg00175734	1			cg00168032	3
cg00175735	5			cg00168082	1
cg00175844	2			cg00168118	3
cg00175859	3			cg00168240	6
cg00175895	5			cg00168693	5
cg00175901	1			cg00168815	2
cg00175980	4			cg00168835	2
cg00176210	3			cg00168942	7
cg00176675	1			cg00168967	3
cg00176709	11			cg00169111	2
cg00176863	6			cg00169122	2
cg00176876	2			cg00169167	2
cg00176879	1			cg00169184	2
cg00177013	4			cg00169373	2
cg00177127	2			cg00169737	3
cg00177203	2			cg00169930	6
cg00177237	1			cg00170037	5
cg00177243	3			cg00170056	2
cg00177290	1			cg00170188	7
cg00177388	13			cg00170213	1
cg00177390	2			cg00170242	7
cg00177451	12			cg00170421	6
cg00177496	1			cg00170438	10
cg00177698	1			cg00170536	1
cg00177797	7			cg00170564	4
cg00177875	7			cg00170973	1
cg00177923	1			cg00171084	1
cg00178119	3			cg00171126	1
cg00178149	1			cg00171161	5
cg00178249	10			cg00171166	1
cg00178359	8			cg00171436	1
cg00178437	3			cg00171565	4
cg00178511	5			cg00171947	1
cg00178562	7			cg00171983	1
cg00178661	4			cg00172020	1
cg00178850	3			cg00172074	4
cg00178864	8			cg00172189	6
cg00178877	3			cg00172227	4
cg00178897	11			cg00172631	6
cg00179026	4			cg00172696	9
cg00179070	3			cg00172803	2
cg00179128	1			cg00173010	2
cg00179328	2			cg00173063	3
cg00179374	6			cg00173098	1
cg00179423	1			cg00173804	4
cg00179663	1			cg00174093	6
cg00179787	3			cg00174096	1
cg00179921	7			cg00174179	7
cg00180012	2			cg00174230	1
cg00180225	1			cg00174279	2
cg00180277	1			cg00174421	1
cg00180559	5			cg00174428	1
cg00180762	2			cg00174466	5
cg00180806	1			cg00174713	8
cg00180932	5			cg00174743	2
cg00181054	2			cg00174851	2
cg00181125	10			cg00174901	1
cg00181327	2			cg00174992	4
cg00181439	11			cg00175150	7
cg00181834	13			cg00175344	2
cg00181968	9			cg00175441	7
cg00182053	1			cg00175487	11
cg00182202	1			cg00175573	3
cg00182256	1			cg00175641	6
cg00182273	1			cg00175702	1
cg00182294	3			cg00175734	4
cg00182727	10			cg00175735	2
cg00182758	9			cg00175823	5
cg00182893	1			cg00175844	1
cg00182937	1			cg00175859	2
cg00183067	2			cg00175895	2
cg00183107	5			cg00175901	4
cg00183186	7			cg00176584	6
cg00183355	5			cg00176876	7
cg00183684	2			cg00176879	1
cg00183804	2			cg00176888	4
cg00183886	5			cg00177013	4
cg00183916	2			cg00177127	6
cg00183957	3			cg00177142	9
cg00184016	1			cg00177203	2
cg00184032	1			cg00177237	9
cg00184203	5			cg00177243	4
cg00184240	1			cg00177290	4
cg00184376	12			cg00177390	1
cg00184394	5			cg00177431	10
cg00184452	12			cg00177468	7
cg00184884	2			cg00177496	2
cg00185066	7			cg00177797	3
cg00185170	3			cg00177923	1
cg00185413	1			cg00178030	5
cg00185566	5			cg00178119	3
cg00185622	4			cg00178149	3
cg00185839	1			cg00178356	2
cg00185867	1			cg00178429	3
cg00186141	1			cg00178551	8
cg00186414	3			cg00178635	1
cg00186462	7			cg00178648	3
cg00186499	4			cg00178661	3
cg00186529	3			cg00178728	5
cg00186954	5			cg00178850	2
cg00187129	4			cg00178864	1
cg00187174	1			cg00178877	2
cg00187229	4			cg00179026	4
cg00187244	3			cg00179128	3
cg00187380	2			cg00179328	2
cg00187414	4			cg00179423	2
cg00187535	11			cg00179532	1
cg00187557	4			cg00179576	8
cg00187614	4			cg00179663	7
cg00187635	3			cg00179787	1
cg00187671	2			cg00179921	2
cg00187692	9			cg00179940	12
cg00187933	11			cg00180012	3
cg00188032	6			cg00180225	3
cg00188378	1			cg00180277	2
cg00188547	2			cg00180559	3
cg00188627	11			cg00180684	8
cg00188704	12			cg00180762	2
cg00188746	1			cg00180806	2
cg00188748	6			cg00180909	12
cg00189101	3			cg00181061	8
cg00189989	4			cg00181327	4
cg00190162	3			cg00181419	2
cg00190206	7			cg00181669	10
cg00190319	5			cg00182053	3
cg00190321	1			cg00182202	2
cg00190355	1			cg00182256	4
cg00190545	1			cg00182273	3
cg00190674	1			cg00182294	1
cg00190795	4			cg00182893	6
cg00191477	4			cg00182937	7
cg00191629	3			cg00183067	4
cg00191853	3			cg00183468	7
cg00192031	2			cg00183606	10
cg00192136	10			cg00183639	10
cg00192856	1			cg00183647	5
cg00193283	6			cg00183684	2
cg00193490	1			cg00183804	1
cg00193521	3			cg00183888	5
cg00193959	3			cg00183916	1
cg00193963	4			cg00183957	1
cg00194126	9			cg00184016	1
cg00194207	2			cg00184032	7
cg00194374	3			cg00184203	2
cg00194465	4			cg00184235	3
cg00194681	2			cg00184240	4
cg00194780	2			cg00184394	3
cg00194886	2			cg00184457	9
cg00195124	4			cg00184884	1
cg00195506	3			cg00184893	6
cg00195796	8			cg00185336	10
cg00196372	6			cg00185413	9
cg00196407	10			cg00185660	7
cg00196414	10			cg00185867	6
cg00196474	2			cg00185988	10
cg00196475	2			cg00186207	11
cg00196671	1			cg00186499	4
cg00196787	5			cg00186529	1
cg00196827	10			cg00186580	9
cg00196983	1			cg00186954	2
cg00197058	11			cg00187120	6
cg00197322	4			cg00187129	1
cg00197381	1			cg00187174	1
cg00197636	4			cg00187229	3
cg00197681	2			cg00187244	1
cg00197728	1			cg00187327	3
cg00198141	1			cg00187380	2
cg00198594	5			cg00187414	1
cg00199000	4			cg00187437	7
cg00199065	1			cg00187557	5
cg00199846	4			cg00187614	1
cg00200063	3			cg00187671	3
cg00200074	2			cg00187889	9
cg00200164	3			cg00187981	9
cg00200298	1			cg00188032	1
cg00200653	1			cg00188378	1
cg00200734	9			cg00188547	3
cg00200803	6			cg00188746	1
cg00200876	3			cg00189061	9
cg00201175	6			cg00189101	1
cg00201185	4			cg00189176	1
cg00201196	2			cg00189366	2
cg00201234	9			cg00189906	1
cg00201257	7			cg00189989	1
cg00201296	1			cg00190065	3
cg00201414	3			cg00190162	4
cg00201468	12			cg00190206	1
cg00201568	1			cg00190319	2
cg00201670	1			cg00190321	3
cg00201779	3			cg00190355	4
cg00201819	3			cg00190412	4
cg00202403	3			cg00190545	7
cg00202441	1			cg00190795	1
cg00202460	1			cg00191458	12
cg00202702	1			cg00191625	6
cg00202760	6			cg00191629	1
cg00203035	2			cg00191853	4
cg00203037	2			cg00191882	1
cg00203089	4			cg00192031	1
cg00203284	11			cg00192819	11
cg00203291	1			cg00192856	3
cg00203456	4			cg00193490	2
cg00203463	1			cg00193521	2
cg00203617	1			cg00193859	6
cg00203913	6			cg00193902	4
cg00204465	9			cg00193959	1
cg00204501	4			cg00194044	4
cg00204782	5			cg00194207	1
cg00204976	1			cg00194374	4
cg00205263	3			cg00194465	2
cg00205485	1			cg00194681	2
cg00205598	2			cg00194771	7
cg00205605	4			cg00194780	2
cg00205658	1			cg00194886	1
cg00205703	7			cg00195124	1
cg00206052	3			cg00196407	1
cg00206063	1			cg00196474	3
cg00206356	12			cg00196475	1
cg00206490	3			cg00196671	4
cg00206507	1			cg00196787	1
cg00206639	1			cg00197322	1
cg00206999	2			cg00197373	7
cg00207226	4			cg00197381	3
cg00207279	1			cg00197641	3
cg00207352	5			cg00197681	3
cg00207389	1			cg00197728	1
cg00207731	3			cg00198141	5
cg00207794	3			cg00198594	2
cg00207833	2			cg00198729	6
cg00207865	4			cg00199000	1
cg00207873	1			cg00199047	6
cg00207921	2			cg00199065	7
cg00207926	3			cg00199399	6
cg00207939	6			cg00199428	6
cg00208153	8			cg00199519	1
cg00208274	7			cg00199549	7
cg00208461	3			cg00200063	2
cg00208504	12			cg00200164	1
cg00208967	8			cg00200298	1
cg00209038	10			cg00200408	4
cg00209066	3			cg00200755	10
cg00209328	1			cg00200876	4
cg00209424	6			cg00201196	4
cg00209484	1			cg00201275	11
cg00209786	1			cg00201296	1
cg00209893	2			cg00201414	1
cg00209923	3			cg00201457	11
cg00209951	2			cg00201568	6
cg00210016	2			cg00201670	2
cg00210098	3			cg00201760	4
cg00210133	3			cg00201779	2
cg00210144	4			cg00201819	1
cg00210186	2			cg00202166	4
cg00210189	1			cg00202190	7
cg00210210	1			cg00202246	4
cg00210473	7			cg00202389	4
cg00210562	8			cg00202403	1
cg00210842	4			cg00202441	1
cg00210994	5			cg00202460	4
cg00211086	2			cg00202568	10
cg00211337	1			cg00202829	9
cg00211436	3			cg00203035	3
cg00211601	1			cg00203037	1
cg00211609	1			cg00203461	2
cg00211630	7			cg00203463	4
cg00211661	2			cg00203594	7
cg00212786	4			cg00203617	1
cg00212909	3			cg00203736	3
cg00212979	1			cg00204159	6
cg00213052	9			cg00204501	2
cg00213080	1			cg00204512	10
cg00213142	1			cg00204532	6
cg00213160	3			cg00204976	3
cg00213668	3			cg00205263	2
cg00213745	2			cg00205332	6
cg00214044	2			cg00205485	3
cg00214056	5			cg00205598	2
cg00214171	6			cg00205605	3
cg00214294	3			cg00205658	2
cg00214395	5			cg00205703	1
cg00214688	2			cg00205756	8
cg00215066	1			cg00205786	10
cg00215182	1			cg00206052	1
cg00215214	1			cg00206058	6
cg00215431	1			cg00206063	9
cg00215432	4			cg00206168	2
cg00215551	1			cg00206490	1
cg00215801	5			cg00206507	10
cg00216061	2			cg00206553	10
cg00216138	2			cg00206639	4
cg00216361	3			cg00207226	1
cg00216504	2			cg00207279	3
cg00216523	1			cg00207352	3
cg00216655	4			cg00207389	2
cg00216758	3			cg00207731	4
cg00216804	3			cg00207794	3
cg00216831	2			cg00207833	1
cg00216961	5			cg00207856	4
cg00217055	3			cg00207873	1
cg00217171	1			cg00207890	2
cg00217306	2			cg00207921	4
cg00217442	1			cg00207939	2
cg00217461	2			cg00208274	3
cg00217553	3			cg00208412	6
cg00217795	1			cg00208461	3
cg00217953	2			cg00208967	2
cg00218103	3			cg00209328	2
cg00218146	4			cg00209484	3
cg00218404	3			cg00209786	5
cg00218415	3			cg00209893	3
cg00218447	8			cg00209951	1
cg00218620	2			cg00210016	5
cg00218649	1			cg00210133	2
cg00218767	1			cg00210144	1
cg00219282	8			cg00210186	4
cg00219303	5			cg00210189	4
cg00219330	2			cg00210204	2
cg00219598	1			cg00210210	3
cg00219716	3			cg00210842	2
cg00220102	8			cg00210856	9
cg00220225	2			cg00211086	5
cg00220294	9			cg00211609	5
cg00220455	4			cg00211661	3
cg00220492	1			cg00212119	12
cg00220517	3			cg00212521	12
cg00220661	5			cg00212786	1
cg00220677	3			cg00212979	2
cg00220721	2			cg00213004	8
cg00220737	9			cg00213080	3
cg00220769	1			cg00213142	1
cg00220952	2			cg00213301	3
cg00220955	4			cg00213331	6
cg00221012	1			cg00213668	6
cg00221035	2			cg00213729	9
cg00221070	9			cg00213745	5
cg00221357	5			cg00214044	2
cg00221382	10			cg00214056	1
cg00221494	1			cg00214171	1
cg00221625	1			cg00214294	1
cg00221736	3			cg00214395	1
cg00221794	2			cg00214688	2
cg00222053	5			cg00215017	6
cg00222175	1			cg00215066	3
cg00222291	2			cg00215133	8
cg00222341	9			cg00215182	5
cg00222472	12			cg00215214	3
cg00222601	4			cg00215350	6
cg00222625	1			cg00215431	5
cg00222656	2			cg00215432	4
cg00222690	1			cg00215521	5
cg00222799	5			cg00215611	6
cg00222982	1			cg00215801	2
cg00223186	1			cg00216056	2
cg00223552	1			cg00216061	2
cg00223593	2			cg00216138	3
cg00223681	8			cg00216361	3
cg00223703	3			cg00216504	2
cg00223715	1			cg00216523	5
cg00223877	1			cg00216570	6
cg00223950	2			cg00216655	5
cg00224028	1			cg00216659	3
cg00224083	5			cg00216758	1
cg00224126	2			cg00216804	6
cg00224202	3			cg00216913	8
cg00224299	1			cg00216961	6
cg00224312	4			cg00217055	1
cg00224508	1			cg00217171	8
cg00224523	1			cg00217306	4
cg00224563	3			cg00217442	2
cg00224671	2			cg00217444	3
cg00224807	6			cg00217461	2
cg00224886	12			cg00217553	2
cg00225067	10			cg00217795	3
cg00225144	3			cg00217953	2
cg00225623	6			cg00218103	4
cg00225765	3			cg00218149	8
cg00226608	3			cg00218415	5
cg00226754	3			cg00218620	6
cg00226849	2			cg00218649	3
cg00226923	6			cg00218767	2
cg00227156	2			cg00218770	7
cg00227225	8			cg00218893	4
cg00227355	2			cg00218945	6
cg00227665	2			cg00219303	2
cg00227781	6			cg00219330	1
cg00228017	7			cg00219543	5
cg00228118	1			cg00219578	4
cg00228689	6			cg00219598	4
cg00228735	3			cg00219716	1
cg00228738	1			cg00219921	3
cg00228796	6			cg00220113	6
cg00229039	3			cg00220225	4
cg00229232	3			cg00220302	2
cg00229245	3			cg00220335	5
cg00229257	4			cg00220455	1
cg00229368	4			cg00220492	3
cg00229423	2			cg00220661	1
cg00229508	1			cg00220677	3
cg00229754	10			cg00220721	2
cg00229809	7			cg00220769	2
cg00229868	1			cg00221012	10
cg00230074	1			cg00221035	3
cg00230120	2			cg00221494	6
cg00230271	3			cg00221625	4
cg00230302	1			cg00221650	8
cg00230368	2			cg00221658	5
cg00230502	1			cg00221736	1
cg00230509	1			cg00221745	4
cg00230517	2			cg00221747	4
cg00230665	2			cg00221794	4
cg00230700	6			cg00222053	2
cg00230715	1			cg00222175	3
cg00230869	4			cg00222291	2
cg00230899	5			cg00222601	2
cg00230924	1			cg00222625	2
cg00231140	3			cg00222656	4
cg00231239	2			cg00222684	5
cg00231389	9			cg00222690	7
cg00231483	1			cg00223046	8
cg00231504	9			cg00223186	1
cg00231728	11			cg00223245	8
cg00231771	1			cg00223552	3
cg00231875	1			cg00223593	2
cg00231918	2			cg00223703	1
cg00231920	2			cg00223715	3
cg00231945	8			cg00223877	9
cg00232092	6			cg00223950	2
cg00232265	1			cg00224028	6
cg00232387	4			cg00224083	1
cg00232402	3			cg00224126	4
cg00232483	5			cg00224202	1
cg00232685	2			cg00224299	2
cg00232735	10			cg00224312	1
cg00232827	10			cg00224508	1
cg00232874	7			cg00224523	4
cg00232903	1			cg00224671	1
cg00233028	3			cg00224929	6
cg00233079	5			cg00225196	5
cg00233335	1			cg00225623	2
cg00233565	1			cg00225830	6
cg00233756	2			cg00225917	3
cg00233943	1			cg00226340	8
cg00233948	3			cg00226689	3
cg00234046	3			cg00226754	2
cg00234261	2			cg00226822	8
cg00234294	1			cg00226849	3
cg00234370	2			cg00226923	1
cg00234446	2			cg00227110	11
[truncated: 191,367 more rows]
