# Supplementary material for: Identification of prostate cancer specific methylation biomarkers from a multi-cancer analysis
Source: BMC Bioinformatics. 2021 Oct 12;22:492. doi: 10.1186/s12859-021-04416-w (PMC8507340; doi:10.1186/s12859-021-04416-w)
Supplement: Supplementary file 2 — Additional file 2. Results of comparison analysis among five Gleason score tumors. [file 12859_2021_4416_MOESM2_ESM.csv]

Result file of TCGA_PRAD_Gleason_process.R
#Probe = List of sites analyzed by limma
#FDR.1.2 = FDR of the comparison between Gleason 6 and Gleason 3+4
#FDR.2.3 = FDR of the comparison between Gleason 3+4 and Gleason 4+3
#FDR.3.4 = FDR of the comparison between Gleason 4+3 and Gleason 8
#FDR.4.5 = FDR of the comparison between Gleason 8 and Gleason 9-10
Probe	FDR.1.2	FDR.2.3	FDR.3.4	FDR.4.5
cg00000029	0.742230334	0.908995583	0.902380769	0.398729476
cg00000165	0.881866872	0.933420787	0.932449569	0.425439989
cg00000236	0.898021208	0.995897252	0.463533179	0.963787642
cg00000289	0.988760992	0.440135106	0.693653292	0.490596627
cg00000292	0.965775763	0.921648681	0.890825506	0.558164803
cg00000363	0.856434488	0.117569844	0.845852942	0.126721871
cg00000714	0.785402153	0.970521109	0.702075273	0.992457917
cg00000721	0.886471516	0.952646238	0.993864197	0.605557578
cg00000734	0.909377708	0.541930652	0.90609994	0.858940092
cg00000769	0.991602166	0.597475879	0.996970634	0.563789944
cg00000905	0.966743864	0.841742632	0.922437028	0.690465132
cg00000948	0.842891691	0.040788609	0.951802793	0.991129543
cg00001349	0.589416727	0.476770105	0.768640939	0.746840072
cg00001364	0.976456694	0.007550632	0.63668554	0.740951
cg00001446	0.529978231	0.491618249	0.644555907	0.531753378
cg00001582	0.857383432	0.945692548	0.481218769	0.841699925
cg00001583	0.959791171	0.298119372	0.932936474	0.462967723
cg00001747	0.843632338	0.741404578	0.924958853	0.949227989
cg00001791	0.831067773	0.917994624	0.642781891	0.662897198
cg00001854	0.519599376	0.134905461	0.809900468	0.567295093
cg00001874	0.869025994	0.703797817	0.650947769	0.43659902
cg00002033	0.95701977	0.290551113	0.889718066	0.730665425
cg00002224	0.681516966	0.615412483	0.96146731	0.909896017
cg00002236	0.608901	0.88487858	0.49631255	0.557293104
cg00002406	0.549926786	0.85091095	0.689799976	0.689197399
cg00002449	0.873144383	0.876014409	0.994355817	0.844171373
cg00002464	0.612389291	0.934280615	0.996130473	0.91283031
cg00002490	0.815146852	0.611809602	0.696088254	0.800030747
cg00002591	0.842156542	0.929064469	0.99811582	0.706248816
cg00002593	0.836837182	0.993496982	0.956794037	0.390913407
cg00002597	0.659479663	0.177511038	0.860667552	0.765704233
cg00002646	0.86048642	0.014576601	0.893447919	0.913008624
cg00002660	0.727737489	0.962207145	0.957153052	0.760045956
cg00002719	0.847795088	0.062819397	0.784854826	0.644975375
cg00002769	0.768929819	0.63324849	0.806000928	0.986836076
cg00002808	0.914580075	0.892787196	0.978643278	0.46883473
cg00002810	0.781818486	0.763033088	0.715982909	0.768280827
cg00002837	0.101377361	0.303750179	0.580201855	0.91097328
cg00003091	0.945476422	0.848769397	0.615549078	0.858462439
cg00003173	0.676426137	0.98521016	0.875329072	0.540718653
cg00003181	0.966382713	0.846791357	0.664103108	0.930779316
cg00003202	0.861205344	0.770872208	0.716211795	0.572491212
cg00003287	0.900713951	0.717920715	0.946519977	0.980791834
cg00003298	0.734653319	0.671901295	0.910571811	0.652276426
cg00003305	0.869384348	0.458102374	0.985704576	0.812124919
cg00003345	0.584163344	0.577760363	0.688867487	0.119802529
cg00003513	0.704898668	0.517766762	0.947796358	0.587296447
cg00003529	0.975387567	0.867442956	0.966325467	0.972154214
cg00003578	0.999616254	0.432635327	0.736546381	0.696899057
cg00003625	0.697380674	0.840436073	0.954741043	0.990206006
cg00003784	0.998929928	0.595880444	0.742942733	0.842974437
cg00003994	0.960302552	0.972794521	0.942300829	0.838606678
cg00004072	0.854499143	0.832946475	0.80443141	0.942518982
cg00004089	0.841295724	0.936414665	0.911491782	0.886617208
cg00004207	0.340789185	0.810113674	0.392502552	0.973673505
cg00004257	0.988134236	0.873377326	0.99523696	0.531611389
cg00004429	0.874407148	0.511565738	0.644731035	0.941998771
cg00004533	0.758725437	0.554784463	0.865539998	0.890871547
cg00004608	0.504105409	0.079582975	0.952142904	0.762923679
cg00004773	0.396745472	0.284717603	0.680364609	0.769735557
cg00004939	0.702009423	0.952627454	0.628305057	0.859641064
cg00004963	0.471532093	0.400776339	0.802277956	0.946913957
cg00004996	0.981079998	0.249386317	0.765442495	0.597015357
cg00005040	0.912266117	0.269819113	0.871473453	0.544343059
cg00005072	0.277604057	0.83676888	0.989693213	0.493007606
cg00005112	0.638204093	0.794239829	0.897762612	0.781429517
cg00005166	0.688595438	0.109783489	0.856751655	0.343875806
cg00005215	0.778961826	0.602880223	0.435825781	0.684395505
cg00005297	0.989354807	0.865974028	0.839478263	0.560290749
cg00005306	0.687964144	0.871728679	0.888347265	0.958575436
cg00005543	0.623145774	0.762210359	0.871977041	0.54315019
cg00005619	0.8285002	0.785437443	0.919296599	0.924386007
cg00005740	0.877750093	0.517963164	0.573591158	0.819913972
cg00005817	0.168502287	0.146041066	0.638976764	0.616351548
cg00005847	0.944760938	0.030921383	0.994839371	0.726444096
cg00005849	0.659940069	0.733649754	0.354732321	0.755362713
cg00006032	0.598893224	0.833052943	0.359968528	0.880815969
cg00006081	0.976030676	0.201717579	0.988850788	0.83421427
cg00006122	0.778780716	0.857864902	0.834466421	0.999230858
cg00006198	0.632485229	0.978092424	0.518268341	0.603046256
cg00006243	0.714317712	0.297848102	0.743323009	0.769611732
cg00006397	0.990337184	0.419441809	0.902835475	0.820876914
cg00006459	0.760790411	0.20100446	0.752396989	0.936968767
cg00006626	0.978327694	0.64134672	0.989128639	0.501601179
cg00006787	0.995224088	0.966585761	0.660509473	0.566613795
cg00006884	0.504272178	0.753668365	0.348495689	0.9814796
cg00006948	0.975000271	0.745764267	0.752922539	0.788577049
cg00007032	0.80114	0.247965357	0.622482068	0.635312822
cg00007076	0.574710823	0.067432381	0.972747213	0.591775735
cg00007221	0.552864549	0.909137618	0.987731173	0.682453065
cg00007226	0.771351597	0.726871471	0.979685074	0.728203995
cg00007239	0.736317205	0.474415286	0.984996884	0.538423252
cg00007269	0.82234296	0.944072033	0.861041323	0.952168457
cg00007300	0.971174296	0.813526611	0.88483383	0.840175116
cg00007420	0.925984964	0.081804386	0.515347651	0.459890078
cg00007426	0.362808288	0.283030615	0.782093431	0.455816069
cg00007466	0.622298319	0.992564018	0.96397826	0.91698766
cg00007644	0.945180125	0.644583805	0.99811582	0.464983355
cg00007675	0.275276734	0.297271393	0.856176457	0.367893864
cg00007898	0.914810676	0.569447354	0.914936298	0.574790756
cg00007981	0.670045829	0.875073457	0.669101094	0.783188317
cg00008004	0.561315136	0.091554973	0.865542032	0.657810897
cg00008036	0.590767384	0.026410074	0.596819159	0.804484272
cg00008188	0.652024355	0.940908262	0.690367868	0.61712697
cg00008345	0.148431831	0.872496693	0.445894935	0.729198086
cg00008387	0.440149037	0.999103928	0.465035935	0.676853366
cg00008446	0.809684331	0.825984817	0.9064727	0.99379253
cg00008452	0.487998725	0.282434017	0.600144841	0.762808528
cg00008488	0.834002784	0.670617393	0.733145075	0.505897712
cg00008564	0.729758815	0.588374876	0.791608442	0.414494448
cg00008629	0.68178403	0.63220224	0.928524395	0.971143142
cg00008647	0.697114289	0.824181294	0.935583516	0.866607245
cg00008665	0.981486014	0.701717799	0.816352893	0.923608158
cg00008671	0.860885229	0.886293318	0.957648962	0.810271092
cg00008695	0.964692099	0.815963969	0.552407701	0.531196771
cg00008713	0.525248845	0.383346133	0.667787808	0.730990857
cg00008737	0.497988426	0.402182654	0.787699737	0.42850993
cg00008810	0.98711905	0.384713759	0.951996356	0.912932322
cg00008971	0.942062602	0.313867983	0.97668687	0.876224865
cg00009053	0.705729191	0.565868153	0.872609902	0.302606172
cg00009214	0.836105633	0.700771968	0.560565183	0.70044522
cg00009292	0.650608778	0.68494472	0.948808114	0.850768648
cg00009293	0.69204569	0.506224475	0.96500021	0.228184013
cg00009364	0.990863795	0.893910742	0.96962128	0.366164974
cg00009407	0.852551956	0.938262302	0.614592337	0.960260678
cg00009412	0.99389553	0.28406965	0.792278387	0.319266106
cg00009421	0.887406611	0.053499704	0.601891682	0.971471219
cg00009553	0.996863345	0.208725162	0.979444612	0.951442076
cg00009750	0.566017851	0.768277005	0.948562641	0.750227366
cg00009871	0.98738726	0.823039254	0.624030723	0.802713887
cg00009944	0.86874639	0.489968845	0.858089188	0.690298841
cg00009970	0.882733189	0.684267029	0.826209134	0.975544626
cg00010046	0.965025025	0.243572185	0.610239587	0.918044414
cg00010078	0.661873627	0.137921027	0.96270769	0.479039297
cg00010108	0.514911473	0.231706364	0.931965506	0.951316117
cg00010168	0.19758836	0.653163496	0.516291131	0.347080739
cg00010266	0.864741635	0.800203981	0.849120135	0.993665002
cg00010445	0.876551725	0.467743891	0.954357108	0.919111812
cg00010654	0.788942292	0.682991762	0.634417179	0.274807636
cg00010659	0.846113828	0.345255439	0.357729423	0.906691805
cg00010742	0.976551096	0.448039102	0.488650443	0.281634732
cg00010890	0.375826551	0.939217099	0.747168799	0.885288158
cg00010946	0.965934615	0.600090717	0.992912815	0.379414994
cg00010947	0.340913565	0.386965872	0.691234636	0.996679314
cg00010992	0.457289106	0.774772072	0.945243208	0.862165327
cg00011122	0.886710199	0.92663889	0.998512348	0.738004419
cg00011203	0.944998856	0.88255245	0.800791501	0.532558888
cg00011225	0.674122723	0.97857682	0.921327096	0.391907472
cg00011239	0.52647765	0.600063354	0.944136779	0.990421565
cg00011247	0.995201452	0.887489951	0.977655706	0.673452656
cg00011460	0.773484755	0.945373971	0.911231163	0.418543646
cg00011482	0.960304531	0.580544623	0.723543101	0.565241555
cg00011564	0.928525153	0.658396361	0.726202869	0.812454672
cg00011578	0.874586161	0.425866301	0.571887154	0.947702912
cg00011605	0.785749283	0.728259503	0.753989577	0.753054189
cg00011616	0.739604032	0.275335265	0.81896875	0.372488475
cg00011717	0.987020103	0.542801792	0.791969548	0.93665412
cg00011740	0.844435062	0.946065035	0.919542341	0.491544793
cg00011856	0.208870518	0.364663139	0.380078882	0.954174717
cg00012036	0.667078586	0.219012674	0.897302302	0.700406292
cg00012126	0.966148561	0.854234228	0.925869562	0.901783928
cg00012148	0.829907016	0.027703769	0.982422702	0.900296595
cg00012199	0.761199233	0.985537731	0.960383393	0.955764862
cg00012203	0.949461696	0.990915635	0.843800326	0.717915021
cg00012386	0.613784105	0.767901948	0.687781132	0.675826417
cg00012469	0.296339832	0.534732558	0.639984259	0.90417208
cg00012529	0.337068307	0.966599383	0.90789521	0.881274292
cg00012638	0.956487413	0.619539537	0.990170091	0.857643335
cg00012698	0.827235287	0.898573701	0.97045995	0.57628647
cg00012792	0.201347968	0.483540008	0.486078377	0.573560615
cg00012920	0.365685562	0.679940038	0.909556463	0.580613102
cg00012992	0.873714454	0.75329384	0.879319979	0.753744398
cg00013006	0.419978264	0.846901234	0.605925669	0.865305003
cg00013015	0.493937968	0.540771174	0.850853667	0.943137575
cg00013374	0.988137155	0.193516738	0.830490452	0.97367688
cg00013409	0.821533361	0.738257841	0.531948526	0.80164925
cg00013410	0.834768222	0.889948549	0.734809157	0.23579612
cg00013441	0.963597733	0.503838483	0.978613276	0.648825867
cg00013451	0.888820438	0.183181415	0.761863546	0.843987554
cg00013475	0.89414466	0.029372704	0.972281719	0.692573918
cg00013569	0.635171035	0.142398505	0.656656079	0.90641588
cg00013618	0.874964826	0.233628375	0.934419611	0.924311243
cg00013660	0.642094063	0.939901646	0.975147907	0.212880139
cg00013733	0.309954073	0.271592646	0.681397286	0.584134193
cg00013804	0.913132961	0.740099732	0.923019958	0.922564043
cg00014085	0.771514941	0.684370996	0.507753746	0.849373841
cg00014104	0.77284833	0.224866061	0.936038334	0.91977787
cg00014118	0.982508133	0.763332166	0.884999393	0.626062205
cg00014194	0.605193333	0.169044987	0.796207908	0.96811689
cg00014260	0.968223663	0.031440281	0.712241123	0.176161314
cg00014272	0.606069194	0.990585311	0.847828792	0.390058015
cg00014285	0.900616444	0.892796293	0.744364294	0.623566523
cg00014289	0.811344507	0.229217336	0.776549549	0.444311992
cg00014301	0.361634606	0.591082485	0.905509976	0.825074388
cg00014333	0.843347412	0.29147509	0.979758683	0.846483638
cg00014445	0.945469305	0.225223347	0.98644598	0.577116209
cg00014667	0.752060334	0.205611271	0.798764073	0.98131581
cg00014733	0.990960906	0.205321386	0.882223427	0.183007029
cg00014752	0.610455439	0.818742354	0.772631138	0.90020507
cg00014830	0.985674935	0.371176946	0.926942154	0.591921238
cg00014996	0.525857221	0.267717859	0.783700024	0.895465543
cg00014998	0.994764816	0.734354284	0.754920021	0.315805229
cg00015024	0.62790858	0.648450763	0.561703427	0.779047149
cg00015058	0.898906442	0.037790553	0.641218056	0.991141637
cg00015319	0.992237843	0.884373926	0.972281719	0.962891688
cg00015340	0.257660374	0.883506646	0.694901996	0.81013222
cg00015343	0.919046319	0.161678222	0.956552432	0.493931545
cg00015373	0.234382469	0.32846165	0.871657105	0.83272607
cg00015603	0.547345059	0.542283178	0.734505532	0.562409645
cg00015639	0.40318143	0.493625572	0.810632192	0.334286754
cg00015699	0.81683929	0.137750945	0.996638879	0.239602105
cg00015770	0.943355584	0.988260912	0.889627972	0.734018241
cg00016127	0.689431015	0.664026957	0.861350121	0.845572236
cg00016156	0.810871838	0.857063774	0.815387221	0.982835098
cg00016255	0.798781575	0.43771416	0.879649557	0.28314717
cg00016360	0.80098688	0.589865459	0.975973638	0.320331543
cg00016498	0.751534908	0.506884877	0.452527232	0.964799415
cg00016593	0.568993431	0.412716165	0.873775075	0.495576114
cg00016618	0.472702265	0.352395777	0.926725868	0.995361116
cg00016718	0.119445442	0.099960708	0.644967768	0.420249972
cg00016783	0.405028144	0.997542191	0.673914894	0.363186382
cg00016814	0.360891583	0.233591484	0.783224504	0.793739852
cg00016841	0.995235439	0.597241182	0.8773109	0.561891898
cg00016892	0.975905577	0.852189806	0.921342445	0.67927806
cg00016968	0.441118723	0.428155827	0.930166895	0.262340255
cg00017002	0.932852996	0.861985674	0.348495689	0.109913526
cg00017062	0.975387567	0.617485683	0.916159667	0.998070705
cg00017121	0.881933403	0.454546376	0.646276123	0.919710449
cg00017188	0.429675487	0.726375049	0.874182258	0.97611222
cg00017203	0.883015277	0.959511398	0.950365345	0.536040813
cg00017441	0.943740294	0.960327161	0.893604735	0.470952492
cg00017461	0.996654211	0.629566021	0.893715476	0.274583719
cg00017475	0.617192026	0.127838102	0.958292166	0.86280147
cg00017489	0.979676195	0.955769598	0.99942658	0.519778077
cg00017601	0.875789756	0.738272314	0.870798653	0.754903865
cg00017826	0.597942697	0.115458909	0.900841049	0.744599506
cg00017842	0.739971072	0.172125745	0.970323624	0.733532568
cg00017970	0.97853282	0.699537516	0.993264085	0.710399498
cg00018024	0.774527966	0.843138962	0.848692037	0.929617286
cg00018181	0.529513119	0.388732671	0.436174023	0.605992266
cg00018229	0.94741289	0.1447375	0.870315823	0.979610021
cg00018524	0.976663161	0.633068579	0.946353252	0.986167178
cg00018539	0.873387539	0.624421488	0.917931867	0.967648303
cg00018696	0.928156201	0.007175639	0.866892139	0.481625997
cg00018845	0.912519113	0.871509699	0.619414938	0.542726077
cg00018850	0.824906843	0.294578759	0.838715553	0.659934987
cg00018896	0.226648427	0.498529483	0.473181357	0.493930579
cg00019093	0.704195087	0.319315586	0.920491528	0.702655752
cg00019118	0.226431382	0.362036137	0.783071167	0.624058914
cg00019137	0.91372207	0.699103908	0.947330353	0.568601527
cg00019301	0.644315063	0.981434473	0.801928762	0.374584128
cg00019308	0.58815357	0.391856532	0.931228514	0.342496792
cg00019377	0.676840228	0.390944842	0.926536733	0.688030849
cg00019458	0.502725507	0.963670279	0.963760778	0.83513873
cg00019463	0.41542307	0.254409419	0.592166173	0.866016061
cg00019511	0.575559089	0.50025153	0.857069706	0.878650485
cg00019678	0.590105107	0.909174059	0.633044927	0.951183744
cg00019759	0.718664513	0.553517958	0.902697263	0.698453629
cg00019778	0.729340972	0.888077763	0.489554976	0.630448101
cg00019826	0.898732494	0.739103539	0.863952546	0.390716674
cg00019841	0.91797198	0.877469066	0.714277798	0.683107258
cg00019877	0.593876119	0.324180612	0.863274189	0.378376536
cg00019997	0.342203893	0.313368318	0.756887704	0.626058032
cg00020052	0.413568692	0.628478728	0.590087888	0.724574515
cg00020175	0.82265517	0.53856009	0.987177188	0.618909211
cg00020191	0.12620944	0.3019277	0.565744374	0.786103245
cg00020348	0.883459292	0.34640326	0.663037863	0.711077942
cg00020419	0.860974307	0.951524164	0.887627728	0.715688791
cg00020474	0.868125925	0.189828002	0.994279203	0.811770207
cg00020533	0.3269685	0.12248721	0.950359131	0.6139911
cg00020622	0.636543305	0.550367309	0.811131952	0.337093467
cg00020720	0.801141749	0.890759722	0.928664387	0.656014892
cg00020794	0.699575171	0.992770133	0.849686158	0.722555852
cg00020991	0.902483544	0.462407233	0.992280764	0.59009029
cg00021028	0.638806396	0.573957192	0.649195025	0.226679022
cg00021108	0.814416101	0.090146129	0.47058266	0.175923195
cg00021128	0.785355459	0.664541732	0.974076937	0.954892222
cg00021152	0.560117501	0.244591852	0.772866859	0.744632134
cg00021166	0.302446504	0.855045189	0.694354303	0.871978396
cg00021237	0.905676681	0.323673495	0.763306113	0.987146938
cg00021242	0.887490245	0.894481602	0.822238084	0.631282613
cg00021256	0.739416028	0.934743225	0.57680516	0.514158247
cg00021325	0.628379898	0.406665906	0.915388959	0.654135596
cg00021476	0.51219375	0.882139575	0.883364263	0.946630545
cg00021527	0.622643906	0.860919405	0.577956219	0.999838461
cg00021540	0.874613107	0.836645796	0.700152381	0.753054189
cg00021558	0.921590964	0.415674884	0.939938529	0.826037461
cg00021576	0.943856146	0.677680943	0.897215308	0.91798727
cg00021783	0.722964935	0.08903393	0.596810506	0.938875358
cg00021945	0.970203488	0.815283361	0.922406099	0.978650501
cg00021978	0.789276476	0.793336589	0.691574272	0.896574243
cg00022024	0.834872427	0.623749959	0.615025786	0.73567948
cg00022054	0.850670174	0.854398476	0.978643278	0.880365565
cg00022076	0.748310801	0.622783722	0.844551413	0.752123804
cg00022101	0.383998155	0.642310169	0.765265796	0.867859015
cg00022138	0.498390951	0.591672353	0.728109566	0.920776317
cg00022145	0.868663767	0.008261254	0.538146453	0.750747573
cg00022259	0.997187263	0.584094857	0.881411915	0.73286256
cg00022308	0.220448232	0.864153719	0.504838959	0.979525081
cg00022558	0.712487865	0.191649591	0.579636807	0.521059795
cg00022594	0.986300578	0.335623338	0.963110919	0.672217812
cg00022633	0.976240026	0.864937223	0.97471321	0.605102519
cg00022642	0.956014071	0.482829367	0.79044255	0.74996421
cg00022688	0.974043871	0.182849906	0.991833838	0.901341532
cg00022858	0.913862499	0.954005793	0.998014035	0.786398754
cg00022866	0.693545594	0.469097442	0.846797713	0.308992557
cg00022900	0.606489567	0.369780829	0.778363284	0.948112433
cg00022911	0.97604482	0.013564643	0.886398117	0.481547067
cg00023001	0.944058679	0.313219644	0.429734032	0.718576509
cg00023024	0.421269831	0.612894141	0.885463421	0.65704031
cg00023132	0.893354034	0.781886943	0.601368038	0.8789581
cg00023154	0.810382543	0.986929662	0.991503077	0.340181274
cg00023168	0.873277112	0.642667897	0.814264768	0.991948674
cg00023174	0.656954431	0.114138625	0.825824705	0.378890286
cg00023185	0.992237843	0.243754128	0.423191424	0.316148015
cg00023233	0.804981386	0.811769106	0.703119328	0.751581689
cg00023351	0.966555434	0.959654271	0.966930815	0.538168495
cg00023411	0.559271757	0.131476386	0.897086932	0.687677124
cg00023464	0.908721742	0.328305338	0.645905468	0.974144572
cg00023673	0.789086718	0.011802615	0.857895899	0.840060972
cg00023695	0.877257163	0.485554146	0.898838437	0.89563201
cg00023808	0.165787242	0.543380247	0.612764331	0.883002789
cg00023919	0.806069546	0.541145418	0.960383393	0.569019608
cg00024046	0.630951225	0.542801792	0.704543014	0.798917131
cg00024086	0.689689057	0.023177926	0.63469179	0.525588534
cg00024192	0.949245659	0.983575122	0.906152657	0.634530198
cg00024280	0.710398722	0.1562075	0.966910635	0.453056685
cg00024382	0.920716621	0.470879289	0.936679784	0.451927145
cg00024396	0.68746248	0.965089378	0.886440343	0.421142464
cg00024404	0.60951466	0.961782694	0.969942736	0.978670597
cg00024416	0.965114274	0.02358119	0.897762612	0.749668005
cg00024471	0.877386832	0.308466441	0.925497921	0.980302946
cg00024494	0.934841993	0.845590939	0.993675518	0.342818123
cg00024722	0.850466141	0.606410453	0.355440468	0.786771748
cg00024790	0.588162446	0.426037732	0.727816113	0.665742768
cg00024812	0.756898208	0.90372081	0.488680397	0.672000015
cg00024967	0.81566978	0.504322955	0.968211288	0.707603702
cg00024989	0.918946519	0.260213402	0.789283422	0.749022828
cg00025044	0.720907914	0.478092602	0.974367037	0.366976983
cg00025211	0.753429056	0.59348625	0.692706404	0.381672671
cg00025331	0.383925911	0.460564737	0.928434256	0.849684647
cg00025347	0.639545938	0.369716782	0.816435471	0.026447523
cg00025357	0.615818833	0.900801105	0.95995413	0.851926402
cg00025405	0.836371832	0.027540121	0.708089498	0.532607352
cg00025436	0.956253506	0.847679193	0.784326071	0.780271498
cg00025496	0.773029415	0.765793862	0.955701445	0.945361158
cg00025643	0.788690697	0.817897741	0.779147492	0.867236952
cg00025715	0.549682112	0.286791349	0.832066856	0.201348376
cg00025795	0.879920679	0.301791861	0.777642952	0.806422758
cg00025981	0.912560018	0.548463081	0.714202858	0.858539037
cg00025991	0.794722119	0.978570696	0.762430976	0.502638466
cg00026030	0.22144025	0.323648891	0.874321994	0.326407082
cg00026104	0.637670859	0.793920822	0.853959378	0.437584581
cg00026141	0.996971597	0.113323297	0.716253966	0.671822197
cg00026230	0.280874207	0.290635221	0.447781807	0.47656581
cg00026290	0.731981172	0.716872645	0.993995464	0.64237783
cg00026327	0.892307868	0.547673871	0.850595362	0.676540411
cg00026362	0.968480562	0.622332981	0.968831313	0.817733355
cg00026374	0.870470479	0.943595229	0.644735355	0.259323897
cg00026412	0.942778049	0.38547469	0.828694658	0.22671973
cg00026455	0.849195021	0.890373989	0.901749141	0.91772094
cg00026457	0.832671587	0.440875618	0.960059957	0.551124595
cg00026546	0.843420794	0.330696433	0.959975179	0.421489872
cg00026553	0.536138343	0.357605171	0.890017902	0.720279846
cg00026603	0.725779539	0.11676787	0.799852325	0.986404892
cg00026703	0.997963656	0.955601222	0.937858945	0.60221701
cg00026731	0.910993466	0.799633065	0.931773246	0.452146953
cg00026776	0.73798016	0.279344722	0.995814487	0.076091448
cg00026853	0.895767678	0.361319195	0.99093018	0.932054079
cg00026909	0.705187958	0.494055743	0.850988937	0.998839313
cg00026919	0.464382773	0.006389437	0.794120669	0.473807675
cg00026938	0.985357142	0.740655553	0.772669321	0.97897251
cg00026974	0.729442112	0.618754841	0.97057111	0.782489451
cg00027037	0.973873401	0.791438266	0.884903658	0.992152972
cg00027081	0.532186227	0.261494947	0.918525832	0.922445145
cg00027083	0.678018398	0.194740914	0.892498865	0.895044844
cg00027114	0.575705467	0.113856715	0.78181619	0.927241542
cg00027120	0.40297248	0.328689566	0.617506298	0.742308119
cg00027400	0.935398425	0.666085544	0.843202877	0.995046231
cg00027466	0.986272708	0.967815422	0.988740074	0.953663716
cg00027637	0.567063182	0.675688341	0.518268341	0.952633191
cg00027669	0.995881013	0.104350507	0.735404007	0.706579192
cg00027990	0.97438062	0.241674089	0.916420278	0.511666016
cg00027995	0.771564118	0.900710926	0.589236889	0.895659522
cg00028013	0.868552737	0.423578932	0.840986765	0.77483035
cg00028034	0.800678919	0.968549384	0.87130086	0.959268255
cg00028184	0.773660487	0.930314354	0.701661462	0.802538696
cg00028338	0.801792866	0.867719207	0.604796238	0.613755241
cg00028429	0.542916072	0.610713457	0.67529398	0.857907565
cg00028455	0.843188208	0.883578942	0.975057825	0.391904696
cg00028487	0.70916081	0.812721988	0.334431457	0.793539194
cg00028598	0.890441119	0.331522062	0.801375561	0.645066276
cg00028636	0.865848922	0.687244143	0.695876202	0.873267994
cg00028678	0.738923548	0.801528481	0.96101836	0.950486936
cg00028749	0.490929587	0.640999472	0.642831728	0.426570486
cg00028829	0.600834831	0.996992795	0.46890592	0.399238467
cg00028844	0.963066311	0.041951039	0.854175801	0.50365718
cg00028870	0.360022346	0.732352745	0.520062687	0.581960235
cg00028918	0.966734276	0.449517019	0.983224663	0.968782897
cg00028929	0.944986467	0.322809501	0.633457297	0.790958657
cg00028935	0.9723733	0.842162987	0.80803216	0.829990804
cg00028993	0.939549873	0.988380808	0.47883212	0.596224525
cg00029161	0.826102284	0.519434989	0.992888457	0.548480198
cg00029233	0.731126086	0.686392018	0.391521712	0.731601646
cg00029284	0.659810471	0.41690822	0.994297301	0.970702783
cg00029353	0.919084336	0.968780797	0.936343628	0.259964261
cg00029397	0.47723967	0.962098884	0.436600496	0.912453165
cg00029640	0.993278443	0.737439693	0.975907665	0.78408659
cg00029678	0.801462642	0.616986123	0.988519704	0.350428424
cg00029825	0.871329493	0.716203496	0.970269486	0.933705586
cg00029826	0.450239688	0.308201922	0.971849826	0.665744607
cg00029831	0.999006136	0.8883801	0.979799737	0.742694372
cg00030291	0.954274383	0.975869948	0.978827536	0.765009282
cg00030420	0.780783666	0.905686387	0.938216817	0.56638463
cg00030422	0.402531311	0.046136405	0.997081057	0.672177431
cg00030432	0.728473923	0.851360561	0.712437862	0.197205988
cg00030476	0.574154345	0.666928816	0.517260514	0.633273552
cg00030501	0.963362715	0.802649571	0.983881659	0.423310838
cg00030523	0.242973307	0.375411765	0.560308821	0.454266854
cg00030588	0.985481004	0.013874587	0.515203784	0.79730207
cg00030627	0.792446665	0.975130508	0.89460684	0.991084972
cg00030807	0.897514476	0.203471297	0.982716941	0.374554079
cg00030816	0.605685348	0.93840284	0.986923786	0.790825238
cg00031013	0.61041985	0.910850838	0.932919367	0.98810703
cg00031162	0.802043137	0.501872759	0.927486906	0.863747274
cg00031187	0.929545166	0.416350962	0.962297332	0.425387363
cg00031256	0.758222132	0.37960711	0.771239691	0.903966267
cg00031277	0.965095895	0.942036094	0.99413092	0.572348252
cg00031340	0.810052766	0.422234442	0.969122876	0.699948354
cg00031346	0.949343849	0.083393613	0.794243085	0.438681601
cg00031456	0.920588322	0.99156915	0.992032424	0.985720755
cg00031476	0.75950102	0.755569635	0.638122432	0.967964553
cg00031663	0.821599335	0.645579284	0.990700706	0.898618488
cg00031722	0.232483337	0.019796729	0.877403339	0.734357968
cg00031759	0.576549067	0.825757213	0.371618879	0.856220771
cg00032036	0.997676529	0.459867939	0.685265459	0.83798233
cg00032192	0.882986603	0.122711951	0.986173794	0.766212256
cg00032205	0.965956954	0.298227806	0.651718023	0.163800085
cg00032227	0.802914388	0.893556874	0.883243902	0.960066191
cg00032246	0.979589653	0.053367701	0.584419368	0.643478224
cg00032308	0.121410982	0.040679735	0.46050021	0.892773233
cg00032609	0.58647886	0.439557697	0.592268151	0.857643335
cg00032643	0.934647737	0.990749849	0.549702522	0.701471723
cg00032664	0.54356592	0.91195049	0.955058192	0.696763189
cg00032701	0.877233066	0.224929351	0.956080712	0.212960721
cg00032756	0.65766854	0.276386607	0.55801487	0.906510533
cg00032789	0.842146344	0.710428636	0.475459951	0.871327001
cg00032805	0.493878205	0.88425954	0.83706028	0.987347887
cg00032852	0.548055192	0.991524739	0.827298524	0.573233146
cg00032879	0.735789914	0.216702651	0.95977066	0.473615689
cg00032884	0.844510866	0.783007126	0.724810385	0.234375107
cg00033165	0.898746855	0.258184473	0.763126235	0.834236019
cg00033304	0.909074204	0.697305721	0.787839408	0.769381271
cg00033334	0.828812297	0.98727997	0.794120669	0.950767284
cg00033516	0.877497931	0.552490096	0.749819728	0.799356353
cg00033533	0.746535222	0.848042456	0.585264235	0.807731078
cg00033666	0.981486014	0.904496267	0.999102948	0.268772404
cg00033668	0.960799799	0.706261165	0.989761888	0.863455412
cg00033703	0.651303996	0.51509278	0.804145709	0.824777628
cg00033773	0.985972482	0.800801509	0.82776458	0.393309827
cg00033834	0.786561096	0.384830704	0.772072751	0.208384277
cg00033877	0.983395993	0.327805063	0.8014306	0.706875163
cg00034019	0.067017161	0.342283815	0.647587535	0.484545926
cg00034039	0.156761906	0.888792317	0.36674171	0.847189999
cg00034076	0.739036446	0.977150733	0.782043687	0.788089732
cg00034130	0.931796941	0.753943879	0.736909256	0.750946566
cg00034376	0.552792795	0.936135287	0.532155544	0.949385994
cg00034416	0.684512548	0.783383439	0.886773912	0.999987978
cg00034433	0.547572136	0.711098625	0.650363878	0.960305989
cg00034555	0.593546776	0.892917606	0.963281405	0.93035609
cg00034559	0.714889813	0.484866513	0.931140592	0.876342686
cg00034755	0.999667154	0.828025621	0.946956459	0.649609977
cg00034769	0.69204569	0.327525355	0.860415066	0.901200659
cg00034852	0.803649125	0.859351449	0.699656995	0.899745592
cg00035000	0.506146126	0.099863857	0.990492168	0.926291348
cg00035074	0.670083465	0.376327864	0.452987047	0.328251732
cg00035197	0.843554336	0.921443597	0.982886673	0.965129904
cg00035220	0.662650778	0.308088029	0.569988635	0.556648228
cg00035237	0.987265891	0.886907451	0.996694617	0.819703946
cg00035268	0.391214355	0.291837299	0.580871633	0.715181442
cg00035316	0.879920679	0.912712444	0.941246768	0.356451015
cg00035326	0.950911963	0.773202531	0.973230471	0.929946421
cg00035453	0.094263926	0.370980877	0.711077212	0.597863669
cg00035623	0.751447448	0.795282158	0.696283163	0.982195748
cg00035630	0.979783292	0.94603521	0.785009021	0.731224206
cg00035812	0.719091763	0.318297535	0.606294768	0.692148599
cg00035923	0.949309583	0.694863221	0.996410671	0.769405151
cg00035945	0.597375715	0.68639784	0.99811582	0.910067965
cg00035980	0.971106144	0.790146185	0.63946429	0.992106596
cg00036011	0.593958975	0.765450963	0.991773428	0.439899464
cg00036110	0.93409933	0.719990469	0.929412103	0.435328165
cg00036119	0.38957962	0.009547922	0.970170007	0.60960051
cg00036137	0.497839143	0.754183443	0.878798347	0.924638377
cg00036258	0.845701406	0.352364852	0.904676377	0.559695061
cg00036324	0.757250501	0.886881404	0.969609896	0.494904648
cg00036328	0.417736301	0.976828199	0.532551214	0.690182065
cg00036347	0.679534802	0.675398216	0.936417133	0.890531205
cg00036440	0.894868534	0.641666888	0.870552987	0.991008553
cg00036570	0.844020603	0.116517293	0.505040438	0.976126026
cg00036585	0.801383142	0.01486622	0.71204695	0.830774564
cg00036588	0.630569121	0.413111883	0.988065674	0.513211023
cg00036599	0.272362269	0.1855942	0.615884193	0.704822761
cg00036664	0.693061366	0.49711021	0.982819119	0.452563175
cg00036723	0.951522251	0.937677438	0.661800598	0.848402988
cg00036732	0.653966779	0.924086301	0.863582624	0.51627548
cg00036788	0.979941277	0.906750949	0.985701267	0.98534249
cg00036871	0.995002693	0.456782939	0.97184286	0.768664047
cg00036976	0.837303679	0.602018628	0.986105168	0.780773073
cg00037013	0.974506147	0.369859848	0.665624457	0.961419839
cg00037056	0.868183875	0.949117538	0.734699847	0.785165026
cg00037058	0.923016401	0.859523401	0.957058042	0.974259369
cg00037186	0.987084318	0.530097569	0.856238776	0.281897854
cg00037223	0.939688581	0.309453097	0.959391057	0.685882861
cg00037314	0.918351847	0.746941151	0.899635671	0.953825245
cg00037388	0.966650307	0.94169713	0.599988391	0.91853319
cg00037400	0.874328151	0.288270321	0.910930009	0.985126958
cg00037441	0.993571964	0.71485054	0.607041181	0.996012537
cg00037450	0.94702749	0.890962245	0.777123548	0.667305567
cg00037457	0.741469747	0.259549938	0.916870516	0.979274859
cg00037681	0.661320342	0.372328568	0.805413533	0.335042362
cg00037763	0.478181224	0.941753761	0.728181609	0.996561997
cg00037856	0.981433781	0.229926928	0.816152499	0.882215414
cg00037930	0.995465593	0.830118293	0.77101397	0.709346037
cg00037940	0.921065771	0.359702367	0.991956389	0.713598085
cg00037952	0.531025776	0.942316451	0.820405033	0.346378083
cg00038167	0.955117385	0.373890762	0.488468217	0.361014367
cg00038239	0.526041581	0.839261109	0.391399292	0.704910958
cg00038342	0.785322418	0.986290877	0.607907148	0.897905341
cg00038436	0.898947503	0.814910846	0.788118586	0.689153604
cg00038446	0.776676445	0.330546408	0.97170598	0.399632159
cg00038711	0.439771566	0.796155047	0.635450851	0.588759498
cg00039016	0.949633198	0.633014101	0.782076413	0.116888946
cg00039129	0.982724408	0.41062175	0.583094638	0.917047427
cg00039147	0.985282462	0.813590568	0.884556578	0.828294261
cg00039326	0.886882832	0.729757435	0.980607059	0.996391038
cg00039478	0.119986134	0.774497625	0.680766455	0.528295217
cg00039480	0.995201919	0.763145151	0.959113013	0.388173218
cg00039489	0.980832818	0.612335883	0.997033879	0.865467161
cg00039564	0.478241003	0.532964089	0.766583515	0.87081327
cg00039864	0.66301025	0.653062076	0.951053683	0.239832524
cg00040007	0.963544067	0.625029928	0.88723355	0.943916613
cg00040008	0.628411351	0.578812349	0.90886952	0.888514801
cg00040268	0.889732183	0.76403711	0.913793791	0.876881055
cg00040312	0.81344314	0.082971496	0.763126235	0.439024766
cg00040380	0.981594174	0.762322389	0.901269392	0.728677021
cg00040411	0.936392177	0.824811566	0.888617068	0.445367096
cg00040426	0.616600541	0.507022522	0.769378289	0.507883001
cg00040427	0.797794397	0.924830658	0.956999528	0.947085862
cg00040466	0.901506505	0.612681164	0.669043039	0.819472243
cg00040566	0.861499821	0.199422766	0.518096817	0.96672425
cg00040569	0.514896186	0.452962056	0.707618599	0.731652452
cg00040575	0.868693904	0.511026949	0.95331999	0.971018397
cg00040588	0.994745098	0.950625404	0.798841059	0.439891865
cg00040861	0.343990918	0.905295169	0.558882168	0.7846837
cg00040873	0.82613559	0.908581021	0.597225482	0.971593036
cg00040945	0.798229431	0.973026833	0.892820124	0.827929678
cg00040986	0.710912233	0.259548102	0.936440643	0.323820944
cg00041014	0.856682996	0.751139205	0.934221341	0.135180095
cg00041047	0.5458557	0.461087052	0.573870546	0.834970865
cg00041084	0.513568901	0.996785703	0.929412103	0.876224865
cg00041368	0.943821187	0.164237228	0.954079578	0.575398284
cg00041666	0.976632727	0.693047604	0.483781525	0.825789128
cg00041865	0.415251015	0.367351414	0.868618759	0.737423706
cg00041872	0.816700547	0.47462779	0.955603328	0.993941454
cg00041873	0.737987414	0.185635546	0.885765186	0.440288738
cg00041898	0.5124049	0.593842437	0.510368367	0.503402477
cg00041901	0.681982939	0.651686846	0.867578584	0.321635941
cg00041989	0.634052153	0.73245813	0.973947355	0.960069379
cg00042081	0.933697532	0.09298698	0.980705907	0.838372691
cg00042186	0.660319037	0.957222758	0.969413782	0.925326986
cg00042325	0.661320342	0.2677835	0.776727024	0.716427883
cg00042356	0.990077662	0.582307734	0.855934266	0.947329747
cg00042568	0.595681619	0.961229786	0.925940981	0.717614045
cg00042837	0.949041571	0.592758003	0.737799235	0.805493886
cg00042874	0.909572805	0.891030744	0.739256717	0.929248575
cg00042882	0.564011345	0.118644679	0.998298771	0.341616591
cg00043095	0.679033469	0.887668642	0.938662385	0.553265602
cg00043284	0.782415865	0.405167366	0.801577578	0.410072163
cg00043364	0.788243303	0.881520019	0.728475331	0.137105796
cg00043371	0.824250479	0.923624059	0.998485204	0.630478084
cg00043379	0.842969731	0.718948925	0.872680127	0.685198433
cg00043510	0.52090462	0.007789147	0.725547218	0.318242338
cg00043591	0.730512025	0.076238112	0.58698245	0.163505297
cg00043788	0.318923219	0.683021637	0.737678093	0.143265446
cg00043800	0.716278361	0.761296621	0.772989312	0.824773512
cg00043819	0.937914067	0.109612735	0.992903591	0.831606133
cg00044097	0.558206117	0.515906753	0.967052332	0.493357481
cg00044170	0.936364047	0.765579577	0.900126003	0.684691974
cg00044245	0.543411878	0.757705501	0.913559837	0.632854846
cg00044289	0.696072888	0.736036023	0.731089837	0.82800682
cg00044318	0.362088431	0.139503464	0.639703006	0.808414069
cg00044463	0.308752175	0.137917763	0.951387739	0.866939385
cg00044466	0.948579758	0.136061691	0.66264807	0.857886664
cg00044505	0.951886308	0.833494149	0.994422432	0.944815905
cg00044665	0.949525554	0.449413984	0.943547322	0.929364086
cg00044871	0.574372817	0.05253716	0.559840867	0.67500349
cg00044995	0.6593326	0.677738966	0.812062813	0.417677122
cg00045061	0.382171002	0.995198053	0.642895698	0.979997538
cg00045114	0.9758283	0.181014739	0.973526391	0.845642736
cg00045275	0.929729305	0.975263666	0.932449569	0.612777986
cg00045303	0.928038637	0.757803381	0.585225882	0.351026038
cg00045515	0.91688258	0.553534357	0.868815695	0.280224327
cg00045689	0.777544734	0.824446502	0.44488742	0.928027393
cg00045753	0.965114274	0.745216747	0.949297406	0.5897181
cg00045762	0.775523284	0.120625799	0.961237417	0.504670674
cg00045787	0.655368754	0.72352562	0.792772797	0.98886865
cg00045902	0.573678088	0.410177371	0.778367607	0.151258849
cg00046018	0.843557651	0.853768897	0.989653817	0.926100077
cg00046021	0.504118569	0.26890941	0.897762612	0.494268807
cg00046026	0.828105566	0.362209499	0.667337414	0.594799017
cg00046041	0.680772821	0.89940454	0.779992836	0.960595619
cg00046336	0.95277791	0.414894081	0.838017121	0.558527867
cg00046499	0.843981483	0.194225201	0.984948525	0.490738143
cg00046560	0.390746795	0.889254681	0.494378094	0.781539986
cg00046623	0.988622907	0.022674144	0.955710801	0.951519641
cg00046744	0.951149095	0.14637185	0.802184895	0.976640927
cg00046815	0.307954892	0.561777565	0.653838197	0.667442313
cg00046899	0.916715809	0.799109683	0.964545438	0.491139448
cg00046991	0.970203488	0.890888683	0.854617944	0.281359584
cg00047050	0.950003828	0.959412923	0.439777606	0.937897144
cg00047052	0.387563373	0.07169448	0.842216418	0.620460642
cg00047079	0.270204445	0.293062786	0.614049141	0.814483256
cg00047287	0.781927644	0.751042437	0.587054311	0.419401823
cg00047338	0.831093476	0.070417893	0.941365231	0.181130182
cg00047469	0.336042018	0.596481103	0.396385116	0.896582133
cg00047694	0.608885022	0.583354204	0.894364907	0.927335707
cg00047815	0.38505284	0.572714723	0.618371309	0.355686891
cg00047844	0.855240416	0.452583971	0.865963749	0.353054875
cg00048436	0.942188921	0.987341637	0.995176273	0.442491453
cg00048697	0.929745106	0.450795608	0.992234648	0.770693715
cg00048743	0.976922424	0.966598109	0.99767389	0.781793953
cg00048746	0.514896186	0.971215285	0.61498189	0.898026482
cg00049033	0.84633311	0.950338361	0.948156067	0.820479718
cg00049047	0.785839148	0.979783988	0.588523022	0.672099211
cg00049102	0.749733747	0.267243152	0.518476008	0.607815091
cg00049253	0.863001229	0.822391917	0.811589255	0.538809082
cg00049323	0.983961471	0.932732613	0.736566312	0.908114543
cg00049330	0.927260479	0.581568805	0.804495325	0.722235278
cg00049380	0.650203516	0.901454061	0.910389858	0.780163803
cg00049382	0.999695104	0.372691113	0.755002164	0.793070891
cg00049411	0.888670775	0.371216693	0.503386403	0.905995928
cg00049440	0.650461372	0.799874007	0.879286758	0.325286763
cg00049475	0.647437998	0.263159198	0.743511981	0.931756993
cg00049502	0.702489973	0.812002882	0.500910379	0.874560573
cg00049616	0.996087747	0.409912782	0.853794583	0.681652672
cg00049691	0.98529736	0.50237377	0.758699509	0.73757302
cg00049729	0.917240222	0.279319676	0.68690442	0.985454707
cg00049868	0.985619364	0.234247747	0.877817486	0.944501244
cg00049894	0.979740714	0.571298639	0.999936497	0.351079729
cg00050133	0.899589323	0.130543615	0.77511382	0.780853911
cg00050152	0.815221857	0.563300678	0.923935761	0.991113139
cg00050271	0.847778258	0.370491071	0.389379809	0.725148701
cg00050294	0.542109939	0.025130587	0.51171991	0.43663353
cg00050312	0.691386982	0.789111361	0.424684093	0.721366319
cg00050402	0.722040265	0.777172425	0.913940456	0.861247966
cg00050482	0.738929454	0.244413193	0.908578164	0.211801376
cg00050590	0.813291817	0.966455101	0.737799235	0.784494112
cg00050692	0.966650307	0.793609778	0.988663129	0.490753316
cg00050938	0.559271757	0.521411746	0.932814352	0.644758362
cg00050984	0.925671236	0.72274131	0.923691351	0.698532985
cg00051068	0.591086711	0.880713992	0.905652375	0.524542553
cg00051179	0.83825004	0.027198802	0.493063356	0.877151935
cg00051307	0.838899665	0.492647583	0.864835144	0.949960333
cg00051371	0.581265318	0.96626802	0.970927769	0.558991332
cg00051546	0.859973285	0.896075464	0.87363321	0.432160527
cg00051662	0.939354328	0.078604534	0.772052337	0.729790097
cg00051704	0.770461754	0.511247376	0.579835585	0.938445851
cg00051782	0.971012325	0.485159491	0.694901996	0.653294283
cg00051818	0.80896593	0.124293692	0.978823386	0.938136358
cg00051979	0.633346727	0.832753759	0.882279122	0.899264605
cg00052246	0.99334335	0.898129673	0.855293579	0.452559663
cg00052290	0.621390455	0.593803959	0.75022925	0.955193776
cg00052422	0.962871021	0.857557563	0.94800836	0.706789782
cg00052482	0.731777664	0.991927142	0.875037082	0.971450473
cg00052578	0.865630412	0.473678213	0.872630663	0.738243158
cg00052903	0.211253424	0.59275419	0.972747213	0.217610932
cg00052964	0.516650238	0.320075876	0.770087803	0.552227811
cg00053063	0.73677002	0.735344721	0.903468598	0.755918423
cg00053073	0.991126855	0.091669902	0.502562777	0.60074958
cg00053086	0.864950696	0.473502216	0.842267525	0.71613326
cg00053261	0.743575778	0.020758276	0.638584194	0.912778028
cg00053292	0.2867871	0.34964297	0.727307519	0.817510373
cg00053373	0.946193089	0.026701192	0.640681378	0.948112433
cg00053393	0.793636862	0.09501921	0.757204129	0.544903475
cg00053507	0.928597495	0.724149575	0.565002046	0.679982072
cg00053661	0.997187263	0.67521954	0.693125288	0.727000815
cg00053728	0.65585752	0.923312768	0.981264111	0.64965903
cg00053755	0.854630757	0.647461193	0.562733102	0.950590864
cg00053916	0.639254311	0.474754235	0.940210838	0.654464829
cg00053927	0.744001856	0.36588024	0.778092	0.889211349
cg00054173	0.926982711	0.200038488	0.822364497	0.493538588
cg00054301	0.585482822	0.870990834	0.981638822	0.681964612
cg00054408	0.997536202	0.769441179	0.707530134	0.893566159
cg00054472	0.831745298	0.400999058	0.529034785	0.501085
cg00054525	0.750805377	0.582860175	0.734705207	0.762618831
cg00054572	0.18371143	0.013642717	0.934872324	0.443245751
cg00054692	0.927538124	0.882780079	0.869842421	0.815037925
cg00054702	0.829470652	0.210226233	0.961690805	0.614998477
cg00054706	0.919375853	0.851805259	0.796567557	0.991363705
cg00054741	0.798012768	0.007465461	0.850058107	0.559640016
cg00054771	0.970176939	0.649322777	0.7173235	0.502454875
cg00054774	0.81808583	0.698663253	0.82056734	0.453586119
cg00054791	0.870304668	0.452347985	0.854743901	0.772752681
cg00055052	0.942448372	0.653733862	0.986173794	0.927723411
cg00055341	0.934930073	0.024030725	0.925113805	0.981639855
cg00055359	0.986827113	0.972236921	0.646144942	0.971676573
cg00055529	0.367078003	0.783226646	0.949250512	0.704614947
cg00055555	0.533060579	0.80493992	0.888680328	0.991424556
cg00055557	0.86561251	0.938857119	0.996078409	0.974476963
cg00055603	0.819608395	0.228357806	0.999126666	0.532913223
cg00055679	0.730802486	0.756529642	0.973103133	0.925783538
cg00055771	0.500504886	0.53881275	0.72471957	0.465744906
cg00055848	0.815997021	0.870149975	0.995176273	0.902970993
cg00055881	0.853602775	0.400296142	0.900287272	0.686586991
cg00055981	0.993808184	0.987491617	0.811739624	0.473361291
cg00055986	0.87605851	0.053342215	0.852929436	0.553535968
cg00056002	0.818330582	0.611827854	0.689799976	0.56924671
cg00056074	0.602157012	0.666693382	0.915446617	0.724016169
cg00056202	0.718889227	0.201222835	0.714338864	0.743700575
cg00056433	0.327352907	0.978630664	0.668051573	0.247869572
cg00056497	0.683887053	0.382895262	0.781503296	0.840708246
cg00056541	0.437091389	0.724776427	0.613328346	0.547146085
cg00056578	0.969405737	0.746392916	0.89339508	0.483817866
cg00056624	0.8982761	0.843922973	0.986173794	0.686723461
cg00056628	0.274953988	0.977150733	0.701329353	0.491158594
cg00056676	0.589703772	0.879564762	0.845175339	0.380459949
cg00056719	0.477724107	0.936177022	0.506995708	0.989985412
cg00056754	0.942630748	0.438332743	0.860400373	0.855985664
cg00056767	0.759617012	0.872485215	0.890865541	0.048416135
cg00056985	0.753604307	0.219789489	0.332962704	0.09647286
cg00057114	0.781162177	0.527168936	0.971538227	0.983651187
cg00057231	0.943284904	0.244242352	0.914782264	0.647767877
cg00057317	0.661065465	0.733198818	0.915017442	0.391852312
cg00057324	0.608509634	0.332326994	0.988753405	0.489034497
cg00057476	0.861528495	0.285609442	0.910875933	0.897338849
cg00057569	0.876664574	0.927886136	0.904690818	0.827768829
cg00057661	0.968328903	0.940563527	0.689593462	0.945916202
cg00057663	0.352515715	0.191446908	0.948911852	0.914730369
cg00057676	0.74553869	0.917751871	0.731193305	0.888975323
cg00057700	0.301123087	0.992254412	0.429734032	0.984419136
cg00057722	0.778679202	0.977836459	0.866592831	0.199358975
cg00057791	0.934246047	0.786019898	0.998911259	0.713472552
cg00057900	0.655763695	0.038221655	0.861608286	0.958556511
cg00057966	0.899671684	0.490513039	0.982182365	0.438379165
cg00058296	0.678855588	0.486843155	0.745294312	0.581164927
cg00058299	0.979583803	0.894775282	0.803907675	0.980931942
cg00058515	0.661320342	0.017167517	0.972199576	0.941428269
cg00058644	0.762531939	0.664672534	0.901910066	0.644759221
cg00058771	0.809325962	0.988732104	0.694353303	0.878747837
cg00058786	0.966555434	0.155507634	0.636764235	0.77487175
cg00058857	0.801914012	0.134562589	0.884819526	0.730028985
cg00058879	0.983846713	0.761572343	0.942729478	0.856536728
cg00058887	0.618960324	0.828921978	0.998416302	0.674401861
cg00058923	0.927742112	0.676320799	0.866908842	0.603634791
cg00059015	0.066981393	0.117569844	0.71282477	0.204331247
cg00059053	0.839273353	0.666928816	0.912508186	0.965031835
cg00059089	0.78120925	0.032444463	0.892144072	0.514961722
cg00059165	0.82174457	0.967572686	0.551436439	0.749089745
cg00059225	0.916537445	0.48291702	0.690619691	0.463856704
cg00059424	0.606996386	0.967878362	0.856666833	0.99650423
cg00059459	0.278376524	0.521980904	0.571232692	0.329930457
cg00059652	0.770461754	0.106028112	0.63469179	0.871886121
cg00059662	0.840226023	0.861575833	0.892223131	0.893232362
cg00059699	0.752841337	0.059248381	0.770594546	0.963704766
cg00059707	0.662819595	0.100264943	0.655207645	0.314976424
cg00059737	0.923110614	0.366683852	0.92020336	0.862266501
cg00059740	0.427047721	0.810358825	0.922320323	0.674500083
cg00059911	0.884596802	0.737911361	0.787350833	0.987682574
cg00060287	0.78154063	0.824414885	0.916204578	0.266914315
cg00060304	0.979614506	0.428405547	0.664090238	0.469030901
cg00060320	0.957207933	0.279377033	0.984176073	0.758668196
cg00060374	0.843010037	0.262702623	0.92684033	0.597015357
cg00060484	0.787486069	0.52920074	0.946969299	0.892030379
cg00060500	0.865967723	0.547685638	0.860066782	0.688167906
cg00060606	0.849964846	0.89271877	0.570591723	0.823180014
cg00060627	0.876067492	0.300872747	0.806419442	0.469533201
cg00060641	0.724642553	0.238274088	0.96380431	0.84270389
cg00060649	0.412587372	0.136793108	0.973526391	0.56995735
cg00060762	0.847701907	0.927837342	0.911709563	0.461685075
cg00060880	0.441385297	0.943291391	0.353802948	0.538364622
cg00060956	0.986702193	0.718160346	0.520062687	0.946228255
cg00061039	0.554682627	0.083861412	0.935027181	0.721415495
cg00061059	0.649341692	0.836905767	0.329067732	0.376169615
cg00061086	0.479529516	0.916814973	0.750477918	0.751117364
cg00061185	0.965097405	0.402621684	0.950617125	0.364884426
cg00061264	0.728736047	0.87948468	0.999135597	0.851082956
cg00061306	0.991602166	0.962466116	0.661088187	0.445818058
cg00061413	0.6615678	0.408536964	0.649829347	0.875089903
cg00061520	0.775867245	0.387401353	0.879858747	0.213956319
cg00061635	0.808156884	0.965704833	0.999126666	0.693577008
cg00061678	0.73985805	0.023368972	0.811178063	0.636877297
cg00061695	0.687210578	0.319834253	0.795945519	0.767902284
cg00061764	0.500646522	0.01912342	0.99684004	0.936521247
cg00061860	0.695568376	0.679425477	0.518268341	0.23142404
cg00061989	0.856873018	0.878976632	0.996853716	0.987819688
cg00062245	0.948988446	0.25598418	0.796976045	0.454378067
cg00062282	0.895351076	0.530145041	0.847645001	0.327786387
cg00062312	0.76687563	0.402169921	0.456920778	0.785505336
cg00062356	0.382875586	0.656758455	0.658068731	0.872340051
cg00062776	0.827233432	0.97176737	0.542553443	0.747364174
cg00063066	0.606489567	0.759448726	0.375048965	0.550618788
cg00063111	0.699569241	0.971363506	0.970725803	0.651384104
cg00063144	0.809152868	0.301013121	0.924530559	0.835819654
cg00063174	0.636226729	0.363773329	0.907758418	0.449230003
cg00063291	0.614062736	0.090960138	0.991286624	0.797177915
cg00063471	0.947232031	0.452029396	0.790234534	0.525477674
cg00063535	0.770373123	0.665484533	0.920076086	0.647377291
cg00063703	0.703489825	0.601560071	0.564251834	0.89424495
cg00063744	0.657886082	0.224995253	0.999407493	0.874546944
cg00063748	0.538817961	0.246026576	0.93018554	0.742858327
cg00063773	0.950494429	0.150475441	0.871977041	0.91904755
cg00063828	0.853621205	0.681105587	0.939682649	0.919500746
cg00063909	0.970550301	0.948208026	0.970182282	0.514984225
cg00063945	0.457535387	0.911970482	0.719337334	0.692554118
cg00063979	0.226431382	0.02777832	0.974855092	0.391069784
cg00064051	0.551207754	0.522016292	0.860415066	0.841489889
cg00064235	0.751162981	0.739870402	0.694354303	0.863076268
cg00064261	0.694571294	0.496891885	0.975519392	0.611414544
cg00064284	0.908505544	0.907311769	0.99811582	0.450792891
cg00064415	0.509953788	0.401311317	0.638435728	0.909234167
cg00064589	0.860408248	0.941686114	0.965512445	0.791133221
cg00064778	0.983198099	0.233404928	0.940593448	0.250690342
cg00064840	0.961261041	0.484522158	0.667282902	0.1443282
cg00064950	0.681632221	0.828920085	0.451740662	0.843377655
cg00065048	0.797143452	0.208792827	0.967191593	0.178933692
cg00065071	0.524096715	0.858988741	0.598435132	0.68787811
cg00065088	0.912692101	0.859793628	0.928434256	0.321635941
cg00065215	0.901437931	0.383218656	0.912585825	0.446988831
cg00065385	0.322324431	0.217641334	0.710922265	0.86995666
cg00065396	0.964737538	0.660030364	0.958414272	0.984090238
cg00065408	0.759365914	0.788407787	0.479686334	0.858715786
cg00065726	0.594719142	0.721581417	0.930260388	0.47211591
cg00065905	0.700627792	0.500263877	0.987130154	0.864020816
cg00065919	0.999090047	0.776423591	0.992010878	0.82730523
cg00065921	0.629980136	0.669739356	0.519349913	0.723672717
cg00065957	0.994352215	0.935049199	0.753871428	0.910495206
cg00066198	0.713678598	0.925627891	0.664870551	0.807695839
cg00066239	0.923016401	0.203408188	0.839855074	0.922104517
cg00066270	0.963873959	0.62112621	0.827298524	0.492849453
cg00066351	0.6788823	0.878255016	0.962895606	0.315932017
cg00066449	0.623633684	0.754683922	0.633044927	0.896327707
cg00066468	0.840597683	0.671196246	0.736406587	0.991623969
cg00066499	0.59957786	0.605562525	0.837834344	0.667158795
cg00066554	0.952415931	0.030272202	0.716710403	0.967905064
cg00066671	0.784078752	0.800187975	0.915446617	0.68518363
cg00066722	0.398387389	0.73795676	0.941435382	0.206270348
cg00066748	0.465479394	0.36135957	0.505921335	0.77079779
cg00066750	0.963802865	0.985513317	0.86553292	0.846108145
cg00066816	0.645194467	0.71915137	0.95279554	0.877542971
cg00066817	0.598226315	0.279954009	0.518476008	0.776908844
cg00066925	0.883532861	0.18019169	0.775750587	0.969733707
cg00067018	0.840823997	0.104699572	0.89648228	0.750628511
cg00067058	0.084543326	0.841660572	0.88776611	0.387850026
cg00067102	0.779609059	0.747804507	0.752923059	0.675441415
cg00067124	0.5517373	0.468618369	0.489502232	0.957749293
cg00067126	0.759203468	0.37072514	0.576612289	0.719134873
cg00067196	0.716206409	0.85793944	0.867660951	0.895044844
cg00067414	0.682152828	0.798416372	0.549562697	0.883337593
cg00067528	0.679235035	0.453391022	0.898114405	0.936166365
cg00067538	0.530078322	0.220101125	0.77203224	0.707416212
cg00067576	0.607744972	0.819728552	0.637888067	0.727630199
cg00067588	0.757472404	0.052335634	0.664898508	0.448819351
cg00067600	0.635982373	0.599937084	0.985569641	0.823915497
cg00067720	0.711118388	0.313940101	0.880786407	0.421698152
cg00067742	0.521063435	0.01066541	0.683966245	0.53929433
cg00067768	0.805160094	0.528508436	0.531146542	0.311576368
cg00068038	0.43958826	0.594827197	0.707785372	0.856933037
cg00068102	0.603949538	0.643576094	0.960358293	0.16407685
cg00068153	0.324703798	0.144797357	0.972211835	0.383056749
cg00068155	0.638230877	0.792809722	0.929933266	0.453208065
cg00068160	0.529239008	0.913824044	0.934962887	0.559999987
cg00068305	0.251298953	0.763117774	0.911248691	0.200244437
cg00068408	0.071894703	0.085067282	0.937875952	0.383138166
cg00068412	0.993962537	0.26611237	0.714563702	0.872320263
cg00068503	0.692028822	0.867974204	0.842780734	0.309236601
cg00068621	0.697000565	0.834256242	0.812594245	0.870305554
cg00068750	0.604352502	0.699852245	0.900144519	0.516994337
cg00068779	0.927260479	0.045608491	0.837180561	0.504409327
cg00068810	0.650608778	0.804975813	0.862125325	0.636815655
cg00069002	0.786700399	0.147808191	0.692958802	0.946438497
cg00069017	0.882545232	0.762417223	0.947169733	0.930960441
cg00069059	0.985694259	0.335442621	0.727022409	0.602762203
cg00069242	0.714889813	0.012695808	0.999059944	0.988531321
cg00069261	0.886572474	0.96471573	0.922437028	0.806837092
cg00069309	0.340084171	0.284075023	0.597435882	0.844680797
cg00069417	0.86745087	0.239719233	0.715982909	0.991064928
cg00069432	0.943973751	0.466214466	0.985244324	0.434156585
cg00069642	0.85077207	0.96049179	0.785527899	0.389261324
cg00069860	0.981090845	0.698984775	0.701280717	0.824467222
cg00069969	0.456137544	0.135113906	0.673251941	0.784186418
cg00070042	0.966842909	0.240472572	0.879508952	0.696081049
cg00070052	0.678189688	0.729194232	0.859842046	0.917743923
cg00070181	0.295609463	0.216702651	0.617735011	0.308283702
cg00070235	0.591172682	0.3943781	0.972281719	0.647535493
cg00070383	0.972533693	0.62639714	0.662755897	0.686482984
cg00070680	0.785809994	0.053843862	0.897443611	0.386392323
cg00070814	0.928430097	0.907140591	0.954400061	0.934018361
cg00070899	0.84658221	0.007233598	0.736406587	0.802713887
cg00070908	0.397691582	0.775211978	0.862635969	0.642959461
cg00071012	0.712808929	0.564775442	0.937658762	0.425690874
cg00071026	0.702936477	0.39612753	0.526067821	0.830623325
cg00071051	0.540161443	0.353054303	0.953786274	0.90523336
cg00071161	0.963873959	0.94763071	0.589560447	0.750544038
cg00071210	0.896441016	0.922179525	0.918979643	0.656447652
cg00071241	0.991586953	0.339458837	0.861339321	0.784807819
cg00071250	0.970849549	0.283815094	0.842802412	0.539270244
cg00071442	0.390510196	0.930599628	0.886257763	0.62057462
cg00071565	0.902871566	0.523064537	0.902275738	0.996623918
cg00071658	0.150694142	0.07532017	0.796110443	0.271799233
cg00071727	0.679221693	0.279414881	0.669707821	0.167775825
cg00071950	0.753397986	0.077828228	0.538756901	0.971449534
cg00072216	0.445177778	0.685342163	0.740359105	0.747166146
cg00072369	0.77703126	0.624411516	0.910064339	0.971323984
cg00072675	0.648752053	0.154589167	0.920127512	0.726310483
cg00072689	0.988925319	0.139234954	0.937795267	0.983974447
cg00072711	0.716278361	0.65948404	0.979140521	0.894886782
cg00072957	0.762957558	0.791983551	0.836221336	0.537117279
cg00073003	0.982057409	0.481762345	0.861753398	0.503732013
cg00073010	0.835511039	0.436217829	0.708887288	0.775581405
cg00073244	0.811754357	0.159532734	0.688638565	0.351846697
cg00073380	0.951891214	0.674998911	0.66285961	0.781756497
cg00073460	0.539307937	0.440035435	0.84785001	0.14098304
cg00073543	0.966223535	0.12528664	0.99767389	0.958160338
cg00073713	0.697169647	0.871713448	0.705658321	0.772768682
cg00073716	0.940358221	0.995906489	0.514373743	0.853511389
cg00073771	0.868584342	0.641702919	0.739255769	0.485514994
cg00073780	0.898977894	0.359858567	0.963858675	0.844122245
cg00073837	0.94275078	0.155796318	0.771859059	0.251613956
cg00074086	0.474460425	0.587561661	0.565688029	0.87145239
cg00074184	0.69450675	0.721911931	0.852503502	0.706464664
cg00074244	0.342684926	0.437254706	0.679185469	0.74262867
cg00074348	0.982593224	0.156052558	0.97774184	0.768504422
cg00074415	0.837369891	0.972188233	0.962660938	0.78137158
cg00074746	0.926288896	0.415733074	0.892595797	0.240131934
cg00074771	0.519859018	0.814739056	0.578450373	0.790061798
cg00074818	0.471061584	0.969032414	0.969040211	0.477553808
cg00075103	0.817070586	0.621351045	0.624196884	0.810210353
cg00075204	0.769622477	0.751338504	0.944154213	0.507867559
cg00075507	0.671292547	0.431491404	0.707860964	0.503379722
cg00075589	0.71233417	0.959414897	0.584881546	0.54208452
cg00075615	0.676044032	0.827478028	0.586914866	0.991422553
cg00075634	0.885193447	0.437035763	0.750473199	0.847122652
cg00075768	0.700206081	0.668345495	0.774793216	0.940763022
cg00075956	0.661320342	0.592087164	0.989410499	0.83020794
cg00075967	0.926219691	0.048543765	0.962549964	0.991402064
cg00076307	0.657135995	0.752683186	0.968100988	0.794824178
cg00076313	0.612135126	0.156469547	0.899163096	0.481869329
cg00076353	0.993504692	0.741607403	0.984037997	0.954938284
cg00076497	0.934240335	0.37765102	0.524198902	0.655916675
cg00076555	0.540484165	0.747432574	0.896946512	0.986435397
cg00076645	0.986628922	0.5668403	0.967249053	0.958466414
cg00076774	0.932545715	0.544030906	0.99746149	0.600264796
cg00076797	0.66891105	0.697116909	0.987007732	0.900895447
cg00076998	0.785322418	0.812704375	0.548554327	0.513241494
cg00077281	0.297138671	0.41449735	0.3977955	0.797183736
cg00077285	0.737611274	0.091695835	0.69449938	0.26072001
cg00077297	0.304321232	0.192293153	0.989519982	0.736834905
cg00077312	0.376740228	0.569202547	0.886591245	0.518230189
cg00077426	0.710904033	0.581412326	0.945923769	0.330598804
cg00077450	0.818990838	0.728559631	0.838489588	0.970052964
cg00077547	0.737789809	0.888902256	0.937187957	0.390280161
cg00077838	0.626250249	0.848724746	0.875007882	0.576487776
cg00077877	0.340468524	0.650028968	0.783213404	0.749304035
cg00077898	0.984895763	0.98785335	0.649224879	0.709103797
cg00077904	0.862741303	0.282439161	0.915664953	0.76492381
cg00078025	0.568433748	0.180613527	0.999917176	0.988839247
cg00078085	0.851202336	0.955148199	0.959423905	0.688044122
cg00078194	0.873277112	0.954513061	0.912528021	0.923107687
cg00078221	0.885133649	0.573141732	0.844953333	0.860839393
cg00078245	0.77532062	0.996492567	0.879649557	0.680884618
cg00078334	0.915438706	0.040753777	0.728109566	0.820512847
cg00078348	0.48348031	0.212810426	0.803125233	0.83848961
cg00078456	0.785101425	0.45405453	0.941161075	0.394315375
cg00078746	0.119986134	0.28495645	0.973325272	0.983944032
cg00078759	0.813546296	0.785117102	0.813287021	0.659016422
cg00078857	0.895015706	0.87373919	0.899559763	0.681764141
cg00078940	0.900951762	0.895357772	0.807129609	0.73515877
cg00078968	0.759072668	0.980823925	0.904248734	0.586342265
cg00078996	0.81511662	0.071425729	0.87830015	0.941929769
cg00079023	0.664120489	0.408635304	0.857339435	0.949960333
cg00079216	0.63257115	0.854199357	0.733203636	0.700021383
cg00079219	0.750908792	0.166268719	0.918382057	0.993072037
cg00079224	0.770156923	0.638017393	0.774293371	0.390750214
cg00079302	0.997553853	0.135221354	0.893203575	0.380780902
cg00079375	0.957339686	0.453665736	0.978488899	0.585593297
cg00079388	0.78098826	0.359586805	0.886545568	0.8370488
cg00079563	0.695568376	0.537448975	0.724900514	0.95315532
cg00079891	0.877078227	0.962268621	0.977296063	0.840644022
cg00080012	0.667741149	0.723062749	0.702307669	0.968504929
cg00080059	0.968470294	0.864254199	0.827552749	0.734087279
cg00080060	0.536614062	0.310027636	0.96892005	0.928879201
cg00080068	0.400302814	0.97371555	0.422630448	0.926018287
cg00080123	0.72792648	0.456716562	0.943642107	0.833785809
cg00080125	0.503602346	0.858988899	0.931112316	0.43318274
cg00080148	0.312429425	0.89121655	0.626209486	0.35515737
cg00080188	0.607969181	0.399010992	0.897803862	0.685709983
cg00080252	0.897762795	0.492093393	0.858269616	0.737666967
cg00080312	0.587953518	0.745475844	0.756353981	0.953536248
cg00080333	0.506742085	0.951685948	0.597446135	0.794688404
cg00080423	0.703176361	0.401088317	0.801507798	0.556847333
cg00080706	0.520967423	0.607721855	0.974827489	0.88246779
cg00080972	0.812263746	0.89673985	0.83111136	0.73341655
cg00080987	0.971693357	0.914284588	0.752922539	0.562663322
cg00081084	0.680843218	0.614075702	0.997033879	0.783850543
cg00081251	0.421206633	0.91565349	0.64780126	0.892030774
cg00081324	0.724421137	0.898907651	0.82939824	0.905405208
cg00081404	0.340933593	0.309813599	0.826808519	0.422107373
cg00081417	0.684732929	0.292264317	0.980366366	0.816974643
cg00081439	0.808050781	0.029784317	0.518185744	0.62191365
cg00081445	0.65864951	0.842218413	0.750643719	0.731939812
cg00081574	0.913030417	0.957297069	0.866069266	0.843003916
cg00081602	0.71059746	0.499728656	0.908167012	0.66025455
cg00081714	0.866824236	0.512047733	0.984186709	0.86277528
cg00081799	0.946310031	0.314884739	0.925359432	0.974212845
cg00081827	0.554872976	0.218564584	0.914074641	0.528382227
cg00081919	0.934774672	0.729256473	0.969514705	0.600520739
cg00081935	0.95495989	0.902257205	0.950510802	0.920441954
cg00082140	0.713602334	0.517393307	0.985569641	0.754468595
cg00082182	0.849660192	0.174050665	0.963505674	0.989675827
cg00082235	0.596554967	0.887058839	0.951723182	0.205707743
cg00082285	0.97638938	0.850376281	0.99924679	0.775425982
cg00082310	0.796702322	0.135316223	0.871864505	0.717239213
cg00082384	0.9188616	0.359252316	0.915797206	0.289157734
cg00082411	0.966555434	0.798466011	0.792236736	0.94252073
cg00082426	0.693653608	0.776636308	0.741203371	0.71916317
cg00082497	0.945285934	0.955118967	0.996638879	0.701648422
cg00082540	0.59957786	0.015143816	0.835057507	0.918341004
cg00082664	0.721739209	0.992770133	0.841384818	0.149641473
cg00082713	0.557465812	0.288496629	0.521111461	0.766278476
cg00082770	0.727134833	0.117293875	0.871306403	0.375856824
cg00082833	0.978434096	0.809920526	0.841593923	0.934349719
cg00082874	0.209624798	0.096123049	0.71330887	0.470598355
cg00082897	0.569014949	0.600835217	0.58711206	0.981281078
cg00082912	0.831416032	0.372812576	0.897615668	0.532741791
cg00082939	0.277196261	0.522723463	0.911869133	0.179840208
cg00082954	0.706900882	0.14823702	0.804095553	0.86270063
cg00083018	0.728728899	0.57685371	0.848112307	0.726452301
cg00083042	0.747584442	0.175047979	0.981181587	0.793514188
cg00083046	0.68685515	0.769289579	0.582214044	0.381041392
cg00083072	0.898552773	0.567252994	0.638248624	0.727386497
cg00083139	0.99998762	0.642621383	0.74423482	0.743998681
cg00083188	0.892583684	0.913762755	0.491806498	0.314683506
cg00083194	0.5233991	0.660391567	0.334431457	0.994107338
cg00083206	0.992152682	0.70957468	0.804447842	0.540635768
cg00083262	0.600306745	0.102040808	0.98645755	0.524235528
cg00083265	0.488921672	0.365497654	0.872465163	0.920524899
cg00083359	0.767444184	0.990915635	0.928664387	0.558157223
cg00083399	0.381587194	0.886733738	0.899365971	0.61828264
cg00083616	0.784078752	0.123681768	0.983363645	0.755562327
cg00083685	0.86463704	0.686021718	0.845597536	0.899437211
cg00083765	0.879489101	0.435071853	0.716211795	0.334286754
cg00083833	0.891040871	0.376560507	0.875432992	0.788644821
cg00083937	0.880379398	0.534330456	0.732810573	0.424640047
cg00084094	0.431250524	0.508005575	0.956999528	0.644426453
cg00084184	0.795264378	0.796867901	0.959113013	0.89952014
cg00084347	0.999841237	0.329224665	0.859679385	0.957765498
cg00084432	0.423378664	0.962063926	0.746548624	0.382306019
cg00084435	0.969049879	0.5884692	0.669023919	0.830192239
cg00084577	0.968546024	0.793225863	0.511438707	0.561647705
cg00084604	0.981443217	0.638099278	0.99767389	0.859389396
cg00084643	0.622377164	0.080485753	0.963660321	0.863793958
cg00085029	0.556774439	0.867060951	0.978986341	0.760684602
cg00085061	0.608998633	0.295392405	0.701680245	0.841744319
cg00085123	0.822355395	0.376911853	0.757704806	0.257487326
cg00085256	0.704911688	0.776603329	0.941696334	0.539476404
cg00085281	0.988315282	0.628554461	0.942817283	0.455843268
cg00085438	0.995954062	0.926885171	0.855152321	0.92197553
cg00085448	0.840777933	0.615399105	0.938560656	0.747721007
cg00085486	0.811533468	0.760384594	0.858965057	0.698476314
cg00085493	0.504490471	0.795482104	0.852830637	0.959567709
cg00085732	0.946310031	0.637271668	0.943444489	0.227092063
cg00085790	0.606489567	0.734121122	0.892950674	0.334866346
cg00085830	0.927342997	0.902716741	0.620350248	0.960506306
cg00086113	0.795154643	0.5593639	0.989693213	0.576989623
cg00086346	0.973246359	0.118077124	0.990529994	0.843521909
cg00086488	0.629362219	0.939551594	0.985043244	0.843712864
cg00086493	0.796359866	0.522762831	0.932106596	0.594313645
cg00086670	0.865348336	0.421784771	0.765986928	0.22588383
cg00086710	0.920913358	0.458423266	0.9792903	0.963787642
cg00086730	0.996244491	0.855259599	0.745096078	0.967964553
cg00086871	0.590226703	0.947489728	0.584364722	0.969483336
cg00087005	0.415744481	0.660345195	0.818444654	0.977771592
cg00087098	0.162836815	0.675894545	0.486078377	0.678712107
cg00087153	0.886212602	0.517491775	0.99413092	0.842130035
cg00087195	0.877036515	0.832238723	0.938145114	0.652410649
cg00087244	0.989230581	0.121891763	0.837345842	0.489866367
cg00087273	0.987279568	0.991520236	0.924978176	0.844934518
cg00087298	0.594022131	0.96714678	0.424718883	0.673125853
cg00087316	0.947390586	0.513834943	0.902356749	0.733452361
cg00087368	0.773084435	0.463799403	0.66179569	0.832405177
cg00087417	0.422917055	0.504028664	0.894643137	0.834381954
cg00087420	0.946429586	0.889899831	0.94503167	0.703028092
cg00087425	0.502011636	0.764382266	0.984046768	0.261686806
cg00087482	0.650608778	0.703879759	0.820955003	0.370700289
cg00087511	0.795337736	0.965864799	0.894643137	0.498388823
cg00087546	0.864304473	0.726930801	0.814094053	0.650846748
cg00087568	0.633155124	0.737043567	0.751375672	0.37530506
cg00087645	0.948579758	0.888779625	0.801793817	0.965494436
cg00087792	0.929103188	0.742838779	0.782085313	0.610965765
cg00087799	0.50054433	0.767547111	0.853184959	0.633928176
cg00087884	0.990908722	0.301880223	0.970775837	0.367800684
cg00087906	0.864887422	0.62693287	0.890954254	0.960625398
cg00088007	0.763467599	0.270740128	0.719867913	0.835216621
cg00088033	0.739621668	0.478454202	0.45577912	0.667199044
cg00088079	0.954657132	0.735323173	0.989065799	0.525924272
cg00088130	0.99250769	0.870925864	0.86869064	0.479416934
cg00088183	0.891735791	0.825356592	0.979720234	0.261830095
cg00088299	0.482469225	0.969484177	0.608355414	0.691278194
cg00088428	0.388063098	0.038359958	0.584937673	0.824773913
cg00088504	0.147025126	0.298015974	0.578822526	0.677579541
cg00088507	0.982636431	0.803298237	0.811188213	0.809105935
cg00088688	0.77089011	0.189470372	0.949439256	0.83906188
cg00088797	0.937344207	0.043728105	0.997695923	0.748061333
cg00088844	0.924793274	0.762137624	0.995558727	0.650335785
cg00088880	0.098965181	0.177511038	0.580859772	0.728315535
cg00089071	0.617816028	0.881112823	0.910347623	0.842872867
cg00089091	0.88311551	0.708809755	0.939138788	0.466358394
cg00089101	0.42757015	0.261996904	0.813290161	0.785784499
cg00089214	0.827235287	0.673677754	0.951729508	0.970329824
cg00089224	0.747699785	0.784807094	0.551601818	0.758680414
cg00089314	0.853197311	0.522038134	0.989263577	0.36343204
cg00089353	0.81078087	0.802117143	0.649224879	0.547269343
cg00089372	0.733498621	0.713384499	0.378292071	0.970737866
cg00089444	0.630855497	0.999818963	0.978630121	0.977182131
cg00089453	0.977956638	0.804607087	0.866538391	0.394046407
cg00089486	0.987874922	0.565291325	0.971849826	0.86975637
cg00089512	0.967742111	0.349320856	0.800492976	0.6139911
cg00089550	0.981493291	0.757705501	0.791954174	0.692526335
cg00089719	0.808203662	0.987745606	0.887513359	0.392673317
cg00089798	0.711008612	0.283904209	0.756443287	0.331107853
cg00089821	0.747171241	0.810921169	0.928434256	0.845410317
cg00089823	0.779180984	0.588211813	0.936414209	0.833493534
cg00089915	0.793847858	0.159669773	0.773263752	0.570264869
cg00089966	0.441716976	0.315290651	0.986626817	0.837519759
cg00090091	0.58815357	0.527982471	0.870668494	0.763551251
cg00090103	0.622298319	0.98144908	0.727925985	0.990645496
cg00090147	0.862351465	0.895237945	0.833435784	0.980140125
cg00090261	0.423381979	0.80847775	0.937546401	0.36347265
cg00090338	0.855650758	0.481198931	0.987204926	0.922167673
cg00090431	0.994604448	0.996993312	0.972140134	0.05742928
cg00090452	0.756274969	0.253967405	0.803443988	0.235120997
cg00090521	0.940360457	0.953074202	0.916352301	0.388292376
cg00090609	0.585063535	0.97176737	0.676328024	0.826049685
cg00090648	0.800461045	0.997916856	0.86200215	0.586287743
cg00090731	0.903109152	0.190746293	0.866812221	0.854594824
cg00090764	0.956288987	0.193231339	0.585191653	0.473024925
cg00090767	0.450076499	0.88901368	0.530747624	0.941955202
cg00090787	0.739962736	0.205836403	0.931140592	0.847495024
cg00090800	0.996813106	0.765579577	0.875381805	0.475716801
cg00090865	0.326061623	0.538636462	0.534232776	0.861409971
cg00090936	0.889766897	0.767120421	0.858900033	0.829613669
cg00091060	0.789628046	0.657601693	0.96585934	0.986550991
cg00091064	0.948672103	0.72957843	0.725121273	0.156626796
cg00091146	0.309582321	0.175507731	0.475002612	0.730105297
cg00091285	0.789219029	0.936213289	0.925260993	0.901401049
cg00091302	0.926910242	0.983970769	0.930703963	0.383355161
cg00091349	0.132087044	0.338465308	0.460490248	0.469000777
cg00091483	0.794771371	0.763504915	0.876257823	0.911501742
cg00091569	0.939362135	0.420625381	0.799941398	0.617654913
cg00091589	0.852306639	0.415222286	0.966568938	0.480441633
cg00091596	0.902690208	0.560481295	0.902436931	0.776075203
cg00091693	0.958392643	0.86930651	0.984081246	0.998037029
cg00091760	0.907509157	0.89925985	0.90886952	0.572140487
cg00091794	0.627144821	0.903876436	0.905759759	0.969708176
cg00091953	0.927247443	0.037737419	0.865675697	0.767880295
cg00091960	0.882986603	0.304359609	0.803776047	0.76948021
cg00091964	0.665831477	0.197985009	0.978379354	0.895465543
cg00092235	0.7864953	0.696874118	0.964270033	0.90802206
cg00092273	0.312570845	0.609816847	0.429436758	0.939557524
cg00092287	0.752328595	0.815928451	0.997810174	0.888784412
cg00092389	0.800570875	0.342825936	0.836543626	0.80682379
cg00092400	0.860496719	0.272463806	0.743692991	0.34272168
cg00092518	0.823665236	0.645637933	0.965437198	0.981086917
cg00092551	0.522408804	0.986864219	0.982252892	0.950189753
cg00092611	0.865193247	0.660175139	0.850765418	0.856536728
cg00092644	0.660630884	0.264448899	0.741410579	0.403321627
cg00092711	0.851861005	0.975876238	0.991984464	0.863412733
cg00092967	0.828330683	0.861610517	0.461689631	0.930487434
cg00093080	0.457302595	0.45329779	0.689515729	0.320581838
cg00093099	0.767924122	0.042980034	0.482682744	0.979635672
cg00093433	0.660037276	0.038968615	0.554026046	0.33943737
cg00093436	0.69128074	0.766218527	0.913151312	0.798712783
cg00093686	0.286238575	0.975866997	0.834597664	0.859193161
cg00093688	0.607396039	0.129829145	0.948463262	0.718920821
cg00093695	0.591603076	0.025046215	0.675799932	0.207020181
cg00093815	0.57782844	0.773689154	0.964183527	0.191068381
cg00093890	0.81599561	0.644369026	0.947129295	0.95244348
cg00093956	0.91939057	0.866355072	0.601585296	0.583222189
cg00094006	0.890785414	0.963901906	0.762566306	0.870377552
cg00094155	0.739900369	0.720632927	0.859914929	0.799319338
cg00094244	0.404208391	0.468573302	0.841283157	0.287830419
cg00094255	0.582312398	0.047408264	0.767594968	0.778480412
cg00094256	0.445841746	0.365711088	0.70409391	0.668144385
cg00094359	0.789687889	0.744599465	0.969087444	0.967890957
cg00094518	0.41441196	0.055180837	0.665250243	0.803209391
cg00094595	0.682152828	0.184293031	0.955271976	0.512326057
cg00094734	0.917777936	0.854578144	0.88871195	0.917101852
cg00094735	0.909572805	0.812894941	0.78294879	0.61295735
cg00094739	0.731065945	0.757812512	0.50979204	0.630638092
cg00094751	0.156249166	0.180524906	0.750149179	0.813865417
cg00094851	0.387206361	0.833590852	0.454639937	0.961024335
cg00094858	0.999357188	0.966319664	0.718153972	0.3471157
cg00094898	0.804289735	0.69167089	0.92482789	0.744403194
cg00094943	0.897144082	0.980978636	0.898363507	0.429041827
cg00094944	0.779219651	0.702821026	0.92973979	0.316096494
cg00095027	0.840830623	0.757007677	0.862803347	0.84629269
cg00095214	0.901579159	0.701905677	0.930062448	0.731423943
cg00095259	0.967466076	0.078774658	0.910347623	0.888107101
cg00095276	0.241684016	0.258957631	0.555374707	0.938576242
cg00095333	0.995384718	0.480024814	0.966742016	0.630753431
cg00095396	0.52035054	0.789589381	0.6894958	0.56232192
cg00095431	0.869192056	0.867395441	0.972101016	0.504409327
cg00095463	0.804789513	0.892908083	0.935401557	0.80389684
cg00095493	0.887791768	0.580290026	0.484271305	0.910610933
cg00095526	0.96376027	0.572417483	0.936417133	0.885681465
cg00095608	0.940360457	0.77831887	0.660579467	0.933660301
cg00095629	0.776401153	0.292378728	0.712545632	0.465204405
cg00095678	0.890985961	0.997532289	0.979082658	0.778156789
cg00095846	0.699818488	0.531851432	0.725114142	0.928767465
cg00095918	0.932113578	0.987126124	0.822391053	0.627728504
cg00095930	0.830482159	0.12217665	0.572699378	0.398971933
cg00095936	0.688969693	0.891196532	0.644735355	0.865153242
cg00095976	0.578938583	0.751418581	0.716790842	0.615515196
cg00096039	0.098913148	0.216849594	0.598288496	0.437572155
cg00096104	0.812197517	0.204975258	0.865670002	0.714501663
cg00096307	0.786538297	0.981783096	0.847557647	0.853171209
cg00096328	0.747527363	0.053567769	0.774475732	0.992106596
cg00096440	0.95042306	0.766321107	0.995906381	0.583124052
cg00096536	0.840226023	0.04222742	0.371694226	0.712475985
cg00096603	0.763339706	0.84661079	0.87455136	0.388466403
cg00096806	0.063250404	0.173500503	0.549685562	0.385808146
cg00096810	0.967496516	0.524226707	0.920322032	0.98356794
cg00096922	0.998390339	0.614133057	0.989761888	0.863612225
cg00097038	0.847753605	0.142481055	0.589258274	0.897249756
cg00097081	0.913684465	0.560088811	0.750828303	0.377655405
cg00097177	0.622065273	0.559352891	0.808688608	0.550363548
cg00097225	0.798397679	0.87577263	0.348495689	0.601333382
cg00097282	0.938049462	0.703461384	0.452365183	0.036720645
cg00097357	0.828887597	0.463575105	0.903946518	0.896258753
cg00097384	0.8010566	0.391856532	0.686641081	0.774491352
cg00097450	0.999900278	0.602041891	0.674060915	0.858136347
cg00097536	0.97535821	0.266603682	0.329067732	0.411657515
cg00097539	0.990544059	0.850957634	0.541633768	0.848713054
cg00097573	0.477530303	0.825560081	0.392502552	0.48165999
cg00097619	0.526919669	0.477234116	0.584012272	0.609766032
cg00097626	0.836440599	0.783997816	0.995751846	0.84629269
cg00097639	0.732188464	0.863581311	0.392817288	0.26242346
cg00097794	0.633973273	0.63147737	0.625929435	0.898979189
cg00097800	0.986006157	0.999481128	0.626696445	0.9476775
cg00097940	0.981759767	0.844595304	0.674803121	0.753807028
cg00097968	0.69519618	0.170981966	0.621697484	0.898255481
cg00098029	0.676518225	0.435026144	0.947330353	0.295532045
cg00098112	0.774896826	0.600928473	0.933363173	0.887047499
cg00098239	0.200139153	0.881747865	0.964728833	0.325096467
cg00098280	0.973873401	0.698779761	0.986173794	0.650374598
cg00098297	0.956237336	0.652722774	0.905462265	0.504052916
cg00098336	0.934275042	0.739343342	0.990170091	0.647692273
cg00098553	0.883015277	0.625564211	0.928434256	0.93665412
cg00098673	0.746446147	0.88487858	0.944473107	0.946852797
cg00098693	0.899274902	0.792446502	0.438020355	0.952983777
cg00098718	0.486466356	0.983331878	0.845571539	0.594424131
cg00098814	0.898742015	0.966987595	0.842413046	0.770514247
cg00098951	0.815582383	0.391854957	0.912174048	0.248825725
cg00099017	0.69433598	0.013890668	0.734021451	0.482656857
cg00099023	0.583013367	0.821580616	0.909277225	0.759568471
cg00099091	0.718432475	0.977631485	0.787627665	0.915227866
cg00099295	0.994064357	0.046127389	0.329959181	0.331856837
cg00099383	0.313283382	0.39054475	0.87900193	0.636645154
cg00099393	0.782861932	0.575170954	0.864503301	0.833538404
cg00099441	0.923593812	0.192919398	0.705915624	0.501952881
cg00099519	0.483537866	0.956559057	0.865314241	0.345064851
cg00099602	0.913497954	0.3628091	0.947418159	0.370518432
cg00099766	0.648502029	0.487984906	0.808651437	0.746515489
cg00099768	0.862463588	0.727748754	0.977582625	0.792747542
cg00099869	0.979987947	0.503865591	0.741771687	0.921613616
cg00099976	0.667012447	0.195359765	0.363064363	0.462158093
cg00100012	0.591021089	0.277484867	0.672673038	0.38407164
cg00100114	0.157055049	0.131065091	0.595808444	0.680881268
cg00100399	0.617319078	0.694220394	0.573870546	0.818187947
cg00100538	0.210967965	0.24542038	0.521304733	0.827846312
cg00100703	0.906248525	0.792385274	0.678897443	0.739658022
cg00100800	0.946358821	0.897910812	0.524030047	0.736754567
cg00101104	0.592871728	0.294366163	0.948148538	0.460881531
cg00101115	0.876656082	0.995903672	0.8782838	0.965741441
cg00101118	0.321912949	0.560070812	0.668845471	0.725441305
cg00101154	0.694166733	0.763306717	0.950584632	0.894782948
cg00101227	0.920317131	0.059486083	0.788118586	0.391044634
cg00101260	0.704347681	0.011586203	0.665624457	0.354795054
cg00101287	0.514896186	0.317040003	0.705107518	0.19480063
cg00101350	0.71357889	0.945244105	0.957266812	0.970312595
cg00101436	0.174604731	0.241682992	0.467295874	0.984310877
cg00101457	0.988040247	0.842438076	0.877938788	0.785820019
cg00101555	0.438026183	0.072095636	0.830027315	0.868250498
cg00101629	0.98799096	0.941686114	0.972747213	0.711310052
cg00101693	0.767681964	0.979700759	0.494923978	0.909222176
cg00101713	0.748956121	0.23807553	0.663745862	0.774057801
cg00101715	0.733227753	0.248502887	0.899137076	0.378376536
cg00101728	0.736274928	0.486035632	0.794847648	0.65627787
cg00101729	0.968280076	0.830569026	0.416956329	0.622749339
cg00101895	0.275080086	0.993167822	0.446943672	0.92456358
cg00101940	0.250730219	0.47302985	0.853621042	0.191226428
cg00102023	0.916638558	0.682388875	0.985134844	0.376970171
cg00102093	0.866993487	0.108341148	0.732082753	0.618080146
cg00102166	0.916361166	0.574955711	0.959703398	0.951423357
cg00102183	0.94218965	0.892645436	0.721884778	0.482684139
cg00102512	0.988946967	0.961695873	0.800811708	0.78139756
cg00102591	0.754771518	0.52208563	0.541584511	0.901385893
cg00102726	0.787953564	0.765409503	0.936417133	0.731805912
cg00102920	0.494552096	0.876733267	0.626950392	0.977182131
cg00102955	0.946319343	0.165158181	0.536866314	0.741645698
cg00102996	0.748797147	0.29977964	0.92082217	0.557624822
cg00103132	0.585392742	0.99904497	0.730624062	0.530500691
cg00103299	0.969162608	0.355771341	0.690619691	0.663029058
cg00103568	0.909809299	0.56432279	0.847039036	0.587374107
cg00103685	0.576535562	0.928005483	0.819142733	0.953677237
cg00103783	0.839769258	0.876089428	0.973246955	0.398244176
cg00103984	0.797145547	0.930136989	0.943442797	0.798178544
cg00104267	0.956014071	0.984049539	0.80827638	0.900514227
cg00104348	0.193442897	0.0884279	0.580201855	0.589726518
cg00104570	0.830170641	0.960070683	0.599442432	0.786803629
cg00104845	0.957053065	0.819371717	0.828636082	0.317731724
cg00105041	0.926077244	0.523497377	0.783148203	0.453644397
cg00105102	0.956981476	0.994659109	0.785096898	0.267951285
cg00105253	0.744116099	0.04439082	0.911168567	0.98394298
cg00105400	0.627289179	0.400655496	0.54401804	0.973036131
cg00105470	0.621650455	0.435445504	0.665380061	0.292661851
cg00105606	0.454754763	0.719457513	0.884775695	0.791734021
cg00105640	0.694171312	0.426506645	0.97622881	0.229779423
cg00105753	0.943364874	0.604779483	0.742779076	0.883547465
cg00106073	0.803140382	0.610671375	0.995906381	0.839997243
cg00106164	0.840332125	0.385017348	0.563248023	0.905258697
cg00106211	0.975387567	0.761099874	0.965733305	0.527474587
cg00106250	0.749358198	0.908734961	0.767298308	0.798756472
cg00106345	0.858311462	0.369903342	0.968617131	0.46142772
cg00106420	0.95277791	0.67485064	0.535809203	0.590697751
cg00106432	0.977213061	0.512922512	0.881324376	0.950017697
cg00106446	0.98629986	0.570176818	0.90886952	0.731785166
cg00106565	0.644840066	0.670757969	0.561703427	0.381529427
cg00106591	0.87878643	0.118030945	0.872625786	0.6411148
cg00106609	0.677570258	0.375616353	0.972298642	0.578259631
cg00106685	0.36978997	0.371197849	0.956999528	0.355217798
cg00106744	0.581985767	0.74055231	0.524815887	0.520845524
cg00106923	0.214297651	0.210147425	0.454128465	0.583975749
cg00106925	0.207652863	0.406939964	0.884058032	0.594331711
cg00107046	0.789747786	0.912865079	0.77101397	0.780792252
cg00107187	0.381639681	0.814252674	0.911776363	0.900471705
cg00107241	0.979783292	0.804789209	0.967247703	0.834036255
cg00107285	0.714627579	0.035640993	0.688547955	0.668920529
cg00107577	0.981811094	0.544898611	0.78767082	0.95080207
cg00107603	0.661521329	0.578359407	0.946969299	0.620726604
cg00107606	0.908532506	0.708225282	0.716929158	0.61968969
cg00107630	0.512223769	0.731917644	0.808233015	0.613454884
cg00107631	0.503888286	0.202310272	0.59631488	0.79301634
cg00107632	0.261804985	0.430472184	0.944445082	0.223717311
cg00107682	0.310219887	0.859467005	0.735691407	0.415550622
cg00107772	0.675449657	0.260881984	0.972281719	0.719209554
cg00107782	0.74060164	0.732563873	0.92463969	0.757246936
cg00108038	0.901506505	0.890107455	0.422630448	0.934349719
cg00108098	0.768318885	0.943186465	0.971096357	0.948781571
cg00108282	0.927973597	0.873166794	0.849675103	0.595952106
cg00108349	0.760992503	0.908737223	0.90758237	0.613789363
cg00108569	0.983499744	0.909729735	0.944128351	0.987396316
cg00108694	0.919718114	0.874406442	0.661800598	0.270822507
cg00108715	0.989943557	0.283785462	0.915935056	0.718267643
cg00108873	0.568269805	0.374914371	0.900787166	0.873137036
cg00108894	0.683116526	0.647600949	0.444871582	0.499749403
cg00108944	0.983131752	0.933880954	0.986519505	0.538659145
cg00108992	0.3900079	0.71285202	0.929228104	0.615483307
cg00109012	0.396258754	0.505820088	0.820507563	0.870686581
cg00109131	0.802621439	0.691729444	0.908322299	0.826267627
cg00109164	0.919517284	0.573672902	0.73956431	0.709249474
cg00109274	0.527141919	0.921078292	0.477640566	0.667658223
cg00109300	0.92612877	0.986938583	0.954138172	0.87058394
cg00109302	0.947535421	0.995906489	0.893376945	0.569496617
cg00109465	0.947934099	0.920312847	0.877817486	0.946160192
cg00109503	0.919197987	0.645099644	0.987049092	0.39936219
cg00109703	0.895821111	0.950195858	0.828021221	0.570956664
cg00109764	0.998122855	0.666807533	0.701646858	0.627563644
cg00109776	0.65504366	0.562819549	0.429999325	0.960103907
cg00109780	0.561869263	0.514328322	0.682732742	0.482670083
cg00109923	0.992237843	0.182753318	0.974247886	0.689264489
cg00110039	0.790606018	0.638548919	0.953770726	0.340654713
cg00110192	0.411962631	0.890542926	0.877938788	0.361456349
cg00110277	0.955184533	0.989518596	0.953354335	0.73723853
cg00110578	0.729965453	0.844800318	0.563064014	0.867244915
cg00110609	0.942882363	0.858742262	0.97156467	0.90339312
cg00110623	0.506200116	0.897533089	0.442173783	0.963907344
cg00110654	0.427773957	0.908431739	0.923913614	0.26567966
cg00110688	0.961886699	0.906632413	0.89126756	0.743678559
cg00110724	0.891661769	0.377098332	0.947330353	0.935715721
cg00110769	0.956541	0.633456668	0.765245087	0.365245248
cg00110790	0.700206214	0.364999966	0.865542032	0.810144392
cg00110846	0.488954111	0.766402353	0.658515932	0.91260667
cg00111102	0.829654509	0.91157718	0.938334069	0.695945849
cg00111333	0.454241291	0.067687201	0.440499015	0.804674522
cg00111359	0.96331788	0.864426312	0.959111386	0.887734241
cg00111503	0.709104762	0.006943325	0.506255351	0.373947172
cg00111613	0.570224436	0.57923045	0.602194574	0.319464128
cg00111629	0.653142503	0.055991589	0.875677343	0.547469634
cg00111665	0.815005791	0.984257736	0.981739374	0.75582944
cg00111778	0.771206184	0.643574782	0.882154018	0.739411957
cg00111823	0.879920679	0.448039918	0.660564197	0.921187428
cg00111893	0.540592008	0.072781078	0.897929738	0.874004497
cg00111977	0.541727641	0.788107907	0.825940768	0.53420175
cg00112091	0.393013369	0.553868811	0.655634766	0.868393074
cg00112238	0.811093521	0.066679605	0.653240752	0.675117576
cg00112251	0.593546776	0.847093694	0.883243902	0.854168065
cg00112260	0.382130788	0.903920659	0.967996956	0.8964082
cg00112309	0.513121316	0.883981556	0.979992862	0.877451714
cg00112341	0.86018056	0.322486005	0.756185769	0.473707397
cg00112493	0.968273125	0.509750684	0.492457339	0.688571147
cg00112517	0.636319427	0.646515244	0.934199248	0.287144875
cg00112685	0.775216363	0.722243259	0.675063804	0.591775735
cg00112952	0.928792585	0.550979079	0.868308195	0.303199691
cg00113051	0.880289046	0.342555222	0.770236778	0.652673329
cg00113117	0.593598502	0.705147944	0.989721699	0.96284735
cg00113208	0.377964937	0.53968067	0.911184001	0.631926363
cg00113315	0.985665216	0.255923432	0.887915802	0.786552201
cg00113369	0.858674803	0.871818423	0.717137496	0.802517663
cg00113712	0.797039468	0.180727908	0.814690334	0.790527747
cg00113951	0.974611104	0.18767083	0.877535611	0.55232302
cg00114008	0.636796417	0.40458699	0.883894704	0.867628349
cg00114012	0.980269437	0.991220918	0.616738367	0.480503461
cg00114132	0.856320686	0.571156769	0.997362638	0.497499338
cg00114159	0.785082252	0.91341042	0.888234736	0.268145172
cg00114312	0.518915149	0.593114686	0.982723873	0.954005742
cg00114346	0.655769676	0.868257067	0.827697223	0.972624453
cg00114393	0.884624498	0.872021726	0.796097591	0.664103939
cg00114569	0.852695199	0.78552438	0.905542105	0.790527747
cg00114694	0.632353349	0.200575027	0.947593488	0.928767465
cg00114710	0.989547206	0.602457101	0.503091607	0.950718968
cg00114944	0.908997767	0.675351108	0.678668527	0.871097183
cg00114963	0.704590625	0.712676563	0.98583813	0.614450137
cg00114966	0.922766654	0.865146772	0.733523563	0.525588534
cg00115040	0.849887636	0.957207604	0.477640566	0.923131888
cg00115101	0.749498376	0.655309566	0.891068189	0.887016325
cg00115149	0.908433088	0.774066257	0.774165971	0.352169326
cg00115288	0.706205055	0.48171914	0.908350037	0.469474767
cg00115297	0.226237945	0.349410038	0.716211795	0.359134975
cg00115313	0.615662718	0.633250234	0.649216403	0.308517457
cg00115567	0.912992432	0.587354099	0.874460727	0.936968767
cg00115639	0.751558728	0.593364341	0.895713982	0.074892227
cg00115654	0.971649435	0.545117048	0.743511981	0.759564691
cg00115954	0.949343849	0.908249721	0.857496239	0.915238788
cg00115980	0.576649114	0.551566672	0.9724655	0.971165336
cg00115984	0.85118118	0.718101682	0.913725532	0.995763363
cg00116092	0.605348217	0.402635196	0.996517651	0.590984083
cg00116234	0.726782203	0.542283178	0.787489924	0.710801633
cg00116412	0.978653134	0.9880956	0.704828735	0.654795365
cg00116628	0.958352243	0.511562832	0.884529604	0.56003886
cg00116688	0.990943816	0.583466054	0.674154884	0.971233745
cg00116838	0.862461633	0.019719152	0.782043687	0.607973459
cg00116946	0.861155416	0.724757578	0.545213431	0.933982134
cg00117018	0.944068041	0.619386092	0.963660321	0.864993372
cg00117172	0.948002242	0.395715428	0.969122876	0.588285338
cg00117237	0.722798681	0.937066713	0.681968505	0.516408612
cg00117335	0.829664027	0.891836621	0.949660742	0.992553842
cg00117600	0.68488146	0.865982392	0.752568443	0.753968058
cg00117651	0.97578587	0.505597076	0.785558571	0.308901075
cg00117825	0.486041494	0.37737115	0.902603643	0.454872422
cg00117913	0.301731252	0.781463567	0.729645804	0.974159648
cg00117914	0.692446212	0.340001818	0.81567893	0.714359219
cg00118158	0.081486606	0.131594631	0.868067913	0.39039716
cg00118199	0.435797199	0.588317243	0.423191424	0.855555242
cg00118229	0.915006266	0.705071893	0.861470397	0.338570447
cg00118317	0.582684237	0.556902982	0.571888626	0.521205669
cg00118342	0.940502778	0.876878901	0.903995798	0.308793421
cg00118365	0.856739742	0.956132455	0.807895735	0.526961208
cg00118442	0.929745106	0.702399094	0.9377364	0.671736157
cg00118468	0.746580851	0.796120243	0.913151312	0.73726627
cg00118507	0.588632207	0.575528893	0.747436117	0.9268639
cg00118542	0.880359852	0.020999058	0.556980888	0.975412787
cg00118684	0.634469079	0.723294402	0.855539643	0.444438154
cg00118783	0.969262302	0.305794701	0.938297741	0.904677051
cg00118808	0.908383483	0.219208226	0.915625627	0.779040975
cg00118978	0.922099232	0.146725169	0.674154884	0.641134886
cg00119011	0.839583194	0.606532866	0.802815794	0.638460815
cg00119053	0.167868851	0.616455599	0.911011015	0.945466181
cg00119057	0.747954942	0.662934624	0.755251463	0.711194361
cg00119073	0.767891133	0.779789346	0.862650507	0.498560432
cg00119079	0.997253723	0.464745486	0.964219642	0.951043895
cg00119117	0.74968719	0.646339404	0.798091099	0.744632134
cg00119127	0.346919747	0.78069944	0.913725532	0.733735601
cg00119181	0.918058361	0.912462707	0.837564112	0.969084163
cg00119186	0.703489825	0.009835608	0.974265623	0.460460908
cg00119197	0.692453286	0.962271932	0.771651703	0.651446469
cg00119241	0.641723984	0.842731154	0.922484951	0.66206054
cg00119279	0.85341383	0.897551594	0.981810058	0.150304567
cg00119314	0.853373702	0.442271533	0.961138768	0.829477436
cg00119364	0.852484745	0.325574164	0.719577061	0.468930046
cg00119811	0.368774079	0.944297434	0.88855517	0.585131257
cg00119896	0.95601651	0.600459058	0.732496968	0.87741086
cg00119986	0.218858498	0.521744291	0.742669517	0.494536099
cg00120147	0.797522793	0.17786066	0.984428354	0.48995967
cg00120210	0.878374299	0.744221048	0.922427267	0.864868579
cg00120254	0.692393062	0.219408608	0.926536733	0.280798792
cg00120332	0.88064444	0.837767645	0.97863146	0.814538128
cg00120358	0.107357991	0.142410214	0.745053294	0.258109747
cg00120810	0.860565353	0.816761353	0.710976003	0.165205415
cg00120825	0.720569559	0.556923692	0.915935056	0.82001785
cg00120948	0.848022036	0.889413855	0.916495416	0.855472099
cg00120998	0.895403269	0.701269148	0.641218056	0.920467937
cg00121147	0.890722306	0.831478132	0.600911998	0.792745193
cg00121209	0.851844384	0.928562866	0.981977415	0.531102586
cg00121374	0.132368905	0.151562891	0.686785947	0.558549046
cg00121389	0.936682767	0.870174682	0.966852872	0.269931465
cg00121465	0.753142553	0.94639037	0.92683917	0.813274769
cg00121533	0.573984457	0.846436664	0.714579757	0.958845783
cg00121551	0.977474467	0.08032605	0.968567781	0.778854709
cg00121562	0.241684016	0.740575885	0.415420381	0.953317764
cg00121634	0.541243465	0.092599495	0.989296674	0.463525323
cg00121640	0.974357779	0.653067907	0.56468823	0.933035253
cg00121843	0.849720538	0.834683096	0.932629984	0.967197172
cg00121876	0.36909484	0.38119858	0.992782894	0.589895543
cg00122215	0.864204861	0.98301945	0.87363321	0.770655789
cg00122254	0.475997738	0.441140859	0.945702899	0.760107243
cg00122310	0.495994472	0.288366872	0.886257197	0.670118746
cg00122347	0.781605959	0.674039032	0.991590564	0.184914801
cg00122362	0.611522643	0.40666376	0.706314631	0.901925453
cg00122406	0.84165387	0.891783942	0.864847295	0.744776782
cg00122628	0.570224436	0.089971231	0.625076329	0.986836076
cg00122840	0.677468759	0.30420444	0.981994974	0.567187569
cg00122854	0.918681482	0.511048572	0.973371312	0.569485351
cg00122944	0.595880457	0.547119657	0.920322032	0.990645496
cg00123072	0.270377774	0.086399726	0.740857694	0.550607819
cg00123090	0.876430887	0.247716782	0.649216403	0.469533201
cg00123094	0.919646954	0.533262087	0.709362049	0.978709193
cg00123104	0.915187769	0.707757484	0.89814417	0.992441033
cg00123478	0.821079449	0.947185523	0.807330017	0.9241992
cg00123486	0.310477256	0.736660096	0.916692837	0.995768934
cg00123512	0.615517657	0.666628454	0.777771584	0.274970249
cg00123762	0.91919065	0.646149824	0.967554835	0.450142875
cg00123800	0.941137021	0.471628807	0.579636807	0.867978515
cg00123906	0.676768161	0.110744157	0.88593194	0.353783798
cg00124004	0.451388689	0.882729367	0.590838281	0.862007946
cg00124009	0.84372792	0.200639385	0.836302658	0.64220952
cg00124011	0.666676534	0.492834076	0.754209597	0.389487586
cg00124095	0.829700464	0.089029598	0.610239587	0.533177275
cg00124160	0.632767626	0.44196876	0.538756901	0.364214263
cg00124774	0.355912453	0.875126548	0.766670001	0.899325443
cg00124905	0.065598038	0.390460772	0.686424749	0.553241952
cg00124993	0.866520774	0.899252861	0.975025922	0.858940092
cg00125048	0.361438237	0.515705368	0.947264302	0.941025068
cg00125159	0.971453823	0.990261899	0.712865497	0.833110155
cg00125349	0.77683991	0.86930651	0.626645144	0.768297208
cg00125406	0.669649915	0.365194779	0.755554902	0.895767513
cg00125414	0.838057824	0.61805066	0.950205465	0.780610321
cg00125544	0.305462854	0.457425863	0.621836049	0.586342265
cg00125601	0.897655553	0.89628288	0.676575499	0.948451839
cg00125744	0.371291845	0.258112792	0.763953892	0.789516326
cg00126148	0.555602757	0.968262392	0.89969953	0.33124343
cg00126173	0.326491962	0.643037581	0.517702685	0.734364299
cg00126261	0.923986233	0.397986916	0.901851816	0.901144125
cg00126498	0.545981672	0.928629793	0.587329938	0.597074239
cg00126636	0.522176305	0.799592948	0.578450373	0.517140583
cg00126739	0.782434734	0.737349664	0.46939666	0.894527525
cg00126946	0.899502078	0.928805101	0.884380197	0.897782255
cg00126948	0.974312178	0.664887097	0.905542105	0.61787066
cg00126959	0.734331814	0.262635967	0.943305378	0.439743232
cg00127047	0.980664752	0.79067598	0.982521532	0.974346732
cg00127070	0.98305526	0.155635714	0.909424986	0.515793411
cg00127167	0.825568848	0.605261894	0.952242581	0.995819845
cg00127214	0.995715583	0.208391852	0.502038402	0.590351069
cg00127424	0.568242692	0.662775654	0.932350375	0.977570523
cg00127505	0.476757991	0.641901709	0.518268341	0.782613895
cg00127591	0.739030935	0.868312163	0.895592938	0.394298679
cg00127732	0.915847411	0.962268621	0.729802722	0.520720027
cg00127781	0.973323097	0.073886685	0.921981219	0.286483671
cg00127894	0.989292299	0.912009743	0.894976099	0.43663353
cg00128054	0.640782231	0.088927647	0.772745242	0.936968767
cg00128057	0.521301811	0.443176358	0.937875952	0.517008861
cg00128195	0.673906988	0.911080709	0.959473716	0.680820266
cg00128353	0.646316669	0.67061741	0.518185744	0.743322473
cg00128425	0.801969592	0.067670467	0.985109397	0.816054293
cg00128482	0.407479796	0.230080018	0.767365273	0.772918219
cg00128517	0.9771583	0.73894524	0.779882309	0.747948418
cg00128530	0.107831841	0.881377214	0.42630557	0.553640812
cg00128560	0.118343252	0.150620858	0.684643983	0.928804054
cg00128571	0.97177924	0.312020113	0.850063651	0.82730523
cg00128601	0.868207892	0.841615507	0.8884358	0.940463575
cg00128654	0.7556243	0.539603326	0.606717197	0.895559604
cg00128732	0.497443167	0.969992376	0.436174023	0.967818347
cg00128805	0.977827295	0.75796613	0.998185312	0.927998759
cg00128812	0.844136503	0.123051674	0.957883645	0.439601198
cg00128877	0.899025444	0.674037902	0.363861477	0.98806693
cg00128951	0.951977967	0.509299072	0.870925075	0.740036145
cg00129196	0.518586274	0.836590241	0.541584511	0.92264942
cg00129269	0.895165867	0.834055514	0.958812205	0.801281188
cg00129273	0.955663913	0.796472965	0.765991133	0.996779658
cg00129481	0.862345307	0.739576876	0.955669424	0.950066606
cg00129556	0.868578528	0.695116206	0.895003857	0.988046703
cg00129563	0.8462442	0.309713071	0.853184959	0.523244148
cg00129651	0.958876751	0.536204015	0.967216652	0.327381946
cg00129731	0.77448536	0.349119657	0.457794041	0.845410317
cg00129774	0.44502937	0.804244869	0.894191381	0.337840304
cg00129811	0.556774439	0.339638687	0.903753144	0.36834126
cg00129827	0.202573424	0.048388261	0.660047618	0.555662818
cg00130039	0.77072881	0.100538445	0.3716448	0.534329237
cg00130165	0.515222604	0.506884877	0.958381787	0.896971129
cg00130180	0.854238939	0.934360615	0.612443465	0.900314096
cg00130223	0.522722113	0.577820913	0.648299255	0.757600353
cg00130275	0.445935656	0.987728869	0.908360924	0.825121219
cg00130309	0.334608385	0.861575833	0.817315613	0.122064427
cg00130393	0.974887062	0.203433463	0.967382222	0.765288846
cg00130707	0.296741239	0.892908083	0.684472561	0.656164625
cg00130778	0.571290175	0.838489035	0.843438721	0.948496192
cg00130799	0.5233991	0.982349452	0.911137758	0.484899207
cg00131081	0.282923829	0.231989751	0.982819119	0.976077153
cg00131244	0.834531797	0.288716712	0.873684786	0.121370435
cg00131261	0.867295151	0.828172399	0.995782622	0.726969072
cg00131372	0.961431482	0.850928119	0.755929556	0.718404548
cg00131407	0.716309174	0.793093778	0.880109576	0.83717343
cg00131423	0.821448021	0.600659382	0.790491828	0.524270817
cg00131557	0.216593931	0.008546962	0.940425581	0.56696254
cg00131618	0.475102525	0.591657696	0.712198642	0.956289283
cg00131691	0.745850962	0.498668112	0.977385522	0.771913734
cg00131871	0.851309191	0.106809089	0.869031664	0.891105866
cg00131899	0.977663091	0.389929583	0.86609461	0.772962763
cg00131958	0.928261104	0.803148031	0.971077988	0.959823152
cg00132008	0.724532037	0.856752151	0.505302961	0.781836541
cg00132108	0.878374299	0.568091565	0.693310167	0.420032489
cg00132135	0.81095611	0.230103314	0.762325518	0.612834147
cg00132208	0.759203468	0.470311434	0.794829033	0.732347134
cg00132255	0.916815777	0.070297713	0.767071168	0.974643588
cg00132584	0.67109527	0.731405235	0.721654003	0.615596598
cg00132616	0.991131	0.862944969	0.931736052	0.941381652
cg00132769	0.799074217	0.889861419	0.703571658	0.969879709
cg00132782	0.754526771	0.500000132	0.928871041	0.956142566
cg00132888	0.917631002	0.680563907	0.66153313	0.674674993
cg00132972	0.880998311	0.024751044	0.747879666	0.448932679
cg00133204	0.985740634	0.997601039	0.972196439	0.262881508
cg00133403	0.733030043	0.630131292	0.951040496	0.759464467
cg00133476	0.939919451	0.485075413	0.877553679	0.652880518
cg00133909	0.896005784	0.922797757	0.623828838	0.601211814
cg00133970	0.989230581	0.655297394	0.839253663	0.608659658
cg00134028	0.784738233	0.93622146	0.881812178	0.508683239
cg00134190	0.420494641	0.620811708	0.928524395	0.267569976
cg00134210	0.937638815	0.965097488	0.902099251	0.983209224
cg00134295	0.884561226	0.148208591	0.940662744	0.59327068
cg00134539	0.807176756	0.861859794	0.982511031	0.958431076
cg00134645	0.921668335	0.762312776	0.950425583	0.807968981
cg00134667	0.825282146	0.211800261	0.904137426	0.761786687
cg00134728	0.997106632	0.680980525	0.922437028	0.458536347
cg00134776	0.732676121	0.346429703	0.684952901	0.816235909
cg00134787	0.645851671	0.065919049	0.879680653	0.891577846
cg00134812	0.928744136	0.651428001	0.740642577	0.708547946
cg00135038	0.39926232	0.922246283	0.750774861	0.904809836
cg00135056	0.607718722	0.987731081	0.771818474	0.581289191
cg00135371	0.629885401	0.103215021	0.86792842	0.878478128
cg00135399	0.791405124	0.967437381	0.730682165	0.493968154
cg00135416	0.732981633	0.761845751	0.610239587	0.967278289
cg00135433	0.683776052	0.181917646	0.89969953	0.468753621
cg00135497	0.789207668	0.012670554	0.410777987	0.701018683
cg00135852	0.961969124	0.165524966	0.956999528	0.846137166
cg00135888	0.488380691	0.382206149	0.719271525	0.447145297
cg00136077	0.621390455	0.771872446	0.86172353	0.991620668
cg00136105	0.888445908	0.579235467	0.858669519	0.990214371
cg00136405	0.923372131	0.038909948	0.989693213	0.860922729
cg00136477	0.829804481	0.056319973	0.725870889	0.492516365
cg00136643	0.76687563	0.976343037	0.820039939	0.930812395
cg00136852	0.147522202	0.365129104	0.735454022	0.45329877
cg00136947	0.631697716	0.717687814	0.700084681	0.459713848
cg00136968	0.802867334	0.324872184	0.95398982	0.939307235
cg00137016	0.771810437	0.293122811	0.824134267	0.970719222
cg00137234	0.981573422	0.978164379	0.887883069	0.475544548
cg00137585	0.287379045	0.249281687	0.459040801	0.85035888
cg00137634	0.384168989	0.375566702	0.844399979	0.930399868
cg00137652	0.063250404	0.471823705	0.900060971	0.653934991
cg00137696	0.994021722	0.252288341	0.916275021	0.641371212
cg00137750	0.714120683	0.632334372	0.644546174	0.588169602
cg00137828	0.471061584	0.789792479	0.831659822	0.420649617
cg00137855	0.252502063	0.195395808	0.462003386	0.853487948
cg00137918	0.465479394	0.273849734	0.79025871	0.65870698
cg00138101	0.899976402	0.85694752	0.999130922	0.663998418
cg00138267	0.87015175	0.757964471	0.732564513	0.784816418
cg00138407	0.933753191	0.237895758	0.966881651	0.558900617
cg00138451	0.602243509	0.381439952	0.78760969	0.579384415
cg00138497	0.968280076	0.605180401	0.961671263	0.952324546
cg00138525	0.688218879	0.507767416	0.329067732	0.725788261
cg00138641	0.821749149	0.734574563	0.936267329	0.274246756
cg00138710	0.6655012	0.693935801	0.937585758	0.581758623
cg00138712	0.890950173	0.345912582	0.991367235	0.827846312
cg00139037	0.662912259	0.400443426	0.736401309	0.497993366
cg00139244	0.404601578	0.566588056	0.596479776	0.90001165
cg00139455	0.865868392	0.027062422	0.620106798	0.18045079
cg00139517	0.641350462	0.003335282	0.95708854	0.545416918
cg00139681	0.6133501	0.250709186	0.931161256	0.92447528
cg00139683	0.804964974	0.316260488	0.961335952	0.617070296
cg00139726	0.748709696	0.508050562	0.914874615	0.612130191
cg00139807	0.802827734	0.858676408	0.956733162	0.95205294
cg00140112	0.942188921	0.16419294	0.996078409	0.629935118
cg00140191	0.59269887	0.723422879	0.705432519	0.980893854
cg00140235	0.920147062	0.586636948	0.971915676	0.950919198
cg00140335	0.32990174	0.06777174	0.807321703	0.799859665
cg00140786	0.827574275	0.581976924	0.705078141	0.493792825
cg00140842	0.92967946	0.849093665	0.913045544	0.433851345
cg00140889	0.86758355	0.951399438	0.620263077	0.551261079
cg00140910	0.80073562	0.589227717	0.530744302	0.773833726
cg00141162	0.821440118	0.999627658	0.862635969	0.40564534
cg00141174	0.720449727	0.810201513	0.999104496	0.809679821
cg00141260	0.913467053	0.100469698	0.873684786	0.799084509
cg00141548	0.655696985	0.201921974	0.796238292	0.48637406
cg00141925	0.736670106	0.037835001	0.770594546	0.662563755
cg00141929	0.475061121	0.424645678	0.77243043	0.637582073
cg00142036	0.79177949	0.480947708	0.673932784	0.508457296
cg00142150	0.928430097	0.402249487	0.85196488	0.875466899
cg00142239	0.979714697	0.607309317	0.852929436	0.33634271
cg00142257	0.720688496	0.815317705	0.933901834	0.866278883
cg00142482	0.957128513	0.005549301	0.516424603	0.873774873
cg00142624	0.772178961	0.323871569	0.839577807	0.617575358
cg00142735	0.844966788	0.986793325	0.538186452	0.93821043
cg00142759	0.806540551	0.74313779	0.829899825	0.678161518
cg00142815	0.986195183	0.351185994	0.944435319	0.679627369
cg00142834	0.79919275	0.468452458	0.927057592	0.749733874
cg00142925	0.913551767	0.203129659	0.929906556	0.973818544
cg00142933	0.908524425	0.374581315	0.984420667	0.773539858
cg00143045	0.744692292	0.093840671	0.896875963	0.591379251
cg00143220	0.936809697	0.89948561	0.981063391	0.749304794
cg00143249	0.941083276	0.610751613	0.879086271	0.603430096
cg00143362	0.252480581	0.378239688	0.987130154	0.93848503
cg00143376	0.966102579	0.311400586	0.91416846	0.832806946
cg00143527	0.775216363	0.052988891	0.87247038	0.939915748
cg00143606	0.991448641	0.599091441	0.959245676	0.917376379
cg00143623	0.84909468	0.902455206	0.951387739	0.508752408
cg00143643	0.996813106	0.973851394	0.958543441	0.899110245
cg00143700	0.363973901	0.756753974	0.723059314	0.370700289
cg00143729	0.797128369	0.236834313	0.698512544	0.837775001
cg00143868	0.942778049	0.841452523	0.841527084	0.370776
cg00144022	0.248046082	0.526035577	0.985569641	0.341066607
cg00144180	0.493937968	0.157322736	0.93560702	0.873965254
cg00144186	0.572032543	0.843877955	0.988983397	0.962537915
cg00144335	0.645155275	0.502555899	0.994871443	0.494203493
cg00144550	0.560427839	0.775204057	0.48181857	0.9980525
cg00145079	0.981188471	0.284375884	0.954932279	0.936290168
cg00145093	0.970767391	0.122701561	0.973230471	0.453976564
cg00145118	0.989230581	0.673264259	0.73206091	0.511791064
cg00145141	0.88361124	0.631777596	0.746979242	0.925223009
cg00145177	0.970373194	0.894120391	0.80873477	0.963821426
cg00145253	0.643182282	0.830068731	0.992028756	0.493737313
cg00145352	0.548129307	0.993811869	0.425354061	0.908328045
cg00145404	0.610604339	0.137633893	0.990501988	0.210561195
cg00145438	0.959030745	0.44354733	0.858597278	0.421739954
cg00145489	0.963337531	0.809392151	0.978805766	0.566033627
cg00145587	0.896783221	0.847361684	0.839488858	0.556766099
cg00145683	0.658881214	0.079559089	0.443881621	0.527924499
cg00145732	0.444398253	0.461171505	0.916883812	0.790825238
cg00145757	0.394543006	0.935181607	0.37384023	0.742831183
cg00145849	0.600941653	0.910703782	0.784183992	0.444193351
cg00145875	0.286814927	0.906950846	0.906847275	0.267174523
cg00145904	0.494216917	0.44712442	0.796909278	0.369813114
cg00145911	0.90882536	0.322373247	0.873852386	0.379702898
cg00145915	0.828446024	0.492518094	0.966918381	0.987125329
cg00145955	0.892859973	0.212982699	0.926828834	0.982012397
cg00145961	0.584386031	0.353307474	0.99869113	0.605328194
cg00145969	0.912272531	0.748043842	0.804757644	0.510028853
cg00145979	0.966650307	0.335566197	0.744070999	0.931904222
cg00145985	0.335780507	0.304621404	0.524082471	0.55518435
cg00146004	0.926848758	0.637273378	0.840799209	0.674891492
cg00146027	0.587953518	0.364751466	0.944206645	0.593547887
cg00146334	0.745259089	0.997257572	0.495572719	0.818793655
cg00146565	0.67712567	0.230873938	0.594401225	0.259967003
cg00146645	0.68632721	0.256186269	0.926143609	0.463567142
cg00146655	0.530916729	0.463326806	0.668051573	0.369813114
cg00146676	0.661636103	0.163222253	0.893902097	0.74240752
cg00146695	0.947390586	0.790121414	0.829247129	0.845797973
cg00146698	0.970767391	0.536776202	0.605965318	0.792747542
cg00146805	0.797177535	0.863341608	0.901970463	0.900226364
cg00146837	0.707024078	0.980313936	0.811739624	0.471535278
cg00146951	0.623955722	0.202927767	0.983224663	0.851382462
cg00147009	0.618361603	0.636759101	0.386772704	0.798030826
cg00147160	0.413500978	0.74938075	0.738493584	0.547726528
cg00147172	0.950329155	0.988962707	0.971183828	0.570140057
cg00147248	0.379005761	0.816263837	0.946141567	0.382304349
cg00147286	0.927698431	0.448707859	0.940711289	0.817497882
cg00147339	0.763127581	0.697164307	0.981656337	0.656355815
cg00147850	0.838335346	0.506861401	0.93992547	0.714080881
cg00147863	0.991217431	0.128867518	0.685767314	0.941894078
cg00147943	0.639961676	0.437229009	0.912804926	0.816757162
cg00148025	0.560413462	0.207299261	0.811094859	0.751253121
cg00148114	0.815440775	0.982406705	0.623200349	0.239792519
cg00148127	0.830819284	0.392899386	0.867641505	0.480937489
cg00148223	0.504946884	0.408564826	0.6293045	0.696582858
cg00148286	0.715272757	0.063843529	0.722721501	0.804092321
cg00148325	0.864189844	0.154464707	0.950438143	0.605423138
cg00148666	0.65590337	0.47413851	0.728372336	0.754852922
cg00148825	0.69394097	0.032743426	0.756247226	0.410347952
cg00148862	0.912608566	0.338494762	0.952173177	0.868684192
cg00148881	0.919517284	0.388326692	0.843957314	0.955401549
cg00148892	0.732438966	0.570251516	0.59025149	0.93884985
cg00149213	0.704641784	0.015810229	0.911404603	0.68891607
cg00149397	0.503613339	0.836657914	0.980191087	0.819866367
cg00149455	0.908170329	0.76740417	0.880550611	0.961772356
cg00149473	0.423194416	0.024459679	0.643932569	0.895809944
cg00149492	0.951001906	0.953397529	0.743312176	0.863580613
cg00149537	0.917119393	0.677646899	0.942491557	0.460850259
cg00149659	0.674122723	0.929962491	0.904335397	0.215045591
cg00149684	0.68183362	0.762795093	0.985980645	0.817144315
cg00149708	0.985536989	0.982051219	0.562876918	0.655670697
cg00149716	0.880998311	0.838997512	0.975661181	0.600650854
cg00149734	0.426208492	0.758996772	0.989761888	0.652880518
cg00149830	0.821828237	0.897890207	0.97296992	0.828610467
cg00149947	0.850670174	0.699273796	0.861367172	0.963037913
cg00149976	0.823433966	0.554676055	0.779885301	0.591701653
cg00150025	0.699758665	0.589389413	0.764938311	0.378412879
cg00150080	0.966842172	0.942452176	0.782568705	0.983750463
cg00150231	0.904115856	0.871971894	0.722063687	0.497720587
cg00150418	0.305625254	0.516673285	0.645770268	0.634102658
cg00150500	0.837043634	0.499035586	0.684647225	0.583470656
cg00150560	0.784091583	0.021114464	0.952282384	0.723977765
cg00150737	0.877078227	0.925809354	0.936037257	0.922069035
cg00150774	0.144736572	0.102340484	0.72846997	0.579000185
cg00150785	0.779099269	0.879713748	0.600774327	0.499665435
cg00150882	0.828809163	0.875384661	0.881610129	0.819302715
cg00150989	0.819261839	0.866308465	0.985182241	0.986918788
cg00151007	0.657135995	0.667204035	0.758762266	0.497285189
cg00151048	0.425166678	0.095231797	0.951154288	0.821846275
cg00151124	0.990304067	0.865099574	0.780160579	0.906595374
cg00151170	0.966172977	0.070716146	0.695033309	0.77487175
cg00151251	0.666692268	0.756179464	0.973569142	0.645645606
cg00151525	0.94283914	0.705390923	0.702445546	0.391871692
cg00151571	0.935282365	0.983924917	0.989249824	0.964760835
cg00151732	0.979426961	0.801305206	0.904461437	0.876513535
cg00151768	0.319618577	0.260414672	0.532155544	0.568391056
cg00151788	0.953350458	0.734547424	0.863156965	0.713669122
cg00151810	0.928223718	0.955498112	0.458179384	0.981163842
cg00151919	0.879653925	0.692759685	0.892061467	0.944025369
cg00151922	0.868569918	0.669139215	0.902380769	0.355464925
cg00152008	0.451505258	0.725941303	0.974097296	0.703988022
cg00152041	0.852107963	0.573468144	0.834733633	0.51900026
cg00152047	0.692521308	0.487137287	0.987049092	0.765143765
cg00152117	0.94477727	0.126643845	0.910826306	0.39658424
cg00152126	0.962498874	0.936916219	0.921964132	0.804381309
cg00152175	0.936544167	0.572881101	0.890249718	0.781196602
cg00152259	0.85261192	0.704907928	0.889734953	0.90736424
cg00152322	0.856858615	0.855426895	0.904698512	0.995070263
cg00152411	0.268817055	0.559433229	0.371694226	0.994130898
cg00152543	0.530476406	0.588745338	0.73956431	0.714645518
cg00152611	0.640876995	0.108154661	0.936417133	0.878086883
cg00152637	0.285129249	0.832711015	0.584419368	0.854487337
cg00152708	0.990939737	0.210472614	0.993839551	0.603039239
cg00152768	0.68906735	0.962515976	0.688867487	0.810642439
cg00152799	0.528721165	0.872687203	0.973244378	0.791304535
cg00152838	0.899671578	0.754301243	0.983881659	0.506029265
cg00152878	0.509204011	0.126237212	0.881324376	0.725681364
cg00152942	0.381639681	0.069084046	0.983637026	0.818079643
cg00152946	0.936251379	0.311007035	0.511048573	0.797518128
cg00153101	0.954065101	0.63682031	0.896058667	0.466038816
cg00153106	0.851864416	0.068544181	0.581290797	0.465849106
cg00153110	0.972989064	0.034088177	0.83746061	0.693597476
cg00153306	0.911581808	0.256300127	0.862576012	0.276928654
cg00153395	0.858875784	0.87909073	0.958680734	0.649434409
cg00153707	0.356080451	0.817107615	0.973097757	0.810260787
cg00153856	0.998619407	0.894824346	0.87363321	0.418704141
cg00153919	0.518946765	0.72726315	0.954138172	0.675351539
cg00153934	0.194302336	0.997416331	0.884529604	0.302548193
cg00154064	0.706848886	0.377669637	0.745611808	0.662235747
cg00154119	0.46541223	0.42235101	0.641813764	0.79625051
cg00154122	0.552886794	0.82083111	0.700450423	0.895874147
cg00154333	0.972937842	0.77480552	0.954605122	0.89338669
cg00154357	0.940593693	0.91061079	0.983881659	0.332663283
cg00154366	0.843595987	0.548565322	0.985290204	0.903837436
cg00154443	0.932537416	0.870027817	0.775265914	0.846795306
cg00154846	0.65390195	0.851432058	0.703835149	0.873499489
cg00154968	0.695857272	0.97717058	0.95182073	0.966050986
cg00154982	0.754879882	0.911931665	0.494378094	0.932451289
cg00154986	0.637030723	0.699521446	0.937859787	0.99533401
cg00155052	0.256728024	0.099375474	0.915849708	0.205707743
cg00155167	0.873507911	0.444848156	0.72475962	0.479555752
cg00155310	0.987110156	0.178321949	0.853217816	0.608520595
cg00155314	0.536138343	0.897681685	0.548075	0.487591579
cg00155345	0.891870233	0.998908723	0.990904441	0.513455537
cg00155397	0.737700392	0.880639171	0.978794362	0.612172144
cg00155423	0.88666575	0.75124968	0.940858707	0.802017953
cg00155429	0.973193894	0.883506646	0.985292107	0.714406997
cg00155447	0.703985168	0.425024154	0.801161757	0.434476549
cg00155485	0.073588109	0.108121325	0.627431789	0.688448545
cg00155504	0.634469079	0.602632465	0.457622394	0.889588148
cg00155514	0.476536178	0.495663429	0.510341622	0.715181442
cg00155526	0.91333	0.495722047	0.812358003	0.570216018
cg00155535	0.78780026	0.956204206	0.578826679	0.93829833
cg00155593	0.885884089	0.787489151	0.562805621	0.996653482
cg00155609	0.842504236	0.778654855	0.974265623	0.33367265
cg00155622	0.233414564	0.707596455	0.407519535	0.986601474
cg00155679	0.487482026	0.614014608	0.93338182	0.837915533
cg00155700	0.862959998	0.649410883	0.989761888	0.558592271
cg00155732	0.793847858	0.467758831	0.93518666	0.568620296
cg00155846	0.643496644	0.156869662	0.882895224	0.556966163
cg00155879	0.985627576	0.825989682	0.740500179	0.486193697
cg00155882	0.474155238	0.92245005	0.990700706	0.33773329
cg00156072	0.665299917	0.770453966	0.857064972	0.56508803
cg00156118	0.657040201	0.480661317	0.779514365	0.769222606
cg00156194	0.975901201	0.850179025	0.520062687	0.66237957
cg00156336	0.90882536	0.119506316	0.658240632	0.828219176
cg00156395	0.594163281	0.970113769	0.858375891	0.796514812
cg00156551	0.679221693	0.9852406	0.712865497	0.854218289
cg00156669	0.870279838	0.468444391	0.644325841	0.279833476
cg00156744	0.997187263	0.662323227	0.83933308	0.751643135
cg00156756	0.95351233	0.757705501	0.727923379	0.885850639
cg00156964	0.960845519	0.827301332	0.567538659	0.991588203
cg00156991	0.991483826	0.800150501	0.93507178	0.951365867
cg00156995	0.484637939	0.14329596	0.912409147	0.515895455
cg00157043	0.616885236	0.191299856	0.973526391	0.651673383
cg00157109	0.791576338	0.556404682	0.552194719	0.913826713
cg00157223	0.964304006	0.758635537	0.683230729	0.921571381
cg00157228	0.989992205	0.069910014	0.954487077	0.800541877
cg00157456	0.790593172	0.385704683	0.994358642	0.837483612
cg00157562	0.983080461	0.494332626	0.939840505	0.499791701
cg00157572	0.93263974	0.487238037	0.995176273	0.925228303
cg00157755	0.806896489	0.53368915	0.98627627	0.872147929
cg00157796	0.962282301	0.23515816	0.711117578	0.945598198
cg00157864	0.8407305	0.177927497	0.865670002	0.891882369
cg00157935	0.544966146	0.039479808	0.935835005	0.881717927
cg00157962	0.97369063	0.939738485	0.88938777	0.137864697
cg00157987	0.966734276	0.844821413	0.89191971	0.829061856
cg00158122	0.898625594	0.194823784	0.75929669	0.993257297
cg00158308	0.786755088	0.993887628	0.947129295	0.960705344
cg00158333	0.671913874	0.431346104	0.957284974	0.747053126
cg00158434	0.981670229	0.728355335	0.637239184	0.807944932
cg00158442	0.998980974	0.169124987	0.804698214	0.519132604
cg00158528	0.613091662	0.503675591	0.978308568	0.269541133
cg00158530	0.709067525	0.924802745	0.932424866	0.875441362
cg00158539	0.988737808	0.967770716	0.906804274	0.754153886
cg00158683	0.746115801	0.145918513	0.680220375	0.30087956
cg00158789	0.611031714	0.374417548	0.851208028	0.613936896
cg00159100	0.913143942	0.678392023	0.58428597	0.577250997
cg00159212	0.683899373	0.860719535	0.436209999	0.89353616
cg00159289	0.844029483	0.090472144	0.819142733	0.303923801
cg00159379	0.165050816	0.094182935	0.694323884	0.389445992
cg00159442	0.499126709	0.806051747	0.701038959	0.618695558
cg00159503	0.826499124	0.24537003	0.911188282	0.501003695
cg00159523	0.670968881	0.452213748	0.996517651	0.466781211
cg00159614	0.403900426	0.144609891	0.922662184	0.572196777
cg00159682	0.952527929	0.985094587	0.904316462	0.987363275
cg00159799	0.744646492	0.915200792	0.914127251	0.695355194
cg00160183	0.616085842	0.126812775	0.880642766	0.386313615
cg00160262	0.791277509	0.047058234	0.943357211	0.312425187
cg00160368	0.453608699	0.464480968	0.577956219	0.778566893
cg00160388	0.926111951	0.391329046	0.791309173	0.878118868
cg00160440	0.346882924	0.02619026	0.962539186	0.521205669
cg00160478	0.894887245	0.910307422	0.985162121	0.875155438
cg00160619	0.74755093	0.790101715	0.911984861	0.494375052
cg00160914	0.885841565	0.270965963	0.96397826	0.603046256
cg00160976	0.646345339	0.156386205	0.920566962	0.85247023
cg00160981	0.97973841	0.02885778	0.971802049	0.539021729
cg00161024	0.795934817	0.396255289	0.912319828	0.848820793
cg00161124	0.356965098	0.849825816	0.723150463	0.944121142
cg00161225	0.712637655	0.523028387	0.80752276	0.901490289
cg00161229	0.747517778	0.200437217	0.884480182	0.75161917
cg00161247	0.701992007	0.759728238	0.899443854	0.578641437
cg00161345	0.894784228	0.35127561	0.847636317	0.977899315
cg00161459	0.315554804	0.526035577	0.589854968	0.631426097
cg00161482	0.844966788	0.765308404	0.989410499	0.904814923
cg00161556	0.970916292	0.679112368	0.48181857	0.920661309
cg00161770	0.063250404	0.047325185	0.620350248	0.295532045
cg00161791	0.959867643	0.648346968	0.929536151	0.871839173
cg00161878	0.595874005	0.088535828	0.700641712	0.60636293
cg00161931	0.104215455	0.12993572	0.780200278	0.378001163
cg00161955	0.891138963	0.210873816	0.800791501	0.187722175
cg00161968	0.666115329	0.616777112	0.924894761	0.870305554
cg00161970	0.53655052	0.59672282	0.668012037	0.972359709
cg00162001	0.704954211	0.300546602	0.993513971	0.946438497
cg00162104	0.680393635	0.511128004	0.953868524	0.916802289
cg00162206	0.894152446	0.530682241	0.831026773	0.472415711
cg00162344	0.471061584	0.098294776	0.853642627	0.747413635
cg00162348	0.839941574	0.982798911	0.662327606	0.982278664
cg00162401	0.382727162	0.764522205	0.586793837	0.842850057
cg00162541	0.783134912	0.875060354	0.98883349	0.859862936
cg00162611	0.572015675	0.822609867	0.963601113	0.598502877
cg00162643	0.800811924	0.979868627	0.917814626	0.993392062
cg00162859	0.846674991	0.651975074	0.96418099	0.603886825
cg00162940	0.674122723	0.446143017	0.496571095	0.368839482
cg00162969	0.961071214	0.959350549	0.854068135	0.898160029
cg00163006	0.798414919	0.298467028	0.978145268	0.903134436
cg00163018	0.678036942	0.856393662	0.943507599	0.466127351
cg00163037	0.877176753	0.954403462	0.810576814	0.73204376
cg00163089	0.691980447	0.689363598	0.965089356	0.45757155
cg00163199	0.841816102	0.353158962	0.88658784	0.535706011
cg00163365	0.807840307	0.776126797	0.92882814	0.987430392
cg00163419	0.891997471	0.666447829	0.673819761	0.724162232
cg00163459	0.882879333	0.402787408	0.704828735	0.690429827
cg00163481	0.102809833	0.948056494	0.348495689	0.974683907
cg00163510	0.682597153	0.673041074	0.989110983	0.759564691
cg00163546	0.963873959	0.01192548	0.589523709	0.919477782
cg00163674	0.923268072	0.892984162	0.865853308	0.618757731
cg00163727	0.948173374	0.2568425	0.955254907	0.370700289
cg00163784	0.989270327	0.476024224	0.356205292	0.559253012
cg00163859	0.979960255	0.467354056	0.701029648	0.066995659
cg00164121	0.681492846	0.745209149	0.953585253	0.743021947
cg00164150	0.734162688	0.663978916	0.510341622	0.691108745
cg00164196	0.73183298	0.362930734	0.72475962	0.276541161
cg00164235	0.891506291	0.151575763	0.929689839	0.601406324
cg00164282	0.960260837	0.783337144	0.871551278	0.531615818
cg00164458	0.870522848	0.301388895	0.895787634	0.857387023
[truncated: 253,782 more rows]
