# Supplementary material for: Identification of prostate cancer specific methylation biomarkers from a multi-cancer analysis
Source: BMC Bioinformatics. 2021 Oct 12;22:492. doi: 10.1186/s12859-021-04416-w (PMC8507340; doi:10.1186/s12859-021-04416-w)
Supplement: Supplementary file 3 — Additional file 3. Results of comparison analysis among normal tissues and three Gleason score tumors. [file 12859_2021_4416_MOESM3_ESM.csv]

Result file of TCGA_PRAD_Gleason_process.R
#Probe = List of sites analyzed by limma
#FDR.n.12 = FDR of the comparison between normal and Gleason 6&3+4
#FDR.n.34 = FDR of the comparison between normal and Gleason 4+3&8
#FDR.n.5 = FDR of the comparison between normal and Gleason 9-10
#FDR.12.34 = FDR of the comparison between Gleason 6&3+4 and Gleason 4+3&8
#FDR.12.5 = FDR of the comparison between Gleason 6&3+4 and Gleason 9-10
#FDR.34.5 = FDR of the comparison between Gleason 4+3&8 and Gleason 9-10
#normal.mean = average beta value of normal tissues
#GL12.mean = average beta value of Gleason 6&3+4
#GL34.mean = average beta value of Gleason 4+3&8
#GL5.mean = average beta value of Gleason 9-10
Probe	FDR.n.12	FDR.n.34	FDR.n.5	FDR.12.34	FDR.12.5	FDR.34.5	normal.mean	GL12.mean	GL34.mean	GL5.mean
cg00000029	0.110291522	0.352715064	0.296473168	0.511814973	0.00016192	0.022657096	0.136760162	0.120587862	0.127206718	0.151136198
cg00000165	3.34E-07	2.09E-07	2.47E-12	0.923699962	0.00433311	0.031404204	0.181123996	0.395902037	0.407728826	0.488649393
cg00000236	0.002483985	0.021499393	0.387919809	0.481800743	0.003730686	0.129966255	0.869868665	0.886526111	0.882710415	0.874997707
cg00000289	0.002543299	2.94E-06	8.91E-12	0.057045887	7.67E-08	0.01181271	0.73835874	0.69641978	0.672946034	0.639947645
cg00000292	0.084213756	0.033263732	0.000164302	0.731739735	0.005296713	0.072047687	0.612069347	0.642249348	0.646246729	0.673909762
cg00000363	0.234112633	0.00019216	0.334615224	0.002614607	0.791145884	0.002972212	0.138308061	0.181203932	0.24475147	0.182092673
cg00000714	1.87E-06	7.15E-07	1.78E-08	0.859673273	0.205021346	0.454541569	0.1124691	0.092172277	0.092251024	0.089908429
cg00000721	4.10E-05	1.53E-05	0.000922433	0.84698463	0.349734064	0.320296073	0.877581631	0.918533133	0.92052221	0.9159431
cg00000734	2.15E-05	1.63E-07	4.43E-07	0.282944182	0.255262295	0.913850452	0.063460143	0.055975018	0.054140639	0.054315508
cg00000769	0.125947695	0.017036015	0.263889882	0.394617783	0.620569589	0.189428611	0.02369718	0.025728068	0.026888675	0.025123919
cg00000905	0.004525808	0.007026838	0.042167975	0.91302439	0.322944892	0.541567962	0.065546849	0.058589336	0.059307044	0.060589237
cg00000948	7.01E-05	6.52E-10	4.11E-09	0.007422425	0.00621845	0.845486101	0.924273333	0.894557675	0.870440707	0.875885066
cg00001349	0.015075076	0.007062212	0.005328568	0.831520475	0.649823764	0.922450509	0.813771861	0.844050308	0.849061317	0.858348032
cg00001364	0.021925177	7.07E-07	1.92E-06	0.001367843	0.000613547	0.904358367	0.912910493	0.879089158	0.828120066	0.838629303
cg00001446	0.710555996	0.23161789	0.100084836	0.397211239	0.08625996	0.672230946	0.862014798	0.856306326	0.847708129	0.844149865
cg00001582	0.113540257	0.032444028	0.003771071	0.613205978	0.07982445	0.441060451	0.047592231	0.045140652	0.044409537	0.043012721
cg00001583	2.48E-08	1.14E-11	2.68E-15	0.15225974	0.000369587	0.164405097	0.177593129	0.382612259	0.434730479	0.480290124
cg00001747	1.26E-09	5.02E-11	5.29E-11	0.586801818	0.403326648	0.943745847	0.05774948	0.223138272	0.249936994	0.256040122
cg00001791	0.232414749	0.068234732	0.000223193	0.556883862	0.000642966	0.040183901	0.936855625	0.932054426	0.930731229	0.924146345
cg00001854	0.75052604	0.032245936	9.78E-05	0.033503858	9.02E-07	0.053400188	0.943061576	0.942059307	0.936436143	0.929673589
cg00001874	1.02E-09	4.68E-09	4.62E-07	0.881181194	0.211891321	0.443299578	0.532778642	0.37448904	0.382882484	0.40174715
cg00002033	2.78E-21	5.36E-25	8.40E-26	0.245413546	0.044680576	0.707272465	0.372702825	0.590046045	0.610622034	0.621798994
cg00002224	0.480763373	0.089349675	0.066604959	0.301003404	0.136005999	0.900649991	0.116950796	0.127091551	0.143224179	0.146171373
cg00002236	3.45E-06	1.55E-06	9.43E-13	0.881304584	0.000227673	0.00615312	0.043339152	0.035846203	0.035639496	0.03192253
cg00002406	0.004034726	0.007734591	1.64E-05	0.867677331	0.048483235	0.068398381	0.026037105	0.023404719	0.02362026	0.022385775
cg00002449	0.386153673	0.199310349	0.08270819	0.718294247	0.26221093	0.669478873	0.876252671	0.871941769	0.870115624	0.866620811
cg00002464	0.003357898	0.015319295	0.006483573	0.646541169	0.837172855	0.778229388	0.044831562	0.039576343	0.041538931	0.041062835
cg00002490	0.151942928	0.175557597	0.128937494	0.948882375	0.919338184	0.88336468	0.029933496	0.028465029	0.028545582	0.028411044
cg00002591	0.132007642	0.236590385	0.041302218	0.778765707	0.503874943	0.382235973	0.896464169	0.892041849	0.892851242	0.890201168
cg00002593	0.001435791	0.003435295	0.329880152	0.834215279	0.003035	0.036139112	0.490847544	0.408853296	0.41744764	0.463685484
cg00002597	0.002246193	1.50E-06	4.06E-09	0.0419217	6.46E-05	0.222670833	0.88062153	0.847807853	0.827427566	0.81568571
cg00002646	0.025995625	2.65E-07	4.95E-07	0.000440247	9.96E-05	0.961252458	0.88152777	0.843580192	0.787827203	0.795118987
cg00002660	0.053308014	0.015277508	0.00089295	0.660806915	0.061589923	0.350791466	0.044308781	0.075933033	0.088294158	0.11024404
cg00002719	1.66E-30	2.38E-37	5.35E-38	0.0449613	0.003236263	0.6957	0.076824666	0.438897718	0.50986939	0.527289933
cg00002769	0.000191909	4.44E-06	5.13E-07	0.372622973	0.069084444	0.645357552	0.877715025	0.900638085	0.904659017	0.907365772
cg00002808	0.188984923	0.270617665	0.011215589	0.858297839	0.106022495	0.122329721	0.937043096	0.933593888	0.933873239	0.928118403
cg00002810	0.174016574	0.239084816	0.264415815	0.880047867	0.777311822	0.967936159	0.107134089	0.126008669	0.122624699	0.127321567
cg00002837	0.691807802	0.760797662	0.717227783	0.935937506	0.279953392	0.469566119	0.496893806	0.507446512	0.506967755	0.4846069
cg00003091	1.44E-06	1.62E-08	1.52E-09	0.372312847	0.071632384	0.654591768	0.056625561	0.044638228	0.042722568	0.042038331
cg00003173	0.771191171	0.76017104	0.043548805	0.995580495	0.017943175	0.058084857	0.042000559	0.042015558	0.042306533	0.039120488
cg00003181	1.27E-07	3.53E-07	6.55E-05	0.904919875	0.10787043	0.271368231	0.850126416	0.884495095	0.883177863	0.876969816
cg00003202	0.020355189	0.030814899	0.098691516	0.899972949	0.416397508	0.652500702	0.009011047	0.00974132	0.009694882	0.009546701
cg00003287	0.098117752	0.024384861	0.052320493	0.58158695	0.727336117	0.803164882	0.25508224	0.303547911	0.324136235	0.31925046
cg00003298	0.000742061	5.95E-06	6.98E-09	0.20879506	0.000592526	0.149151966	0.026872208	0.076842765	0.114653894	0.142179072
cg00003305	3.26E-09	2.66E-12	1.70E-13	0.204711222	0.023306505	0.629589925	0.274341301	0.451868467	0.4877571	0.506478641
cg00003345	0.2075807	0.558644704	0.085925977	0.497481256	2.22E-05	0.008360657	0.307660169	0.289940017	0.302026265	0.337854892
cg00003513	6.47E-16	2.28E-18	9.05E-23	0.410467607	0.002664273	0.137756008	0.513223518	0.729332618	0.743842041	0.779438806
cg00003529	0.000147132	5.45E-05	7.54E-05	0.838480279	0.803070077	0.97890049	0.627414492	0.522114111	0.51334665	0.517486514
cg00003578	3.25E-12	5.96E-14	4.09E-14	0.529835867	0.284387534	0.877028203	0.505206898	0.620862848	0.629947846	0.632928758
cg00003625	4.03E-13	1.98E-13	1.16E-13	0.880333704	0.635818966	0.865077863	0.478291703	0.618138125	0.620416641	0.6250286
cg00003784	0.022744607	0.055702318	0.002048507	0.753681005	0.291483384	0.21408765	0.030369428	0.027692275	0.028258717	0.026851039
cg00003994	7.57E-10	4.03E-10	6.23E-12	0.894825323	0.236781648	0.461131953	0.101009436	0.242055222	0.249518596	0.269210629
cg00004072	0.633799986	0.744884983	0.289542191	0.89433141	0.459267547	0.450910186	0.03786106	0.037358224	0.037511183	0.036460083
cg00004089	0.002230251	0.001486628	0.013139165	0.926079603	0.501500836	0.520277156	0.812852328	0.845859027	0.845537475	0.837813494
cg00004207	2.15E-10	8.61E-13	4.73E-17	0.35400183	0.00121714	0.114170775	0.073676999	0.059139475	0.057594146	0.054704706
cg00004257	1.55E-09	1.10E-08	3.13E-12	0.823196752	0.136164167	0.13431423	0.217655716	0.405971787	0.399697959	0.448480967
cg00004429	0.177533937	0.995395486	0.304488485	0.115408902	0.00065061	0.256258571	0.87730558	0.882689586	0.877117395	0.87216583
cg00004533	0.86361783	0.333465698	0.825582629	0.405255198	0.957044615	0.444114333	0.936466861	0.936127161	0.934216729	0.936217604
cg00004608	0.238201814	0.142894391	0.017868569	0.000860855	5.64E-07	0.354080195	0.438239781	0.414968882	0.46895257	0.487397275
cg00004773	0.000136068	1.22E-07	2.10E-11	0.090073293	3.25E-05	0.096508564	0.93975875	0.918814762	0.911139834	0.900958265
cg00004939	0.001625833	0.000311168	8.22E-07	0.682109181	0.012792006	0.13988419	0.077091218	0.064919046	0.064564214	0.057740135
cg00004963	4.18E-05	1.42E-09	2.39E-10	0.018595976	0.001201161	0.736648979	0.68504967	0.768510226	0.813960973	0.822289952
cg00004996	1.92E-09	2.40E-12	1.49E-13	0.239105735	0.029771332	0.626719554	0.692318802	0.804282559	0.820383405	0.832407643
cg00005040	4.19E-05	6.28E-08	4.67E-10	0.135308601	0.002028783	0.34898133	0.108734692	0.185468312	0.222719062	0.250075857
cg00005072	0.558421139	0.730760905	0.283450624	0.827797619	0.016514848	0.104213271	0.84421576	0.840599449	0.842002698	0.848460867
cg00005112	1.93E-07	3.79E-07	1.02E-07	0.945340943	0.796493312	0.783912238	0.598940826	0.704186653	0.700829395	0.708854232
cg00005166	3.68E-05	1.02E-09	7.21E-14	0.017004288	1.08E-06	0.093956841	0.700310346	0.557067315	0.492313867	0.441028128
cg00005215	4.39E-16	4.82E-16	4.41E-14	0.946449713	0.649881259	0.667079526	0.671775196	0.468926176	0.468718097	0.480743964
cg00005297	0.314966016	0.318639887	0.074637073	0.989422695	0.319907907	0.426994992	0.182250106	0.205276231	0.205665602	0.220917146
cg00005306	0.011301107	0.005229084	0.002883844	0.83373423	0.564895008	0.855680445	0.011115473	0.012065856	0.012106152	0.012214279
cg00005543	0.466982394	0.410823323	0.985546337	0.949158322	0.301623382	0.367292485	0.017372595	0.017689946	0.017694575	0.017371814
cg00005619	0.099623738	0.123510125	0.037829441	0.932563828	0.593955373	0.604615622	0.879454627	0.887398397	0.88624308	0.888824049
cg00005740	2.09E-21	2.20E-22	5.69E-20	0.74197065	0.919963672	0.66705258	0.73451721	0.899901369	0.901900193	0.90268985
cg00005817	0.000109422	2.10E-08	8.24E-14	0.041147549	2.14E-07	0.025079923	0.89408296	0.847855145	0.825688329	0.80158421
cg00005847	8.19E-09	1.24E-16	8.88E-19	0.001270441	2.34E-06	0.432393227	0.3578322	0.548995091	0.628539892	0.653462901
cg00005849	0.009137148	0.019170369	0.185788299	0.828854052	0.096191417	0.308218067	0.811548947	0.83585813	0.831917132	0.824564314
cg00006032	2.01E-08	2.84E-09	3.92E-15	0.734186917	0.000582555	0.019880265	0.103274151	0.076493738	0.074672277	0.064468758
cg00006081	4.73E-08	1.66E-12	1.42E-13	0.051753611	0.003256193	0.661200562	0.333315918	0.443663727	0.478509742	0.487983547
cg00006122	2.16E-06	2.71E-07	2.71E-08	0.695474618	0.228707509	0.647100735	0.060546671	0.051684496	0.050821707	0.050048224
cg00006198	0.399611095	0.175836643	0.000244486	0.644710485	0.000110133	0.010893514	0.843868297	0.833335442	0.827408426	0.798812989
cg00006243	0.0429134	0.436557245	0.029905095	0.170704062	0.853979351	0.133033177	0.088114854	0.078464604	0.090292491	0.082016201
cg00006397	0.516407395	0.041224298	0.003296901	0.122653255	0.001765296	0.354121251	0.517108489	0.502325853	0.474960807	0.456166379
cg00006459	1.33E-20	8.73E-24	6.56E-20	0.317060664	0.903157987	0.394490263	0.738393986	0.864156578	0.872833501	0.862962039
cg00006626	0.975813209	0.473735494	0.029694084	0.470861805	0.002718864	0.114207205	0.755587046	0.759269343	0.7408497	0.711179563
cg00006787	3.20E-07	9.19E-06	1.93E-06	0.531152908	0.754975167	0.731925903	0.824651541	0.871890102	0.866313824	0.868223887
cg00006884	2.09E-05	8.66E-06	1.63E-09	0.866616054	0.010113403	0.067335131	0.046640803	0.038378593	0.037931544	0.035051694
cg00006948	0.63588095	0.154407727	0.006255449	0.320190434	0.001960085	0.161610824	0.023343399	0.026861806	0.035432196	0.045156183
cg00007032	0.711533965	0.48935	0.424701829	0.211492638	0.092878138	0.924852734	0.054940305	0.060304603	0.075959921	0.087566519
cg00007076	1.03E-12	1.80E-18	1.08E-21	0.032835639	7.11E-05	0.26664298	0.347261296	0.207188502	0.180716589	0.168643432
cg00007221	0.007438956	0.000889211	2.07E-05	0.537585944	0.029645251	0.317543892	0.253829152	0.294133208	0.30784594	0.323026813
cg00007226	0.030161865	0.080085571	0.014598012	0.711829097	0.731120055	0.489830718	0.059406343	0.05543979	0.056165092	0.055023917
cg00007239	3.72E-05	8.72E-08	7.67E-11	0.167815482	0.000545373	0.177002339	0.919423053	0.863837845	0.834051179	0.810469567
cg00007269	7.92E-05	2.09E-05	1.56E-06	0.785903295	0.230536468	0.561370123	0.058365831	0.049441282	0.04852108	0.047415243
cg00007300	0.238864004	0.329558641	0.402456299	0.86352569	0.679314749	0.913956748	0.020904783	0.023896207	0.021614755	0.021516272
cg00007420	0.53687743	0.033227394	0.012550926	0.089485993	0.010705935	0.72877441	0.218278663	0.241700669	0.280926096	0.291907468
cg00007426	0.202751527	0.004107938	0.00014031	0.073704818	0.000526601	0.321774588	0.856112355	0.836792194	0.806109741	0.788187099
cg00007466	0.270878174	0.369841565	0.448666897	0.861939549	0.674741135	0.91206509	0.908503634	0.901405338	0.902234717	0.902834164
cg00007644	6.19E-08	7.27E-10	3.99E-14	0.414423242	0.001102438	0.08743669	0.141152144	0.223525303	0.241977925	0.273188614
cg00007675	6.14E-12	3.16E-13	2.08E-17	0.638107376	0.008257413	0.124225877	0.484271618	0.671112989	0.681067649	0.714965509
cg00007898	0.323930469	0.653004316	0.701502219	0.598996988	0.04910428	0.356631077	0.018496962	0.018977111	0.018664675	0.018297768
cg00007981	0.022438146	0.025168411	0.000199684	0.97315106	0.051318606	0.106259735	0.025247248	0.023591465	0.023614618	0.022474639
cg00008004	0.700455974	0.156276729	0.005774251	0.026160887	8.91E-06	0.150415151	0.071291492	0.071179992	0.066951114	0.064138379
cg00008036	1.11E-05	1.47E-11	3.59E-10	0.003641244	0.006254821	0.712967909	0.153330973	0.248618661	0.312343654	0.307148674
cg00008188	0.155240661	0.136990968	0.000787539	0.966596343	0.008560111	0.040532164	0.040252002	0.037913363	0.037910409	0.03528058
cg00008345	2.97E-05	4.13E-06	4.08E-11	0.688897744	0.000422681	0.019680517	0.947977914	0.938462245	0.937995917	0.932207535
cg00008387	3.32E-08	4.63E-09	2.30E-15	0.731571962	0.000253011	0.012374064	0.084644941	0.072083146	0.071407231	0.066568391
cg00008446	8.34E-08	1.07E-07	6.83E-07	0.997880499	0.722642034	0.797145749	0.357756669	0.452926384	0.452809152	0.44786077
cg00008452	0.000303223	1.40E-07	7.91E-12	0.054648022	3.70E-06	0.06189551	0.929826146	0.914010823	0.905986642	0.897160243
cg00008488	1.33E-18	1.36E-19	1.62E-21	0.735212902	0.149840187	0.48523941	0.090822421	0.282299262	0.295313016	0.31818011
cg00008564	0.009264147	5.58E-05	7.56E-10	0.111750116	6.50E-07	0.014422584	0.434119146	0.51940529	0.555633319	0.622635777
cg00008629	3.00E-21	7.00E-22	1.21E-20	0.811042222	0.874676447	0.903198757	0.503870456	0.766986521	0.768152172	0.769026053
cg00008647	0.75219097	0.771360095	0.749912971	0.98003055	0.369651301	0.513166871	0.039881232	0.039624469	0.042126067	0.046297477
cg00008665	3.52E-09	1.10E-09	1.57E-07	0.83602443	0.49262926	0.422670678	0.583100706	0.681306054	0.683101386	0.669693217
cg00008671	8.22E-11	1.23E-10	1.77E-08	0.992956626	0.347000508	0.457573763	0.798943562	0.871819871	0.870738418	0.86322201
cg00008695	0.878616328	0.381575916	0.000795631	0.236484557	9.73E-07	0.006482469	0.945294431	0.94582293	0.938370164	0.927575999
cg00008713	0.02916725	0.054278384	0.050872946	0.832557664	0.807058843	0.971216558	0.055717378	0.051833513	0.052506245	0.052261666
cg00008737	6.71E-05	1.45E-05	8.90E-08	0.754137167	0.052564623	0.259205262	0.93026116	0.908463249	0.907213786	0.896261618
cg00008810	0.015978893	0.000180686	2.85E-05	0.142947541	0.014672981	0.652423575	0.942084324	0.933692826	0.930287109	0.929029913
cg00008971	0.242419826	0.882537878	0.750778032	0.116950469	0.257187644	0.628776552	0.81962155	0.786528525	0.807583596	0.797472271
cg00009053	0.005140469	0.013498453	0.4650525	0.783532316	0.005443683	0.061496425	0.84618917	0.870094714	0.86756884	0.852561818
cg00009214	0.768479774	0.437388059	0.331805998	0.208839378	0.069513257	0.863098853	0.030002868	0.029859842	0.031855104	0.031629033
cg00009292	3.50E-09	3.92E-12	4.99E-11	0.225832828	0.282281502	0.805604232	0.097593949	0.254853172	0.294999154	0.292947828
cg00009293	0.003575828	0.00020154	2.86E-10	0.421025789	1.71E-06	0.003159157	0.834961544	0.798188197	0.788259679	0.750053338
cg00009364	0.825142159	0.586674784	0.009073072	0.774807191	0.000962605	0.022701365	0.012904099	0.013107114	0.013379337	0.021858989
cg00009407	0.048215681	0.008867488	0.000217251	0.546655833	0.01910169	0.249035912	0.034595638	0.032535208	0.031776233	0.030525093
cg00009412	0.383664198	0.913267818	0.012221031	0.260304562	0.027856902	0.00337066	0.027453962	0.026923257	0.027778395	0.025123531
cg00009421	0.740577603	0.028972579	0.202439483	0.030505252	0.210400801	0.37023945	0.80043563	0.79375957	0.771517944	0.783807023
cg00009553	4.65E-20	2.74E-26	1.60E-26	0.04449237	0.006339671	0.813595296	0.870296623	0.595583707	0.538688615	0.527833053
cg00009750	0.000534736	0.00021206	0.001681436	0.840446628	0.741404024	0.622618038	0.818244273	0.867101032	0.869469108	0.862112201
cg00009871	0.262223343	0.032075472	0.013857914	0.289837016	0.074765756	0.765910477	0.77013576	0.781891558	0.792798205	0.792341383
cg00009944	0.410796057	0.986968224	0.681340215	0.376060413	0.07605185	0.664934363	0.765391731	0.774933352	0.757794359	0.751904164
cg00009970	0.025503701	0.041394149	0.014199297	0.877160805	0.782694806	0.69501625	0.018474683	0.020491857	0.020193977	0.020397726
cg00010046	0.001028923	0.016552891	0.000290896	0.372312847	0.645973319	0.187060487	0.039906978	0.035546113	0.036576621	0.035047335
cg00010078	0.034425327	0.000362504	1.46E-06	0.107502588	0.000181331	0.165609296	0.46492811	0.521977003	0.55113804	0.579916048
cg00010108	0.058370325	0.00365062	0.005037736	0.294343155	0.233174265	0.95406087	0.892982097	0.884402651	0.880237664	0.880675229
cg00010168	1.84E-05	4.15E-07	1.53E-15	0.418157545	7.60E-08	0.000681644	0.098286022	0.082338891	0.079508692	0.068766511
cg00010266	0.000136001	1.05E-05	1.70E-06	0.567608157	0.17500161	0.688903526	0.044699614	0.037626034	0.036422161	0.036318339
cg00010445	1.05E-22	2.25E-26	6.49E-26	0.258543499	0.127865959	0.937406393	0.223025797	0.424465942	0.448461878	0.449647952
cg00010654	0.306920101	0.445114773	0.590682705	0.82153458	0.024598805	0.136260452	0.10349718	0.098040143	0.102043363	0.116744673
cg00010659	6.30E-06	3.15E-05	1.10E-09	0.774725383	0.021278453	0.025699196	0.051921884	0.044163523	0.044898961	0.041372243
cg00010742	1.03E-07	3.50E-08	1.27E-10	0.846165186	0.09299175	0.289261988	0.180872633	0.286116244	0.294530511	0.316755481
cg00010890	7.74E-06	6.03E-06	3.75E-08	0.956733034	0.137141377	0.274665074	0.929742882	0.909950443	0.91190541	0.90793948
cg00010946	0.001178953	0.017084765	1.93E-05	0.390008495	0.158913578	0.03643795	0.470215261	0.550315957	0.529293902	0.576064365
cg00010947	0.082008432	0.003305677	0.000222727	0.2007	0.007745072	0.434657229	0.036724647	0.039700317	0.041697014	0.042751557
cg00010992	0.044651449	0.029027716	0.00485729	0.8950688	0.293370264	0.528436608	0.046726091	0.043475267	0.043378865	0.042397449
cg00011122	0.791585907	0.740786896	0.707071357	0.962731149	0.365824125	0.440489022	0.051862383	0.054417502	0.054407662	0.051293933
cg00011203	0.002012779	0.002208293	0.000130322	0.986484067	0.322051718	0.425591373	0.144230301	0.188029989	0.190060262	0.209447145
cg00011225	0.750221625	0.705645982	0.11328365	0.968407884	0.006440705	0.024343138	0.389749568	0.39511505	0.398096649	0.359835267
cg00011239	6.57E-05	6.37E-06	2.48E-06	0.61810808	0.315177755	0.829577334	0.816705865	0.858053867	0.861681809	0.860435623
cg00011247	0.65414822	0.794753676	0.604942349	0.867099484	0.16572857	0.392779652	0.013129166	0.013336026	0.013283038	0.012977572
cg00011460	0.021450853	0.009798686	0.242555173	0.818396652	0.144611309	0.139087369	0.957883842	0.954119726	0.953499741	0.955899894
cg00011482	0.000544389	0.001654986	0.009014663	0.798162959	0.303388732	0.64052944	0.477391353	0.537707461	0.531296003	0.52283191
cg00011564	0.013134402	0.000325069	0.000213654	0.236709491	0.098790462	0.903580009	0.930804336	0.9230102	0.918080541	0.919065887
cg00011578	8.46E-06	0.000116124	4.44E-07	0.583021045	0.3904679	0.1832315	0.090608822	0.08193172	0.083124695	0.080711842
cg00011605	0.783497221	0.974606089	0.199055015	0.764109209	0.176489406	0.140351571	0.938122817	0.937587946	0.93855454	0.932700184
cg00011616	1.17E-17	2.82E-22	9.98E-27	0.123921323	0.000192501	0.150661791	0.233869671	0.604772854	0.647991585	0.701869463
cg00011717	0.541655554	0.058581988	0.025200731	0.160972989	0.027876179	0.745945879	0.982718416	0.981336629	0.979436631	0.97908032
cg00011740	0.000309565	0.000595285	4.61E-06	0.89702335	0.177154827	0.208370792	0.077373777	0.148767268	0.165003291	0.190697756
cg00011856	4.39E-05	1.11E-08	2.01E-12	0.056190277	1.87E-05	0.114552666	0.78393107	0.686465216	0.644952149	0.610675861
cg00012036	0.0809342	0.000944528	7.33E-06	0.080660152	0.000160958	0.197655756	0.070446446	0.066381049	0.062861918	0.06049685
cg00012126	0.499937347	0.371057741	0.762544633	0.86464337	0.630401504	0.559390038	0.040159145	0.040961291	0.041407567	0.045570911
cg00012148	2.01E-10	2.17E-18	2.75E-19	0.001858251	3.82E-05	0.696517685	0.900793935	0.74089666	0.659254797	0.645551985
cg00012199	0.435129916	0.479290469	0.305375884	0.948816	0.774376801	0.770660248	0.039635503	0.039796215	0.041041612	0.043754903
cg00012203	0.281081987	0.140058469	0.262822434	0.734786196	0.963646142	0.760103065	0.014703021	0.015201347	0.015505499	0.015220412
cg00012386	0.000162537	8.99E-06	1.29E-09	0.507830102	0.000982903	0.059526574	0.045296661	0.038722238	0.037630033	0.035050473
cg00012469	0.00114597	2.82E-05	8.51E-08	0.329996398	0.002980608	0.189428611	0.1074543	0.097819735	0.093217008	0.088691412
cg00012529	4.26E-06	5.81E-08	1.47E-09	0.379000277	0.034151281	0.482298826	0.947802662	0.84036486	0.814431673	0.793433455
cg00012638	0.004433404	0.00019262	2.66E-05	0.368594088	0.063154497	0.628435053	0.671522176	0.623473562	0.60821873	0.599824018
cg00012698	5.48E-06	6.49E-06	0.001710003	0.991816781	0.072241476	0.155949407	0.275971726	0.202445709	0.206983327	0.22900634
cg00012792	2.36E-06	5.18E-09	5.56E-16	0.204915826	6.01E-07	0.0063655	0.078666753	0.066267861	0.063671723	0.057820048
cg00012920	0.028722534	0.011257933	5.37E-05	0.771451669	0.011148972	0.098501644	0.938025012	0.930165995	0.929511859	0.924108014
cg00012992	0.002996796	0.004767934	0.014456188	0.912487463	0.548343167	0.758289368	0.019407597	0.021419744	0.021202946	0.020990206
cg00013006	0.277340412	0.372081968	0.152762758	0.869290198	0.679939133	0.603995921	0.91026135	0.913758815	0.91257584	0.913943394
cg00013015	8.05E-05	3.93E-05	0.000656445	0.887145078	0.55119768	0.519288238	0.661328339	0.726104822	0.727424994	0.715589136
cg00013374	0.091484236	0.001884471	0.007704514	0.117767532	0.201156258	0.710282884	0.654887646	0.694323333	0.724475066	0.711362353
cg00013409	0.017450176	0.046048619	0.155552805	0.740659535	0.2265012	0.600197313	0.106483076	0.150142867	0.145403061	0.142804135
cg00013410	0.022540057	0.001363491	0.177329211	0.348823642	0.238712749	0.048017295	0.027606616	0.030272227	0.031248171	0.029323978
cg00013441	0.951274553	0.390767237	0.074583367	0.303270028	0.009300464	0.33987251	0.105655528	0.107479239	0.118689844	0.131054599
cg00013451	1.04E-09	7.18E-13	4.41E-12	0.202874619	0.184294561	0.899624399	0.169646984	0.329626107	0.368640563	0.372753344
cg00013475	0.018820804	3.25E-07	5.52E-09	0.000898787	1.21E-06	0.418435787	0.020646597	0.056956249	0.113350112	0.135668254
cg00013569	0.12447228	0.000233755	1.53E-06	0.012377211	6.74E-06	0.214016063	0.98196589	0.980557661	0.978686685	0.977573631
cg00013618	0.033797074	0.000548129	0.000581461	0.145109147	0.076293051	0.987478331	0.927840498	0.900759556	0.887051764	0.889954187
cg00013660	4.21E-06	3.15E-07	2.32E-14	0.612676243	7.95E-06	0.002979313	0.697570735	0.593760997	0.579965465	0.515083255
cg00013733	0.478401564	0.032398522	3.98E-05	0.111864545	3.25E-06	0.02944046	0.942891379	0.940876735	0.937088013	0.930521764
cg00013804	4.62E-13	2.01E-11	3.66E-11	0.677700696	0.580930516	0.995438058	0.852299739	0.90738877	0.906460867	0.906736576
cg00014085	0.033057863	0.000776267	5.23E-05	0.185706965	0.008691251	0.476783987	0.040455519	0.036567105	0.034377928	0.033342297
cg00014104	3.99E-13	1.12E-16	1.43E-14	0.197533081	0.386506313	0.644036009	0.39867749	0.252230887	0.237693527	0.247071307
cg00014118	1.85E-14	4.12E-15	5.65E-17	0.802459338	0.186404285	0.482455832	0.44219477	0.628123899	0.633977921	0.646622882
cg00014194	6.91E-10	4.14E-15	3.96E-16	0.034862627	0.001938189	0.671470698	0.391842544	0.275191425	0.24734118	0.240934646
cg00014260	1.19E-06	5.89E-12	3.08E-18	0.012761877	1.25E-08	0.021618248	0.763575797	0.657022078	0.607930196	0.557000209
cg00014272	0.420604926	0.423084047	0.00217126	0.990834114	0.002061868	0.012765987	0.032995888	0.032280315	0.032306843	0.02979882
cg00014285	0.030108383	0.024199145	0.068171863	0.95227102	0.697294702	0.713340446	0.043036491	0.037263167	0.039477665	0.042416998
cg00014289	0.006806059	3.62E-05	3.37E-07	0.11206019	0.00081366	0.284491972	0.165489203	0.229047007	0.26531217	0.300228697
cg00014301	0.004354156	0.000792852	2.84E-05	0.646523717	0.067393005	0.379141437	0.938887008	0.930856713	0.929820758	0.927704472
cg00014333	0.000111153	3.56E-08	1.83E-09	0.054244632	0.002040437	0.57304801	0.704328723	0.61067259	0.567686443	0.551878884
cg00014445	0.002807276	5.11E-06	9.07E-09	0.073344949	9.91E-05	0.176691746	0.930454912	0.921995474	0.916207197	0.912328122
cg00014667	0.016304438	0.000559326	0.003490313	0.27215113	0.503943579	0.646269388	0.834859534	0.825954152	0.822238264	0.823516449
cg00014733	0.003041636	1.16E-05	2.51E-11	0.111304186	1.65E-07	0.007789862	0.930860515	0.914723982	0.906322882	0.888699133
cg00014752	0.001405377	0.000242632	4.46E-06	0.664336455	0.052842623	0.32107983	0.046756741	0.041959712	0.041442248	0.040080375
cg00014830	7.90E-17	3.28E-20	6.54E-23	0.258858856	0.007302676	0.352150693	0.375369234	0.633187737	0.657950288	0.684318643
cg00014996	0.005169383	1.84E-05	2.32E-07	0.094525739	0.000878276	0.328131103	0.019552506	0.021243749	0.022078946	0.022682354
cg00014998	5.59E-10	3.95E-12	1.12E-08	0.401356786	0.663153956	0.212412568	0.78980359	0.891242382	0.899832943	0.886663464
cg00015024	0.000107072	0.000446161	9.82E-05	0.762352129	0.934989149	0.700262085	0.092046293	0.07373614	0.077904751	0.080298035
cg00015058	0.000122871	1.33E-08	2.91E-06	0.028849313	0.24418199	0.323541623	0.034945359	0.093312967	0.134926563	0.123191573
cg00015319	2.29E-12	1.48E-11	5.32E-12	0.881588493	0.93638266	0.823341508	0.381633523	0.493878682	0.490991235	0.494424749
cg00015340	0.337069399	0.55703952	0.432275246	0.731583938	0.834989428	0.859652835	0.882807047	0.884408344	0.874710546	0.877115723
cg00015343	2.11E-08	2.26E-13	3.36E-17	0.032917412	1.57E-05	0.158477172	0.872881581	0.766941272	0.72600307	0.69819625
cg00015373	0.002439831	5.99E-05	9.20E-07	0.303817069	0.008675502	0.329685396	0.935990912	0.922832217	0.917743876	0.914439632
cg00015603	0.457971047	0.485832512	0.867543869	0.966292634	0.441631458	0.598942761	0.86834474	0.871216451	0.870627735	0.86733486
cg00015639	0.008375349	0.012563543	0.311340685	0.914207552	0.031641955	0.11774747	0.865755236	0.877407283	0.876896315	0.870467337
cg00015699	0.000135787	4.08E-09	3.88E-16	0.012977174	5.93E-10	0.006217696	0.954004997	0.871737227	0.788022232	0.702552121
cg00015770	1.35E-11	9.26E-12	6.10E-15	0.914824242	0.082758966	0.221416269	0.159707531	0.318429497	0.329699454	0.36322398
cg00016127	0.759128916	0.842558467	0.882655238	0.923937177	0.835758918	0.964994585	0.877659943	0.870099892	0.867901359	0.868389794
cg00016156	0.666102748	0.993560493	0.57287588	0.65447036	0.152733053	0.565015523	0.029754535	0.030449734	0.029867267	0.029333836
cg00016255	1.47E-05	5.34E-08	0.000348767	0.218911637	0.375325258	0.045636005	0.129578207	0.091250423	0.084034045	0.09970991
cg00016360	0.049374025	0.161317189	0.00030323	0.596452818	0.025366388	0.015021885	0.93765759	0.923950695	0.925863926	0.907251812
cg00016498	0.057663503	0.114684249	0.002271705	0.784127463	0.125263524	0.110824664	0.025530954	0.023640142	0.023987794	0.022713201
cg00016593	0.000315538	3.54E-06	1.81E-10	0.26756743	7.07E-05	0.042504304	0.885979116	0.87085427	0.866172066	0.856814447
cg00016618	0.115122824	0.009860943	0.004616662	0.30056054	0.094832058	0.810937329	0.940227133	0.935687146	0.93099198	0.930210376
cg00016718	0.000945112	2.42E-07	3.30E-14	0.029102825	1.35E-09	0.00414364	0.922447388	0.882659698	0.857963633	0.825939322
cg00016783	2.95E-06	2.63E-06	4.12E-13	0.972199579	0.00013962	0.002885363	0.888394699	0.907701185	0.908372445	0.91921376
cg00016814	0.000359939	5.24E-07	6.91E-10	0.09881547	0.000201058	0.184509113	0.876568781	0.834541937	0.815898311	0.803639143
cg00016841	0.012373624	0.053776522	0.298833302	0.594801696	0.054436837	0.378840284	0.067809565	0.062303399	0.063896158	0.067110707
cg00016892	0.054042212	0.039175811	0.006643647	0.920960203	0.307453923	0.516119623	0.745661201	0.716588524	0.714206152	0.704884275
cg00016968	0.000612256	9.47E-05	0.200685156	0.661159218	0.004219579	0.004778949	0.33415124	0.289375796	0.285575042	0.317813486
cg00017002	0.99793218	0.153645744	0.914204676	0.095293883	0.893445389	0.149213922	0.027147436	0.027179154	0.030367307	0.027392815
cg00017062	1.64E-27	4.31E-29	5.37E-27	0.621760373	0.780836811	0.799114073	0.28924047	0.612063467	0.625881172	0.614369347
cg00017121	0.000680601	0.000172237	0.001856254	0.753631974	0.774794492	0.562039343	0.852143942	0.870768924	0.871996445	0.869172132
cg00017188	0.061985952	0.025060579	0.011257155	0.752463808	0.392143141	0.782657491	0.026778401	0.02894032	0.029364439	0.029639301
cg00017203	0.001058225	0.000631966	1.04E-06	0.909230294	0.0244426	0.101197974	0.884557038	0.864732875	0.863125528	0.851116233
cg00017441	0.46548925	0.252280509	0.995998854	0.718181826	0.317292729	0.211751903	0.012270747	0.012545677	0.012701445	0.012312106
cg00017461	0.000300346	0.002140004	0.284566171	0.620434211	0.000636474	0.031829173	0.809280559	0.85251511	0.841877729	0.814618547
cg00017475	4.32E-05	9.10E-09	3.94E-10	0.051197774	0.001720748	0.560750527	0.938238902	0.923827224	0.918279967	0.916146622
cg00017489	3.89E-11	2.49E-11	3.49E-15	0.909755887	0.03896185	0.137334015	0.265495556	0.481898042	0.486156564	0.530866819
cg00017601	0.010285602	0.000376188	0.001400379	0.303893556	0.411689402	0.774717642	0.762994121	0.775731322	0.780298839	0.77850988
cg00017826	5.00E-15	1.64E-19	2.24E-20	0.11622718	0.013780962	0.702137167	0.694024828	0.85328889	0.870991519	0.879034168
cg00017842	1.63E-17	2.17E-22	3.46E-24	0.102941653	0.004007948	0.516191095	0.644239777	0.386093342	0.353180734	0.334470396
cg00017970	0.11246366	0.365425509	0.961966531	0.500503735	0.032685089	0.362113233	0.283369805	0.258213205	0.273595659	0.290499163
cg00018024	0.140487611	0.099875379	0.063800877	0.899137967	0.642663706	0.850078625	0.017308811	0.018034734	0.018152414	0.018250442
cg00018181	4.86E-07	1.08E-06	5.57E-06	0.924305836	0.619371042	0.804266516	0.349815205	0.460208391	0.457515433	0.452369283
cg00018229	2.20E-05	1.59E-10	3.37E-11	0.008582669	0.000511821	0.765239567	0.198587481	0.142522524	0.121396475	0.122938677
cg00018524	0.470001487	0.096887575	0.071796574	0.335334794	0.156257664	0.897535361	0.048325039	0.050401342	0.052708285	0.05287934
cg00018539	0.203177034	0.625388962	0.742244334	0.416554149	0.207890958	0.890933944	0.925795598	0.929300932	0.926630478	0.926875213
cg00018696	6.25E-05	5.37E-12	5.15E-15	0.000355282	3.39E-08	0.247883647	0.929555584	0.858071466	0.788100926	0.768077829
cg00018845	7.81E-08	8.83E-10	3.52E-16	0.40764074	2.55E-05	0.013367071	0.284162693	0.176253388	0.163254522	0.12235753
cg00018850	0.0267996	0.001707926	0.099493571	0.348416777	0.497073178	0.11934879	0.511859324	0.444725477	0.417699837	0.466604185
cg00018896	2.02E-05	4.77E-07	2.80E-07	0.422807926	0.213576093	0.892257243	0.855300239	0.779426561	0.76018171	0.754263505
cg00019093	0.225984926	0.728917705	0.142801495	0.357449258	0.763206956	0.230215736	0.027927498	0.026736353	0.027678049	0.026573136
cg00019118	0.054302512	0.087331053	0.000715361	0.861269768	0.049072307	0.067501137	0.674445198	0.631475406	0.634926218	0.595304509
cg00019137	0.866568815	0.420372976	0.871955172	0.52029369	0.65318681	0.286197212	0.01642966	0.016546195	0.016906526	0.016332375
cg00019301	2.35E-07	2.86E-07	1.64E-13	0.999658406	0.000907185	0.007828073	0.058460216	0.047285332	0.047564336	0.043055249
cg00019308	0.0026399	6.42E-05	1.04E-09	0.299735751	1.22E-05	0.015352651	0.944563028	0.938364658	0.936046532	0.930438295
cg00019377	8.90E-10	1.07E-12	4.97E-16	0.242878286	0.001853101	0.210181343	0.135776053	0.112777722	0.109318544	0.104887837
cg00019458	0.583323915	0.873852736	0.616404348	0.704986046	0.950195467	0.742723412	0.854923079	0.859852782	0.854356256	0.855055034
cg00019463	0.576334574	0.022484513	0.000194797	0.048477783	1.42E-05	0.115759894	0.083696258	0.088372067	0.097333757	0.104917828
cg00019511	0.119813494	0.007733729	0.009740185	0.244531528	0.177299407	0.967755822	0.907943339	0.884453264	0.866429331	0.868749988
cg00019678	0.001208751	0.041108466	0.350235175	0.201669052	0.002005028	0.256949276	0.628235646	0.525633646	0.564325253	0.597216584
cg00019759	4.38E-12	4.46E-13	2.13E-14	0.714354393	0.208618518	0.599764016	0.375490806	0.522360665	0.52883898	0.541620987
cg00019778	4.12E-06	1.08E-06	2.13E-12	0.802212541	0.00035995	0.011360005	0.092400272	0.082183993	0.081335508	0.076568812
cg00019826	0.025795596	0.002836477	1.87E-07	0.4607157	3.37E-05	0.01218332	0.854311893	0.829141652	0.820661334	0.788456313
cg00019841	0.979697431	0.429726808	0.014210246	0.373083531	0.000509119	0.069569892	0.975702834	0.976438713	0.974748519	0.965867307
cg00019877	1.94E-19	2.52E-24	4.50E-29	0.113363231	0.000119166	0.13378859	0.771528255	0.564614261	0.531309866	0.494091265
cg00019997	0.208116602	0.843568114	0.212390293	0.237188044	0.000324947	0.099674907	0.833453933	0.868420384	0.855326496	0.834184003
cg00020052	0.913014936	0.661660625	0.808349513	0.565688875	0.631153627	0.862635786	0.058113559	0.067858827	0.079099594	0.082056621
cg00020175	0.047502866	0.230709399	0.025741168	0.433329522	0.758268029	0.28278117	0.929830693	0.921327868	0.924509626	0.919688903
cg00020191	0.000426698	1.22E-06	9.54E-11	0.136075914	2.44E-05	0.057600572	0.071059593	0.105153951	0.118630422	0.133932541
cg00020348	0.1173847	0.000297337	1.23E-07	0.017194298	3.01E-07	0.058287684	0.868067388	0.858885665	0.846187059	0.837106639
cg00020419	0.615886853	0.31064308	0.027140422	0.636457276	0.020429936	0.204998602	0.930747125	0.928638482	0.926197652	0.923367857
cg00020474	2.62E-15	1.86E-20	7.80E-22	0.072215284	0.003658938	0.595540807	0.281518921	0.568962522	0.614602534	0.637926938
cg00020533	1.73E-07	2.32E-11	5.46E-15	0.08123449	9.55E-05	0.161212212	0.950556714	0.937549873	0.933440435	0.929888453
cg00020622	0.032918758	0.01816712	0.000116692	0.85780335	0.018963445	0.102902153	0.019114677	0.033621072	0.032229945	0.052059098
cg00020720	0.06595597	0.03816451	0.001012658	0.854951386	0.05120703	0.194757948	0.047749661	0.044831905	0.044359188	0.042730888
cg00020794	0.680223929	0.31069788	0.513369573	0.562980525	0.773264099	0.748931847	0.776445054	0.778264347	0.780951946	0.778891907
cg00020991	0.001290089	0.043694747	0.424738642	0.198656953	0.001122887	0.205122459	0.225103981	0.175074171	0.195577595	0.216728006
cg00021028	0.001586925	0.001874454	2.64E-06	0.974276172	0.032275206	0.076525109	0.074567357	0.065786008	0.065942207	0.06186475
cg00021108	2.61E-11	1.19E-15	2.14E-20	0.094623974	3.73E-05	0.09776024	0.033121663	0.191121928	0.252832057	0.312405063
cg00021128	0.101044111	0.008461343	0.010621802	0.307255424	0.233682915	0.967647157	0.016972516	0.017860132	0.01834452	0.018328974
cg00021152	0.002165795	3.04E-06	2.19E-09	0.066825191	3.70E-05	0.130525482	0.955398345	0.940854462	0.932990074	0.923617135
cg00021166	0.015636597	0.007110597	0.000108716	0.823774158	0.047847335	0.203919358	0.054281448	0.048611736	0.04805236	0.046610146
cg00021237	0.002126941	2.19E-06	8.31E-08	0.055698023	0.001268126	0.494708873	0.192862896	0.159223947	0.143794275	0.137090226
cg00021242	2.01E-08	1.79E-09	5.75E-08	0.674457428	0.935595733	0.61433257	0.745228693	0.822889213	0.828724564	0.819318909
cg00021256	0.007870851	0.000574837	4.97E-09	0.436164045	7.63E-06	0.006308004	0.338763273	0.466982745	0.49946687	0.60056002
cg00021325	0.008013409	0.000208987	0.003177586	0.265849797	0.698805492	0.479835652	0.083778292	0.074637749	0.065886912	0.072873742
cg00021476	0.013512756	0.003387999	0.006763019	0.683312776	0.759186736	0.872300679	0.359722893	0.304319276	0.29710107	0.307018552
cg00021527	2.52E-06	9.45E-08	3.58E-10	0.518565158	0.021397819	0.282995534	0.042523039	0.033714833	0.032647627	0.031290941
cg00021540	9.25E-05	9.75E-05	1.01E-07	0.998811825	0.044245482	0.106225751	0.040173227	0.03468754	0.033441531	0.031091503
cg00021558	1.46E-05	1.05E-08	1.48E-10	0.109020486	0.002528423	0.430318046	0.085335294	0.182064707	0.219475245	0.247424603
cg00021576	0.019407496	0.001466999	0.001311699	0.399208511	0.248256462	0.958838812	0.025891243	0.02943147	0.030631673	0.03091967
cg00021783	0.092346205	0.994516447	0.45840111	0.045409012	0.22227152	0.433784532	0.055083327	0.051966679	0.055641062	0.054063204
cg00021945	0.074910022	0.046914993	0.108701691	0.874933561	0.848978655	0.745996618	0.019001433	0.020308079	0.020229425	0.020059129
cg00021978	0.024780505	0.002329068	2.99E-05	0.429870563	0.007991043	0.221138895	0.936902106	0.913384729	0.903249056	0.897489832
cg00022024	0.021320742	0.008661135	0.015519552	0.788719053	0.875946588	0.882027093	0.423661695	0.478211948	0.485445855	0.483249807
cg00022054	0.029957184	0.021669496	0.010015252	0.927109697	0.609665646	0.793271967	0.564381419	0.517442006	0.516138047	0.510800099
cg00022076	0.035435647	0.003090574	3.44E-05	0.39302005	0.005098185	0.19909634	0.889916409	0.87702188	0.8716889	0.865444082
cg00022101	0.011176637	0.389754471	0.885352483	0.055386904	0.000182548	0.267511414	0.633597028	0.563254775	0.605262364	0.63045733
cg00022138	0.006039677	0.000298396	5.76E-05	0.377348065	0.081693675	0.681357163	0.045185809	0.040432662	0.038994041	0.038200514
cg00022145	0.031512641	1.57E-06	1.35E-05	0.001510279	0.002400547	0.71544247	0.8534905	0.786401425	0.700943366	0.711771112
cg00022259	0.515078866	0.082697278	0.18751997	0.249953272	0.396392872	0.7168104	0.93506875	0.933532234	0.930984885	0.93180832
cg00022308	3.69E-07	3.83E-08	6.79E-11	0.680644881	0.031154301	0.231058173	0.092554374	0.070055944	0.067891247	0.063093562
cg00022558	0.08394584	0.011679969	0.004438548	0.436529327	0.139910318	0.757801384	0.094062942	0.120579752	0.134146885	0.141952723
cg00022594	0.61814094	0.062330381	0.00341422	0.128803731	0.000870996	0.264156146	0.909306475	0.908327327	0.901753865	0.896454158
cg00022633	1.53E-06	9.24E-06	8.10E-08	0.764115028	0.406923492	0.301354309	0.050567027	0.04177159	0.042552822	0.040807849
cg00022642	0.076881269	0.235130188	0.011831082	0.581015843	0.335717567	0.154878685	0.03795155	0.035873413	0.036529055	0.034819268
cg00022688	0.00049911	1.65E-07	1.03E-06	0.040385939	0.049345613	0.795036686	0.080379586	0.153300456	0.205171414	0.20405225
cg00022858	0.769970483	0.754954638	0.349326564	0.992399657	0.402716638	0.529547597	0.051208184	0.056054481	0.055541993	0.070000438
cg00022866	0.59159587	0.107882916	2.80E-05	0.254264032	5.79E-07	0.004512859	0.807169663	0.802319443	0.79310219	0.768614837
cg00022900	0.116969959	0.69412715	0.422380346	0.192103898	0.329105475	0.696327489	0.81174582	0.827302418	0.812567228	0.81805747
cg00022911	9.50E-10	3.18E-18	1.07E-21	0.000787734	9.75E-08	0.232304684	0.075694709	0.175081631	0.23536433	0.266482683
cg00023001	0.279171647	0.551985021	0.238831813	0.641619967	0.914317478	0.566085789	0.043947343	0.042125626	0.044084099	0.042246327
cg00023024	0.005051154	0.004340601	0.142200742	0.971647149	0.083363724	0.150278771	0.662332284	0.71945639	0.716517486	0.692788399
cg00023132	0.001283173	0.000471013	5.36E-05	0.816386368	0.266744963	0.578433798	0.029603528	0.025570911	0.025207908	0.024790307
cg00023154	0.000115536	0.000271665	0.111411849	0.870844314	0.002573017	0.028250924	0.15093336	0.223576911	0.225483901	0.196733187
cg00023168	0.016384141	0.059690511	0.017690112	0.636588167	0.994612051	0.637934614	0.042095229	0.038404414	0.039156666	0.0382886
cg00023174	2.03E-06	1.40E-09	0.000258003	0.130299422	0.17798338	0.00895921	0.692068279	0.762562153	0.779462242	0.744023097
cg00023185	1.29E-06	6.20E-08	2.37E-09	0.561340567	0.096474639	0.532376381	0.100008217	0.200022872	0.22068815	0.233820508
cg00023233	0.114859005	0.089062534	0.844529864	0.930038796	0.059057727	0.099826704	0.062669555	0.06745027	0.067609535	0.065375049
cg00023351	0.249985837	0.16082373	0.004127911	0.844162949	0.020596351	0.113414938	0.95540329	0.952997188	0.952690096	0.945809186
cg00023411	0.356745359	0.002220859	0.00031188	0.012614329	0.000242676	0.582321397	0.859023812	0.84883265	0.830182103	0.826201701
cg00023464	7.06E-11	2.21E-16	2.75E-19	0.031510915	9.61E-05	0.300715198	0.499034891	0.386258688	0.357146348	0.340942665
cg00023673	5.42E-06	8.88E-14	1.40E-13	0.000289905	2.76E-05	0.959928475	0.896453571	0.770956631	0.666321904	0.664445219
cg00023695	0.506067964	0.186733006	0.52251998	0.529856338	0.971817485	0.507616908	0.012364041	0.012848947	0.013026881	0.01261146
cg00023808	0.457106685	0.121612964	0.004357397	0.423231146	0.00412718	0.163784373	0.932186314	0.929792991	0.927483124	0.9226897
cg00023919	0.897034498	0.531606492	0.044740541	0.405718165	0.002490059	0.135396757	0.784240446	0.78537515	0.773284056	0.750072618
cg00024046	2.99E-16	3.56E-16	3.60E-15	0.952565522	0.930780963	0.895965198	0.531894273	0.721255474	0.721737907	0.718886892
cg00024086	3.52E-12	8.48E-20	9.50E-21	0.004340879	0.000114921	0.684022687	0.255345331	0.413713746	0.472805716	0.48253326
cg00024192	3.31E-10	3.48E-09	6.40E-11	0.788089408	0.608370585	0.467328204	0.673297999	0.790324018	0.783483871	0.79849553
cg00024280	2.69E-06	7.21E-12	4.62E-17	0.007754223	4.90E-08	0.052524306	0.067520732	0.1423252	0.1823874	0.217008963
cg00024382	0.811191193	0.123943348	0.000647089	0.143721358	1.22E-05	0.040188032	0.043043064	0.046892795	0.064213787	0.092349451
cg00024396	7.44E-06	1.51E-05	3.82E-10	0.917239442	0.009290719	0.024901924	0.070964755	0.058476235	0.058296247	0.054623837
cg00024404	0.000851996	0.002956991	0.00281883	0.759770725	0.713714703	0.971945551	0.234088589	0.161482838	0.167200297	0.176597393
cg00024416	0.267995458	0.183595692	0.085217016	0.002130286	5.34E-05	0.71550433	0.36288655	0.380895561	0.345387237	0.339081893
cg00024471	0.25878898	0.733403759	0.52087897	0.073976508	0.010677452	0.779575672	0.327668739	0.304458339	0.33981852	0.351349664
cg00024494	0.133471007	0.270584636	0.470858443	0.719851708	0.001459336	0.035568682	0.894433839	0.90765811	0.903730576	0.886052635
cg00024722	1.74E-10	8.58E-11	6.27E-18	0.88547225	0.000383844	0.008204397	0.085443659	0.068159965	0.068558293	0.061565759
cg00024790	0.039869808	0.297210632	0.006714456	0.286057119	0.399507049	0.069148716	0.043012504	0.039808971	0.041374948	0.039089813
cg00024812	0.198663597	0.034297298	1.82E-05	0.410971669	3.83E-05	0.016199143	0.028576386	0.027345258	0.026720327	0.024783985
cg00024967	0.169662871	0.488383176	0.982667616	0.496859136	0.060183533	0.483653729	0.834694218	0.854619864	0.843020771	0.834774521
cg00024989	0.030827427	7.44E-05	0.000166285	0.038834778	0.028880414	0.897884363	0.224876674	0.197719507	0.181406842	0.184806409
cg00025044	1.54E-07	3.63E-09	5.40E-14	0.488035794	0.000601226	0.049421878	0.890293173	0.821033737	0.806508626	0.774807732
cg00025211	0.002055137	0.142919228	0.274430492	0.068510759	8.01E-09	0.003601571	0.553557467	0.599787289	0.575362	0.534698034
cg00025331	0.901796233	0.116143233	0.021072307	0.040819782	0.000600222	0.460626157	0.249957019	0.255851916	0.31286492	0.334545454
cg00025347	0.090796312	0.00316475	2.47E-11	0.174718146	1.12E-11	3.41E-05	0.91227336	0.892681469	0.87143231	0.805405581
cg00025357	0.008563421	0.004498847	0.01251838	0.867042877	0.905190247	0.782921766	0.246598173	0.302030041	0.311939331	0.306925176
cg00025405	0.003234278	6.61E-07	3.89E-08	0.016657814	0.000329042	0.567220933	0.705719741	0.600963613	0.536657796	0.515491637
cg00025436	0.183271888	0.151675595	0.007558308	0.944141884	0.074418214	0.188515294	0.030326522	0.029028409	0.028993038	0.027778547
cg00025496	2.47E-12	1.12E-09	1.56E-08	0.382312992	0.103424692	0.736324527	0.282968151	0.561074369	0.527282366	0.512398242
cg00025643	1.26E-09	5.87E-09	2.48E-08	0.877233329	0.650110144	0.879066774	0.678265599	0.783594801	0.77580681	0.777996222
cg00025715	0.006141212	0.00051173	2.19E-08	0.471824316	6.07E-05	0.015854342	0.917247499	0.901657912	0.896486177	0.883236924
cg00025795	0.000713355	2.36E-05	0.002627053	0.388812703	0.68849496	0.216070612	0.810155345	0.775811856	0.761122419	0.777333043
cg00025981	0.055684736	0.025233952	0.055741924	0.789222966	0.988754465	0.792496429	0.11150967	0.169620253	0.189143984	0.190254176
cg00025991	0.404224743	0.563902829	0.16637509	0.819433877	0.001395054	0.023789151	0.718269874	0.726706088	0.723414332	0.703776715
cg00026030	0.0016287	4.11E-05	1.29E-10	0.322135092	3.35E-06	0.007237866	0.068840728	0.061509088	0.059337012	0.053978326
cg00026104	3.39E-07	4.03E-08	1.14E-13	0.700160147	0.000491229	0.020491872	0.06060255	0.050172324	0.049595708	0.045355974
cg00026141	4.21E-13	6.90E-18	4.76E-18	0.079275038	0.017723869	0.855436431	0.879225824	0.662749884	0.607890355	0.592308639
cg00026230	0.065715152	0.000359169	0.000689183	0.049629164	0.03581775	0.910102322	0.025495888	0.029971758	0.032919856	0.032264764
cg00026290	0.163701068	0.082943698	0.51857373	0.778225784	0.336328724	0.260956202	0.704500039	0.723845955	0.726650691	0.707561757
cg00026327	0.000326989	0.001941694	7.75E-06	0.659854487	0.225490494	0.129855021	0.32068597	0.387221577	0.379649318	0.405837465
cg00026362	0.00396461	0.000419518	8.71E-05	0.535900984	0.157984196	0.690088157	0.688112156	0.727361759	0.734031418	0.740937366
cg00026374	0.128803753	0.34047884	0.016010677	0.589206585	0.248796638	0.115960163	0.040619676	0.038645717	0.039301965	0.037365801
cg00026412	0.092158778	0.938192825	0.002850641	0.057815432	1.43E-10	0.000732988	0.671028685	0.603877262	0.65151521	0.735299111
cg00026455	0.000170119	0.000111129	9.15E-06	0.931211765	0.350243784	0.550706404	0.77417534	0.80190831	0.802060711	0.805906409
cg00026457	0.529991079	0.097148932	0.002020294	0.27850018	0.000767968	0.123248802	0.939601224	0.936791878	0.930185114	0.924263115
cg00026546	0.000271998	4.60E-07	8.74E-11	0.111642167	4.46E-05	0.09022979	0.880122896	0.854505937	0.842542451	0.828970712
cg00026553	0.001472253	0.000134347	0.009878746	0.539127651	0.484393925	0.207965938	0.841168676	0.864482602	0.868896628	0.856598691
cg00026603	1.33E-09	2.43E-13	3.64E-11	0.127753083	0.352905679	0.544064681	0.869692254	0.760318254	0.721101588	0.744708799
cg00026703	0.258413295	0.238510328	0.771122378	0.977870741	0.262956361	0.358090817	0.056543253	0.051698087	0.053332144	0.059009352
cg00026731	2.90E-05	1.14E-06	5.06E-11	0.489403235	0.000518293	0.045622661	0.060915862	0.051244067	0.049947714	0.046308335
cg00026776	0.000145959	4.80E-07	4.77E-17	0.168459462	5.79E-11	9.03E-05	0.951308467	0.93702864	0.930845949	0.912455591
cg00026853	0.70035374	0.11942804	0.176423687	0.200120524	0.200351889	0.87213512	0.014407367	0.014729506	0.015368705	0.015168943
cg00026909	2.53E-15	2.02E-16	1.87E-14	0.702740293	0.972616388	0.673107391	0.408108312	0.656209697	0.668469365	0.655336457
cg00026919	1.23E-05	9.54E-12	2.70E-14	0.002540798	2.12E-06	0.324149176	0.935173975	0.899189366	0.870152475	0.865327922
cg00026938	0.027818524	0.220552665	0.595040931	0.31041738	0.024815995	0.495256858	0.967119524	0.972360416	0.969719651	0.968039524
cg00026974	0.613265515	0.345243656	0.143157874	0.695148476	0.207678035	0.616979351	0.036220984	0.039562759	0.042100844	0.043794755
cg00027037	0.045391735	0.068655056	0.026730294	0.885262554	0.790371811	0.710418098	0.013141007	0.014287103	0.013989064	0.014206167
cg00027081	0.541156157	0.593024231	0.291369137	0.171555694	0.015941328	0.612292391	0.928257583	0.932035777	0.927370303	0.925504382
cg00027083	1.97E-25	1.62E-20	6.99E-20	0.213722918	0.133989279	0.995438058	0.109363527	0.439849359	0.408046683	0.418775543
cg00027114	9.27E-15	2.33E-18	1.21E-16	0.208638118	0.291988971	0.766764697	0.603040535	0.736399732	0.75142403	0.745502165
cg00027120	4.37E-09	4.16E-13	2.33E-18	0.093795771	9.89E-06	0.056741191	0.940893242	0.908240873	0.89669644	0.888249459
cg00027400	0.047728787	0.301750267	0.598937421	0.324230963	0.051378194	0.633032943	0.129199722	0.15589246	0.14783611	0.145221863
cg00027466	3.29E-05	3.98E-05	7.68E-05	0.983024935	0.872412503	0.928196435	0.737401032	0.780614397	0.77837784	0.779045576
cg00027637	0.001642587	2.54E-05	4.17E-08	0.25753043	0.000979498	0.149976964	0.902375391	0.881625581	0.874442933	0.86423475
cg00027669	0.164137346	0.002512903	0.001625356	0.066860209	0.017367635	0.893982784	0.578850933	0.601977322	0.625355357	0.627282917
cg00027990	0.032017727	8.81E-05	2.36E-08	0.042179172	1.78E-06	0.057729509	0.814738457	0.796954244	0.781336754	0.76467823
cg00027995	0.024404071	0.116674457	0.816127998	0.509874548	0.005690081	0.148142787	0.914102505	0.923487368	0.91901292	0.913008691
cg00028013	8.38E-24	4.12E-27	5.03E-27	0.315065971	0.128185447	0.869383802	0.405602991	0.663138053	0.681504002	0.687495968
cg00028034	1.86E-05	0.000104466	0.001052438	0.73582075	0.218026279	0.592982254	0.503535551	0.442195272	0.447906387	0.45617047
cg00028184	1.26E-13	1.11E-13	1.16E-17	0.933355164	0.048116135	0.146020827	0.097942149	0.063407253	0.062983471	0.060749303
cg00028338	0.353205633	0.829325248	0.738392284	0.454518437	0.436580115	0.915787513	0.918985383	0.921263618	0.918231583	0.920332709
cg00028429	5.37E-05	0.018193726	0.269042784	0.05815321	8.10E-05	0.194216222	0.103437861	0.06528835	0.084965032	0.090634529
cg00028455	0.005385768	0.009521509	2.05E-05	0.882390393	0.042389187	0.065125563	0.031864047	0.02897022	0.029134606	0.027485624
cg00028487	3.84E-07	1.80E-08	7.81E-12	0.569639446	0.008206475	0.150977915	0.074771772	0.063368914	0.06219179	0.059292166
cg00028598	0.175197938	0.002694665	4.38E-06	0.064086403	8.78E-06	0.07635072	0.980108399	0.976578901	0.968680981	0.964075163
cg00028636	0.000140032	0.000427672	3.35E-06	0.819433877	0.24293916	0.216936323	0.056638542	0.044342656	0.045674088	0.042514295
cg00028678	9.19E-10	7.76E-10	1.13E-09	0.944249804	0.899009555	0.988157461	0.620101081	0.738967888	0.736445327	0.734002236
cg00028749	7.88E-07	1.50E-05	1.31E-11	0.579946996	0.006449683	0.004679539	0.072000585	0.061284521	0.06287822	0.057142369
cg00028829	4.33E-09	2.79E-10	1.37E-19	0.639663998	1.02E-06	0.000890957	0.06675063	0.052747468	0.052091408	0.04590513
cg00028844	0.914045042	0.02643244	0.001451444	0.011256498	2.00E-05	0.313851223	0.760490786	0.759248586	0.741280155	0.732064198
cg00028870	0.000501033	0.001717836	5.86E-08	0.773490227	0.005927574	0.009745409	0.041337223	0.035821436	0.036581646	0.032854733
cg00028918	0.774082605	0.198491164	0.282854051	0.284012855	0.299637709	0.864926233	0.073712615	0.079985115	0.089933859	0.092280291
cg00028929	0.001890332	4.96E-07	8.19E-11	0.023946722	1.57E-06	0.084905634	0.825496829	0.770618003	0.736435542	0.704552045
cg00028935	1.11E-13	1.70E-13	1.50E-16	0.980905882	0.138561856	0.256361776	0.09932365	0.251074984	0.260283259	0.284479905
cg00028993	0.377614021	0.845637787	0.031332526	0.471971877	1.57E-05	0.007779768	0.860265767	0.869528494	0.85905271	0.832366093
cg00029161	0.748935844	0.26579465	0.014164353	0.416977445	0.003366868	0.151278434	0.07443851	0.073902214	0.07214118	0.069136315
cg00029233	5.62E-07	3.65E-07	4.49E-13	0.929292388	0.000831421	0.01072146	0.047188026	0.036835949	0.036563588	0.032270168
cg00029284	1.60E-08	1.56E-10	1.65E-10	0.406745122	0.245734858	0.948701442	0.674734005	0.7505894	0.759243043	0.760937387
cg00029353	0.000331311	0.000311899	1.11E-08	0.987221445	0.002492571	0.016264603	0.031069409	0.068288278	0.066236355	0.101803843
cg00029397	0.000334101	7.54E-05	2.18E-08	0.742425627	0.004253844	0.061137585	0.085156318	0.076715149	0.07391786	0.068884091
cg00029640	0.483573627	0.908262575	0.525032435	0.545152893	0.935488327	0.599400287	0.868961203	0.870831465	0.868322276	0.870856452
cg00029678	5.69E-11	2.72E-12	7.65E-18	0.621886342	0.001036742	0.041481618	0.622333214	0.759772447	0.768191031	0.803815161
cg00029825	0.000592857	6.88E-05	1.75E-05	0.608031406	0.239089463	0.74664447	0.585259899	0.65569232	0.664210944	0.673671991
cg00029826	0.333371065	0.044613949	0.001851791	0.278449396	0.003515267	0.243170314	0.042507878	0.047795319	0.049483459	0.058279227
cg00029831	0.344193122	0.450456206	0.91107418	0.869594213	0.255769773	0.510805729	0.031065493	0.032787454	0.032486176	0.031670625
cg00030291	0.164742117	0.181063064	0.033353774	0.96487495	0.345774288	0.424471263	0.039028333	0.03570085	0.036268145	0.033380052
cg00030420	2.04E-07	1.09E-06	4.66E-10	0.808995987	0.119961323	0.115442551	0.773918518	0.832171882	0.827752873	0.843927696
cg00030422	0.000634382	2.02E-10	5.95E-13	0.00031587	6.88E-08	0.311773115	0.047597431	0.122930067	0.19919647	0.228800313
cg00030432	0.79892313	0.177714571	1.30E-06	0.232218893	4.59E-10	0.000156712	0.795335644	0.789772578	0.77156021	0.713023635
cg00030476	0.017543022	0.000510771	1.75E-08	0.245110531	5.44E-06	0.014086422	0.929641938	0.917527322	0.913701477	0.901475526
cg00030501	0.131899958	0.329277206	0.486691245	0.616101833	0.001609294	0.053777403	0.920557323	0.927712706	0.922081626	0.91470909
cg00030523	0.001024833	4.46E-06	1.21E-12	0.146932974	5.70E-08	0.003380289	0.938202159	0.925210202	0.919182782	0.907092058
cg00030588	1.10E-07	1.45E-13	1.73E-11	0.009365675	0.031964021	0.576905636	0.544741653	0.420927907	0.376522387	0.386768872
cg00030627	0.623110253	0.39247946	0.247307672	0.753631974	0.393745816	0.783185959	0.896142344	0.891295617	0.890141621	0.886301772
cg00030807	0.492142686	0.421975615	0.006263187	0.067507783	1.38E-06	0.034203494	0.904636012	0.908763785	0.89881651	0.885544015
cg00030816	0.452303941	0.324297385	0.660730178	0.855134785	0.693415562	0.599913887	0.052124076	0.050230024	0.049340542	0.050532337
cg00031013	0.794057678	0.328765217	0.242862514	0.468407106	0.226797994	0.864962568	0.82999956	0.824679962	0.814019041	0.812120699
cg00031162	6.47E-12	1.48E-13	1.03E-13	0.550189479	0.305147749	0.881406903	0.617321645	0.73639151	0.742985598	0.746476779
cg00031187	2.40E-09	6.64E-12	2.22E-16	0.301248075	0.000495449	0.091235742	0.450284878	0.621329898	0.647114193	0.685140925
cg00031256	3.37E-23	7.84E-25	5.99E-23	0.61164788	0.76292181	0.803737003	0.249810018	0.52358627	0.538414849	0.529958514
cg00031277	0.009802211	0.007678419	0.000129136	0.951740919	0.091386728	0.211102579	0.657043674	0.718386466	0.713962759	0.738511244
cg00031340	0.912607165	0.193131411	0.752013995	0.179064178	0.796011503	0.303493468	0.03561405	0.03571518	0.037372487	0.036438437
cg00031346	7.28E-11	2.02E-16	1.39E-19	0.029909552	5.78E-05	0.262522319	0.829134564	0.677347758	0.629072778	0.600951147
cg00031456	0.657100077	0.589235857	0.581155379	0.946398422	0.904370108	0.989663973	0.016926291	0.017248343	0.017273952	0.01723877
cg00031476	0.40818466	0.081329897	0.01137479	0.350644502	0.021552949	0.424748684	0.071842947	0.079005637	0.084734594	0.087392196
cg00031663	0.115115707	0.289700809	0.449009155	0.628725375	0.293267845	0.794986821	0.010171293	0.011827585	0.010603116	0.010502372
cg00031722	0.002282519	4.63E-08	6.08E-11	0.003580762	7.87E-07	0.208415033	0.929770277	0.912086644	0.893700178	0.88628478
cg00031759	0.000111041	7.22E-07	1.38E-09	0.234294161	0.001632118	0.206100665	0.061206128	0.052953279	0.050758679	0.048873501
cg00032036	3.53E-06	3.07E-05	2.00E-07	0.687386845	0.409764964	0.252032201	0.085186499	0.062638143	0.062610833	0.059492825
cg00032192	0.319091266	0.005360145	0.046296142	0.041447872	0.19428971	0.451416922	0.932908631	0.930157567	0.924710649	0.92740037
cg00032205	0.880396117	0.307264995	0.00218274	0.353000972	5.43E-05	0.024888766	0.171634625	0.194668335	0.221266301	0.288330982
cg00032227	0.364918014	0.535706782	0.90209269	0.797549219	0.287659665	0.622453748	0.013274363	0.013717372	0.013521754	0.013315553
cg00032246	0.179874384	0.802833688	0.798990098	0.053107486	0.023179462	0.996170046	0.118319839	0.105067412	0.132265897	0.139325455
cg00032308	0.007854599	1.77E-07	1.28E-11	0.002034113	8.69E-09	0.067023844	0.941540938	0.930822401	0.920512704	0.912472313
cg00032609	1.57E-10	1.47E-14	5.04E-19	0.112323113	7.38E-05	0.110744798	0.29220525	0.204072165	0.188268098	0.177760981
cg00032643	4.93E-08	3.26E-06	1.21E-05	0.442565477	0.194154596	0.844705884	0.799524901	0.642106647	0.657567803	0.6673214
cg00032664	7.88E-05	0.000272626	1.66E-05	0.804206101	0.612150219	0.485061617	0.818859894	0.851543391	0.847352765	0.855673416
cg00032701	0.369293482	0.021018052	1.78E-06	0.119851193	1.16E-07	0.006093493	0.839658989	0.826866322	0.812095881	0.782416896
cg00032756	0.001045421	1.30E-05	0.000424478	0.245814239	0.73512411	0.428125627	0.088221918	0.168358592	0.205557119	0.191262118
cg00032789	1.06E-05	8.35E-06	1.41E-07	0.958755944	0.217771945	0.374893911	0.052979749	0.045969975	0.046009071	0.04449404
cg00032805	3.04E-06	4.87E-07	5.67E-06	0.73058769	0.951642254	0.682747259	0.078193455	0.149798681	0.159461397	0.161875899
cg00032852	0.048006709	0.038891441	0.005610771	0.951399131	0.303865344	0.47883624	0.059168148	0.05514862	0.055390303	0.05403479
cg00032879	0.037692248	3.68E-05	8.26E-09	0.016902096	3.21E-07	0.060423067	0.809557582	0.782545264	0.75617139	0.733199158
cg00032884	0.870414758	0.346699204	0.44848889	0.416815854	0.192944016	0.049720126	0.83480091	0.832771211	0.835782274	0.810273583
cg00033165	6.83E-19	6.12E-22	8.53E-21	0.327191637	0.293853416	0.921646124	0.714003841	0.848272739	0.860844675	0.86001544
cg00033304	0.199745039	0.151094195	0.869358956	0.911216643	0.127146897	0.167848583	0.723191354	0.744467226	0.743913554	0.716699597
cg00033334	0.116979008	0.036140623	0.004628684	0.635032415	0.092886093	0.456164634	0.875618738	0.865071484	0.86141842	0.856897
cg00033516	0.203352786	0.484938895	0.047925539	0.577399943	0.369909093	0.170157641	0.038811642	0.036664618	0.038186938	0.035730066
cg00033533	0.054757071	0.006652501	1.76E-05	0.436262826	0.001089618	0.080617213	0.048736487	0.045939452	0.044823561	0.042563204
cg00033666	0.421976863	0.573880646	0.09794473	0.831124262	0.000416579	0.010971375	0.785121495	0.796279842	0.791401262	0.755740918
cg00033668	0.483677073	0.213699733	0.104324416	0.61743671	0.229369057	0.724061271	0.016666946	0.017308326	0.017807029	0.018360722
cg00033703	3.03E-19	7.46E-20	1.69E-15	0.816152963	0.29002844	0.251106475	0.744419357	0.499039429	0.491418949	0.522846508
cg00033773	5.17E-07	3.82E-07	3.65E-10	0.945314195	0.063007113	0.167725215	0.638862083	0.549587628	0.546472183	0.524822019
cg00033834	1.25E-16	7.28E-20	7.28E-27	0.279392232	2.92E-05	0.026204866	0.774745659	0.576887524	0.549335127	0.497361911
cg00033877	0.824557899	0.169063371	0.005197469	0.052933268	2.14E-05	0.126669621	0.942394465	0.943634854	0.937166988	0.930647377
cg00034019	0.106417383	0.010352418	1.14E-06	0.334113087	7.50E-06	0.010120748	0.021790951	0.020902715	0.020205616	0.018742469
cg00034039	3.76E-07	1.47E-08	2.19E-14	0.544636768	0.000125794	0.017430838	0.099196131	0.08288458	0.080816405	0.074841628
cg00034076	0.000399271	0.003285266	0.102362369	0.577214182	0.011727854	0.178410258	0.144892957	0.256977782	0.248321558	0.209493174
cg00034130	7.12E-05	1.10E-06	4.82E-10	0.341695355	0.001157367	0.116624625	0.0798202	0.06980859	0.068026287	0.06440894
cg00034376	0.003397998	0.001780078	1.13E-05	0.876861862	0.043589435	0.16485763	0.035927603	0.032487086	0.032336116	0.030928766
cg00034416	0.029818399	0.009174445	0.003215498	0.706434238	0.313425497	0.744018277	0.0125685	0.013395746	0.013535212	0.013699737
cg00034433	0.007484653	0.025386522	0.001118746	0.698839542	0.444573933	0.281973014	0.044561295	0.040323833	0.041109973	0.038602928
cg00034555	0.475908776	0.470365071	0.270755271	0.998698682	0.636895916	0.723341827	0.026636405	0.025881066	0.025863456	0.02618451
cg00034559	2.12E-16	4.51E-19	1.16E-20	0.372911494	0.045711149	0.550114247	0.715740775	0.840273721	0.848906237	0.854654869
cg00034755	0.003471637	0.001487662	0.053725666	0.834875073	0.213382668	0.20272861	0.870388813	0.890527331	0.891635027	0.88340916
cg00034769	0.245197297	0.910757091	0.833686627	0.131882726	0.051047912	0.930637251	0.148440695	0.165517474	0.153218077	0.149518689
cg00034852	0.673653848	0.877654261	0.568169468	0.536132182	0.154334209	0.68291637	0.052719371	0.052290299	0.054007282	0.05444996
cg00035000	0.004231867	7.92E-06	3.80E-05	0.067034414	0.085415438	0.791058483	0.326551118	0.425911867	0.48351916	0.476127186
cg00035074	0.954977588	0.923494721	0.477308939	0.975126995	0.377330571	0.526667087	0.897848438	0.899753791	0.899594707	0.896623441
cg00035197	0.001207684	0.000905361	0.000472367	0.949290951	0.724108135	0.857244394	0.653128417	0.707471286	0.705178723	0.707701803
cg00035220	0.264574522	0.003096049	1.24E-07	0.035037738	1.22E-08	0.008743374	0.912833674	0.902463744	0.878214508	0.847210801
cg00035237	0.335486611	0.21583688	0.490285952	0.826685559	0.738747551	0.606600655	0.015769158	0.016305394	0.016445796	0.016180778
cg00035268	0.004678713	0.134450142	0.995314727	0.145212073	8.86E-05	0.094000903	0.929910022	0.946677068	0.943396885	0.938877312
cg00035316	4.35E-10	4.56E-11	3.82E-07	0.707486815	0.165876464	0.111979603	0.633185163	0.782318784	0.788794173	0.751274091
cg00035326	0.003875273	0.01802439	0.013442738	0.634457299	0.642906816	0.915407371	0.058396857	0.051543206	0.053053579	0.052674191
cg00035453	0.00066366	1.65E-05	8.55E-10	0.348502434	0.000100301	0.034639718	0.058288771	0.07886059	0.084565831	0.096320942
cg00035623	0.171040142	0.033136323	0.0044443	0.459318697	0.048062221	0.47095755	0.083960311	0.07920224	0.078643327	0.072337346
cg00035630	5.48E-20	1.24E-21	2.97E-26	0.600583839	0.00778976	0.13439375	0.755028541	0.460073086	0.44467509	0.39972615
cg00035812	0.009270489	0.032100756	7.20E-05	0.683439677	0.062256795	0.044062676	0.038360799	0.034975495	0.035750464	0.03338884
cg00035923	0.195798078	0.043884123	0.006812728	0.488134587	0.05938508	0.488777032	0.870118799	0.864674378	0.860704845	0.857782995
cg00035945	0.006939133	0.00258763	0.000959544	0.793550402	0.429760873	0.778229388	0.058103394	0.051627936	0.050930873	0.049717559
cg00035980	7.29E-05	0.000108663	0.002774776	0.949667242	0.231299465	0.399374871	0.854989979	0.887785751	0.887845857	0.883928197
cg00036011	2.31E-24	3.50E-27	7.86E-33	0.3950829	0.000892219	0.084447582	0.125363588	0.432847623	0.46407042	0.525442787
cg00036110	9.57E-09	1.20E-06	0.003865052	0.389686798	0.000146102	0.035125715	0.789269729	0.853563403	0.844205848	0.818648368
cg00036119	0.070350949	2.85E-08	2.35E-11	1.25E-05	2.69E-11	0.182884685	0.402981905	0.366803773	0.299880849	0.277937036
cg00036137	0.000389879	9.55E-05	6.46E-06	0.755255103	0.183136437	0.522221847	0.738386654	0.789288057	0.792749319	0.800793601
cg00036258	0.011564227	0.000151722	2.75E-06	0.169750414	0.002666392	0.329621443	0.909730159	0.89086001	0.883181723	0.875433552
cg00036324	5.25E-12	4.99E-13	6.66E-17	0.706667865	0.01656813	0.150933914	0.79026891	0.645376998	0.632909239	0.601680752
cg00036328	0.000400615	0.000118882	5.36E-05	0.79006917	0.496333881	0.841342711	0.049535046	0.043398975	0.042913734	0.042348818
cg00036347	3.33E-06	1.22E-06	2.64E-05	0.852856483	0.648580127	0.561345782	0.440888774	0.33524095	0.331864316	0.344769421
cg00036440	0.692282013	0.930069387	0.665320576	0.76888166	0.971630704	0.737929542	0.040095311	0.039305598	0.039841301	0.039475548
cg00036570	0.038526183	2.41E-06	2.86E-09	0.001557119	8.20E-08	0.160905475	0.936663972	0.928769223	0.91603693	0.911467283
cg00036585	2.03E-05	6.02E-12	5.27E-11	0.00119433	0.000801562	0.845206967	0.871364223	0.732168915	0.640866571	0.645892002
cg00036588	3.89E-10	3.60E-12	6.10E-16	0.431531884	0.003834942	0.153945478	0.786464123	0.856758222	0.865001331	0.879176704
cg00036599	0.00509304	5.10E-06	4.30E-06	0.042419681	0.01274869	0.943721332	0.924994066	0.90844303	0.899155186	0.899925697
cg00036664	0.00044386	1.23E-06	1.23E-10	0.133112688	2.93E-05	0.063783602	0.107467657	0.151079517	0.174582215	0.204533875
cg00036723	0.075524668	0.024300291	0.009102926	0.675309002	0.28137551	0.736349543	0.168042181	0.151708603	0.149624624	0.146822653
cg00036732	0.025053379	0.016428729	0.152599524	0.904864597	0.312655368	0.337138757	0.507441016	0.477941401	0.476199519	0.488662602
cg00036788	3.71E-19	1.27E-19	5.02E-19	0.845135646	0.769926716	0.993775167	0.629705222	0.801465543	0.806552533	0.806787687
cg00036871	0.013046858	0.000251282	8.70E-06	0.20596386	0.006599706	0.402223208	0.476156076	0.513441466	0.530334909	0.542377735
cg00036976	2.01E-06	2.09E-08	1.19E-06	0.357353388	0.827330235	0.491807582	0.632223183	0.704954011	0.71535371	0.704496476
cg00037013	4.09E-10	8.09E-12	1.39E-09	0.51263279	0.955903683	0.478624679	0.167637358	0.259498281	0.273662077	0.264495767
cg00037056	0.026449429	0.002901394	0.002653808	0.458721566	0.305072354	0.96371126	0.790249954	0.745468084	0.731132949	0.728678908
cg00037058	0.014110093	0.009879011	0.01302899	0.925273596	0.955068895	0.95507781	0.020649758	0.022170712	0.022163355	0.022199484
cg00037186	0.329193184	0.103438549	0.000483968	0.537320374	0.000595017	0.041284513	0.097935059	0.122677151	0.138151098	0.185557692
cg00037223	4.80E-07	6.13E-10	8.65E-12	0.185234321	0.007339151	0.449514015	0.846954423	0.739058527	0.707101053	0.683888883
cg00037314	0.077939029	0.007984729	0.001676715	0.371295109	0.064344345	0.629889188	0.982418036	0.981021592	0.980511371	0.98012615
cg00037388	0.005551866	0.00124208	9.60E-05	0.684620702	0.126576513	0.487540193	0.063924215	0.056300565	0.054664016	0.053102976
cg00037400	6.63E-11	7.02E-07	5.65E-06	0.082470991	0.009977329	0.737898964	0.079641911	0.223701715	0.194144523	0.188326826
cg00037441	0.87263591	0.850028695	0.255138794	0.984679907	0.185649296	0.311686997	0.114322911	0.124012255	0.123466928	0.118370921
cg00037450	0.290336687	0.253518642	0.424450299	0.956222619	0.755349221	0.764486292	0.020666541	0.02125055	0.021192281	0.021049413
cg00037457	6.49E-18	8.60E-23	7.61E-23	0.104912816	0.026472006	0.85918052	0.512714758	0.745559676	0.772226139	0.775335968
cg00037681	0.093764846	0.002996502	5.75E-08	0.161904889	2.35E-07	0.005731138	0.908053421	0.90018222	0.891389782	0.871810931
cg00037763	0.144680194	0.18004694	0.040801869	0.923460324	0.460661101	0.482489442	0.900672792	0.905549117	0.905044984	0.907610497
cg00037856	3.06E-06	0.000593517	1.63E-05	0.186623183	0.734677222	0.350487723	0.4746473	0.339487903	0.374642475	0.353805243
cg00037930	0.763485954	0.779083936	0.624186379	0.9831747	0.821851278	0.849129314	0.918183818	0.916877419	0.917190744	0.915637359
cg00037940	2.18E-05	1.92E-08	1.93E-06	0.114133976	0.464006839	0.413511521	0.928335779	0.898542578	0.884093476	0.891656043
cg00037952	0.003229363	0.00243585	0.12629486	0.948006315	0.065652302	0.115515593	0.181176777	0.153512443	0.154418147	0.172201657
cg00038167	7.81E-08	6.93E-09	2.18E-10	0.667637438	0.137323385	0.524365598	0.56900713	0.657258517	0.662729001	0.67384531
cg00038239	0.195512796	0.027028841	0.004596539	0.35430366	0.038868012	0.535691866	0.987308149	0.987741382	0.98720987	0.986920468
cg00038342	0.096540895	0.039435331	0.000787734	0.735066024	0.021766278	0.163125163	0.941220762	0.937477632	0.936579306	0.933514614
cg00038436	0.000218445	0.000397681	5.24E-07	0.90970554	0.063282432	0.09776075	0.075535332	0.06658613	0.067730713	0.064519922
cg00038446	0.506826802	0.028982273	0.000118043	0.087859191	1.28E-05	0.067112533	0.886007838	0.87592604	0.858420601	0.839073755
cg00038711	5.44E-10	5.98E-09	1.22E-14	0.777315549	0.01683247	0.021656205	0.096927725	0.076478527	0.077947513	0.071057282
cg00039016	0.057894672	0.019917331	8.29E-07	0.708429438	2.75E-05	0.003881625	0.896402811	0.871222319	0.863756926	0.821792247
cg00039129	0.009097134	0.002144161	0.021264661	0.681741724	0.742312371	0.470883919	0.910556077	0.92331532	0.924662448	0.920036292
cg00039147	1.38E-07	7.43E-08	9.99E-06	0.904062204	0.32613261	0.348076415	0.620960934	0.691025954	0.691988536	0.680315264
cg00039326	1.10E-21	1.01E-22	1.02E-21	0.729008377	0.705113582	0.952280435	0.581596206	0.778975909	0.78281183	0.784613079
cg00039478	4.23E-05	1.59E-05	1.81E-10	0.847839751	0.000946141	0.016810047	0.823244508	0.801715787	0.800470487	0.788400379
cg00039480	1.30E-07	2.75E-06	0.004297337	0.600626828	0.001312161	0.050685374	0.698814317	0.753058449	0.747832394	0.730042356
cg00039489	1.81E-10	2.89E-08	3.94E-09	0.436266338	0.671389059	0.701640091	0.353374201	0.544696993	0.521147593	0.532763568
cg00039564	0.253084555	0.037905403	0.022569964	0.343663143	0.134604077	0.84931052	0.076383861	0.082041232	0.084784958	0.085404277
cg00039864	0.003044173	0.000107377	1.16E-09	0.34958061	1.04E-05	0.011059019	0.895077379	0.861338569	0.85019883	0.810315977
cg00040007	0.822820174	0.505690973	0.219673371	0.310575722	0.03811888	0.583355492	0.019943614	0.01997003	0.021163315	0.021954667
cg00040008	0.484958899	0.551149213	0.59098681	0.11683703	0.074307286	0.964772757	0.059925037	0.058112838	0.065414587	0.06560332
cg00040268	3.74E-06	5.40E-08	1.34E-09	0.387761382	0.035509073	0.480940963	0.296893049	0.433460384	0.456620479	0.478330826
cg00040312	1.64E-20	3.22E-27	3.20E-30	0.031442971	0.000124814	0.327073761	0.175522494	0.492181916	0.566396678	0.603226752
cg00040380	0.052112804	0.006524122	0.026520066	0.446508453	0.732643629	0.662581132	0.034366486	0.031511302	0.029408602	0.032910096
cg00040411	0.760519427	0.697354865	0.142904828	0.951939218	0.011197389	0.033151275	0.474199464	0.468593125	0.467043865	0.521904483
cg00040426	0.073478051	0.006393307	0.000466771	0.340948526	0.020428959	0.42542455	0.736570215	0.700371594	0.680705174	0.666902654
cg00040427	0.010732949	0.014187653	0.039426311	0.940995422	0.569020246	0.743516434	0.853867124	0.81433867	0.814519818	0.814991685
cg00040466	0.565985633	0.073724858	0.001559637	0.187185185	0.00038948	0.138725709	0.864303821	0.8608672	0.853675083	0.845359616
cg00040566	0.607112044	0.004075826	8.88E-05	0.005093042	3.07E-06	0.263051904	0.960351753	0.958477881	0.94911387	0.949401684
cg00040569	0.021747832	0.032822639	0.037368646	0.899617412	0.823970369	0.98035209	0.027461149	0.025453543	0.025580179	0.025580449
cg00040575	0.066925392	0.002279097	0.001984806	0.19134848	0.092551109	0.95406087	0.307415056	0.327682014	0.342902364	0.344149648
cg00040588	0.021587354	0.005088391	6.62E-07	0.650562569	0.00020131	0.014969946	0.484268534	0.43330889	0.425216146	0.380655776
cg00040861	0.007537553	0.002194869	2.20E-06	0.735443254	0.004146654	0.061629588	0.03602899	0.033012285	0.032563276	0.030720838
cg00040873	3.34E-10	5.30E-12	2.30E-14	0.489149554	0.030958623	0.361906366	0.135777276	0.093753622	0.090489024	0.086658959
cg00040945	0.001028565	0.001208212	4.25E-05	0.976588821	0.270775233	0.36459017	0.01360073	0.015129585	0.015024003	0.015425913
cg00040986	0.614982858	0.056153245	2.48E-05	0.115898164	3.76E-07	0.010739044	0.94580326	0.943901359	0.938782569	0.925720189
cg00041014	0.908405062	0.531321101	0.000463898	0.616462858	2.85E-06	0.001724636	0.903025684	0.898321972	0.892908285	0.860820866
cg00041047	0.035060539	0.0004694	4.91E-07	0.126015727	5.07E-05	0.084948805	0.941668353	0.929584536	0.923124686	0.913128132
cg00041084	0.027756952	0.04976534	0.072318592	0.845651507	0.643092277	0.90435953	0.04861808	0.043386214	0.042289538	0.047599903
cg00041368	0.144554265	0.001855744	3.67E-05	0.062509011	0.000250991	0.276372321	0.945546026	0.939454492	0.928626215	0.924454901
cg00041666	0.001743343	0.001009081	4.06E-07	0.900910072	0.006608707	0.045187133	0.199059381	0.263157981	0.271736063	0.311660301
cg00041865	0.000737755	1.00E-05	2.83E-08	0.266423859	0.002037828	0.200135659	0.948720089	0.937033104	0.933329454	0.929014461
cg00041872	9.97E-11	7.55E-14	7.60E-13	0.226404367	0.236034383	0.863587122	0.21024487	0.345594041	0.37610208	0.372221674
cg00041873	6.05E-05	9.15E-09	5.00E-12	0.040401892	2.74E-05	0.168460042	0.944822907	0.899202694	0.872733853	0.854944236
cg00041898	0.003375593	3.71E-05	3.31E-11	0.195755141	1.80E-07	0.003845268	0.956030441	0.949667838	0.947311007	0.940803194
cg00041901	6.68E-06	2.28E-07	6.88E-14	0.492159832	1.14E-05	0.006049583	0.033157338	0.027603066	0.026592845	0.023694497
cg00041989	0.017017533	0.006685268	0.008031382	0.78608631	0.736516306	0.978666403	0.831572266	0.850024721	0.852119728	0.850458466
cg00042081	0.00133824	7.34E-08	9.43E-09	0.009204603	0.00033407	0.689513734	0.953627463	0.92160037	0.884735383	0.886268329
cg00042186	0.205684266	0.244535085	0.121489457	0.932840844	0.735899686	0.720782027	0.190624917	0.177587015	0.18267069	0.184223201
cg00042325	0.311329011	0.010783879	9.11E-05	0.086116984	7.14E-05	0.137451313	0.835589802	0.831627601	0.823073281	0.814341502
cg00042356	0.626699893	0.298590608	0.437893388	0.604059357	0.728174925	0.823408018	0.013190232	0.013498344	0.013687032	0.013656848
cg00042568	0.033915639	0.091507047	0.567854828	0.699661526	0.037780142	0.245577031	0.195366718	0.232062845	0.229761133	0.216794555
cg00042837	3.34E-15	2.61E-16	1.81E-15	0.699870565	0.69698467	0.932791114	0.380626092	0.576383723	0.58436914	0.582680392
cg00042874	0.300764132	0.255969	0.038701669	0.945787827	0.177454862	0.337596342	0.015730737	0.015248294	0.015153313	0.014910356
cg00042882	3.40E-07	1.33E-13	6.48E-20	0.003912558	2.06E-09	0.025991779	0.552398754	0.395684044	0.335025707	0.287982449
cg00043095	0.847640739	0.718231107	0.534057025	0.890094105	0.249949977	0.269767593	0.022721691	0.023650537	0.023300348	0.022367506
cg00043284	3.06E-22	5.14E-24	9.19E-28	0.580920691	0.018683898	0.225546518	0.719147553	0.868058857	0.873559306	0.891933297
cg00043364	2.86E-05	2.77E-05	1.07E-10	0.987734015	0.000964786	0.008724667	0.74590049	0.651350192	0.646490947	0.590464566
cg00043371	0.034536485	0.079844661	0.005662175	0.754339984	0.400543601	0.289971715	0.015465104	0.014368263	0.01452001	0.014063243
cg00043379	0.005222237	0.000440624	0.003184032	0.481028263	0.830790693	0.619780269	0.02521356	0.039380184	0.048644651	0.044126846
cg00043510	0.00014254	3.92E-12	4.29E-16	0.000125741	6.00E-10	0.134915724	0.162280002	0.3142628	0.439531135	0.504540191
cg00043591	1.96E-11	6.81E-17	4.47E-23	0.035948348	4.65E-07	0.038764587	0.773629789	0.61062377	0.564210648	0.514903641
cg00043788	0.000376451	1.48E-05	5.90E-11	0.433596578	1.87E-05	0.010068934	0.105343062	0.175123275	0.193298309	0.250418929
cg00043800	2.22E-07	5.93E-07	1.16E-06	0.905518649	0.789129943	0.950993161	0.795600488	0.838328063	0.836365349	0.835596592
cg00043819	2.89E-11	1.08E-17	7.62E-19	0.013238029	0.000395101	0.640906106	0.036988166	0.133404582	0.188094408	0.206337306
cg00044097	3.69E-12	2.37E-13	1.07E-08	0.664465836	0.146796472	0.087598887	0.703945328	0.800022117	0.805455839	0.784189221
cg00044170	0.032892712	0.005358705	0.029293875	0.538482788	0.944719421	0.585417265	0.014128485	0.014982372	0.015287339	0.015014104
cg00044245	5.61E-08	2.96E-06	2.80E-09	0.473721048	0.417980015	0.145024021	0.094801818	0.077312603	0.07987663	0.075657888
cg00044289	7.42E-08	6.62E-07	9.80E-10	0.745657623	0.261078348	0.189476935	0.061598637	0.047623507	0.048427027	0.045210069
cg00044318	6.14E-05	3.34E-09	4.05E-13	0.022559781	2.56E-06	0.106392705	0.826664827	0.805055323	0.795156113	0.786885328
cg00044463	0.015596099	0.000100334	7.86E-06	0.100580218	0.004581993	0.54448636	0.1036016	0.123514176	0.134038923	0.138815783
cg00044466	3.97E-05	7.41E-08	8.46E-07	0.150715869	0.250484274	0.71364789	0.381345116	0.481975097	0.511452073	0.502357158
cg00044505	0.275814184	0.518843791	0.422579172	0.676877842	0.728174071	0.889662899	0.063521886	0.059294775	0.062994379	0.064098775
cg00044665	3.23E-23	9.77E-27	5.25E-26	0.281715404	0.170768396	0.980363894	0.286584441	0.552523989	0.576506938	0.576851789
cg00044871	3.41E-08	1.51E-11	7.22E-11	0.147430613	0.125765083	0.906044498	0.4191799	0.560020881	0.590218029	0.586333714
cg00044995	6.23E-26	6.99E-28	9.27E-32	0.551669521	0.015434054	0.22047131	0.11592793	0.357034353	0.374313459	0.405651055
cg00045061	0.001319784	0.001009162	2.42E-05	0.952596251	0.166982515	0.317827895	0.05583519	0.048926669	0.048843709	0.047767853
cg00045114	0.023111918	2.90E-05	2.07E-06	0.027006786	0.000599058	0.549718743	0.913561488	0.887240373	0.86641613	0.856792062
cg00045275	0.015513262	0.009230384	7.60E-05	0.887741135	0.035910695	0.140321014	0.075297211	0.061748556	0.065985514	0.062282882
cg00045303	0.000297898	0.000123171	0.004145646	0.853140634	0.371329556	0.342194281	0.014936102	0.016608615	0.016653405	0.016200438
cg00045515	0.259093487	0.913164471	0.011892666	0.254051294	2.92E-07	0.003258434	0.919476701	0.924559837	0.918226369	0.903263056
cg00045689	0.183253226	0.014331499	0.000351326	0.239464957	0.002215287	0.229687032	0.90215173	0.892595821	0.885464482	0.878949645
cg00045753	0.259860098	0.075869755	0.001630402	0.541860461	0.005999358	0.138716024	0.914840942	0.906594312	0.897498564	0.885359902
cg00045762	0.005413034	9.74E-07	1.14E-09	0.012325587	3.31E-06	0.170391813	0.700868097	0.59833651	0.527056066	0.479670601
cg00045787	0.000717658	5.43E-05	6.06E-06	0.525176906	0.114446537	0.611030114	0.822372758	0.850015613	0.853441152	0.85642604
cg00045902	0.017449994	0.000367581	0.227336313	0.203681163	0.130845461	0.011207141	0.246526333	0.213188709	0.201229421	0.234206557
cg00046018	0.092685688	0.066985656	0.13195302	0.912059649	0.849147932	0.787579537	0.015388099	0.016375869	0.016356038	0.016179917
cg00046021	0.137553785	0.001275202	1.62E-05	0.048885699	0.000102566	0.237001724	0.912643633	0.899875332	0.881678809	0.867862709
cg00046026	0.025410254	0.001630644	0.000579357	0.352701701	0.105795341	0.775582635	0.540874689	0.499813719	0.483957378	0.478206757
cg00046041	0.721707393	0.488152519	0.256895215	0.769797327	0.308853478	0.675870442	0.073416258	0.074139832	0.075510146	0.077387876
cg00046336	0.234532546	0.657452672	0.790818457	0.441640001	0.038127617	0.440988144	0.814932065	0.828531995	0.818657423	0.810012101
cg00046499	1.66E-18	2.29E-25	7.68E-31	0.023386003	1.73E-06	0.089587512	0.097535432	0.351066117	0.423489772	0.482071182
cg00046560	1.30E-08	6.05E-10	2.86E-15	0.59336037	0.000687002	0.036547676	0.090666967	0.070694865	0.068408912	0.062078329
cg00046623	0.001971836	7.05E-09	1.08E-08	0.00105391	0.000208407	0.999282572	0.944661892	0.90983696	0.86364099	0.86770374
cg00046744	0.629560125	0.006918503	0.00083416	0.008706214	8.70E-05	0.517205644	0.053533737	0.059708344	0.078370239	0.084342972
cg00046815	0.023898914	0.00164137	7.22E-07	0.369124073	0.000179835	0.042396797	0.045113605	0.051025884	0.053127464	0.058427613
cg00046899	1.20E-07	3.93E-06	4.52E-09	0.53160605	0.377250791	0.152976284	0.41845753	0.549208274	0.533575978	0.566764975
cg00046991	0.423979706	0.376824499	0.00034327	0.956391736	0.000141726	0.003169706	0.949322945	0.946833584	0.946984921	0.937402953
cg00047050	0.925479554	0.349164504	0.033404099	0.239140269	0.001718528	0.206571262	0.058044009	0.059732112	0.06542589	0.069433892
cg00047052	3.99E-06	2.84E-12	8.89E-14	0.0032394	2.72E-05	0.552501595	0.821805605	0.680970715	0.594168536	0.576620211
cg00047079	0.001075791	2.49E-06	7.90E-10	0.103937791	4.34E-05	0.095528217	0.843207918	0.809958896	0.796011863	0.780035408
cg00047287	1.55E-14	3.38E-13	7.85E-15	0.780070224	0.69461477	0.525920525	0.813364785	0.885575035	0.881653204	0.888310229
cg00047338	0.000854772	1.28E-07	1.41E-14	0.021255126	6.67E-10	0.004157952	0.887938485	0.851771717	0.827771128	0.790577814
cg00047469	0.0001685	0.000702645	2.04E-07	0.753680711	0.042520797	0.041155213	0.083868062	0.074971363	0.075711947	0.071300156
cg00047694	0.045237785	0.022935409	0.03162924	0.827754644	0.854506362	0.934153869	0.101216595	0.128964985	0.134316009	0.133923986
cg00047815	0.015543423	0.000727652	8.95E-10	0.323819016	2.29E-07	0.001944271	0.949399877	0.944052075	0.941879063	0.933581993
cg00047844	0.554230816	0.035524602	0.563943131	0.089400212	0.981076902	0.102299391	0.018684256	0.019001303	0.019795413	0.01900161
cg00048436	0.00063932	0.000542436	0.05950418	0.971001281	0.046566207	0.098264279	0.806786213	0.844793463	0.844783829	0.828927454
cg00048697	2.34E-09	1.92E-12	4.53E-10	0.207883359	0.614577024	0.462857731	0.67123491	0.496288139	0.466471305	0.484245739
cg00048743	3.08E-22	2.87E-22	4.20E-24	0.92040586	0.300439537	0.508883655	0.224253814	0.552790372	0.552902117	0.579514613
cg00048746	0.000237968	8.26E-05	3.38E-07	0.823570431	0.044367591	0.194880924	0.070514076	0.060742138	0.060357738	0.057576973
cg00049033	6.22E-05	4.24E-05	0.000225783	0.939182444	0.756809468	0.745415359	0.04441414	0.095783811	0.097078232	0.092264067
cg00049047	0.392716174	0.929318242	0.972974055	0.409030291	0.258539153	0.961067276	0.282331241	0.315350009	0.292556441	0.299395874
cg00049102	2.15E-28	9.60E-30	1.42E-28	0.664899931	0.608998259	0.965893713	0.900400659	0.575591297	0.557317567	0.565393743
cg00049253	0.000495197	4.28E-05	4.36E-09	0.558633118	0.000677031	0.041003153	0.07074346	0.059994727	0.058685346	0.052813163
cg00049323	2.01E-15	3.95E-13	6.82E-10	0.553914288	0.025717166	0.284653843	0.149007008	0.375781081	0.360754266	0.331559193
cg00049330	0.837984195	0.562920494	0.409038722	0.733125544	0.415160675	0.823277544	0.027221239	0.029085474	0.026201113	0.02585774
cg00049380	0.046087745	0.01863215	0.007272293	0.764377766	0.374897074	0.753635066	0.823733785	0.793232401	0.785653321	0.778086721
cg00049382	0.227080931	0.003066532	0.003029533	0.046484251	0.017743091	0.978746781	0.045683747	0.063950168	0.08491708	0.084576478
cg00049411	4.78E-10	1.03E-15	1.49E-20	0.022932349	1.79E-06	0.091936426	0.081851082	0.063705425	0.058331813	0.054381127
cg00049440	1.49E-11	5.83E-11	8.96E-16	0.923086412	0.033592669	0.064058366	0.33038446	0.182461505	0.189630014	0.169132137
cg00049475	1.18E-13	1.03E-15	7.78E-14	0.46943472	0.740601683	0.680581467	0.581571172	0.76420268	0.776345966	0.764070578
cg00049502	4.14E-07	2.88E-07	3.65E-11	0.937551458	0.020086613	0.080180866	0.04562022	0.035413128	0.035371651	0.032148432
cg00049616	0.033109375	0.204853572	0.431385133	0.380757667	0.075959908	0.659129539	0.932962467	0.926470248	0.929152191	0.930447261
cg00049691	0.081201282	0.719318179	0.637777522	0.114890156	0.088900296	0.921470171	0.940191747	0.945579976	0.941196345	0.941515608
cg00049729	4.23E-19	8.77E-22	5.39E-18	0.391738632	0.972179574	0.379478747	0.384824258	0.613416379	0.629973405	0.609073666
cg00049868	0.610279476	0.016179389	0.00283071	0.027749465	0.000691137	0.564362318	0.947951416	0.941881288	0.926092837	0.922730715
cg00049894	0.062834828	0.006513933	3.06E-06	0.390430234	0.000106718	0.029840297	0.897157896	0.885513861	0.88086555	0.868644386
cg00050133	3.36E-10	5.97E-15	1.05E-10	0.057806779	0.679232758	0.166895439	0.869596663	0.706334228	0.650385037	0.689356954
cg00050152	0.362158396	0.148562021	0.234196149	0.62851491	0.742278822	0.835049427	0.017674329	0.020664258	0.025133589	0.023944218
cg00050271	0.018165781	6.07E-06	1.01E-11	0.01086625	7.08E-10	0.007773112	0.918195588	0.905333925	0.893464678	0.877653299
cg00050294	0.000265805	2.71E-09	2.79E-10	0.005194735	0.000135193	0.673400197	0.740757871	0.627271974	0.556136911	0.540607398
cg00050312	9.11E-09	3.94E-09	2.05E-15	0.874939392	0.000737756	0.012877878	0.051998338	0.041315348	0.040949414	0.037287115
cg00050402	0.000133644	0.000121271	7.90E-05	0.981030653	0.835916988	0.903615187	0.610958703	0.6884642	0.685688715	0.686752138
cg00050482	9.88E-12	1.61E-14	4.56E-07	0.298463093	0.024939335	0.003813447	0.66152335	0.803500755	0.819292335	0.767525538
cg00050590	0.03492572	0.013353654	0.012506592	0.758649955	0.625515313	0.970238321	0.020241093	0.021783483	0.022121405	0.022126397
cg00050692	0.410513365	0.634937593	0.414058451	0.748403037	0.017659985	0.138907254	0.797442448	0.810401058	0.804294236	0.786971421
cg00050938	0.207131996	0.046704454	0.001245746	0.483852331	0.007601926	0.185179024	0.939881681	0.936700643	0.934930487	0.931972772
cg00050984	0.494915802	0.236989294	0.944836029	0.65083636	0.404578714	0.227192088	0.019462629	0.019901284	0.020157938	0.019500171
cg00051068	0.027210267	0.075711032	0.000575911	0.701170101	0.097585407	0.068559884	0.030026055	0.027331187	0.027929689	0.025851349
cg00051179	1.05E-05	1.83E-10	4.53E-08	0.017044679	0.12644338	0.387115193	0.070538109	0.151555696	0.208999457	0.189984911
cg00051307	5.52E-18	1.66E-19	4.75E-18	0.618421699	0.726280094	0.838175738	0.574514147	0.381774926	0.372428303	0.379469451
cg00051371	0.001663799	0.009618039	0.250251786	0.611182196	0.007903541	0.131411077	0.595446543	0.648783068	0.63673643	0.613272506
cg00051546	0.148656531	0.420122407	0.042509116	0.531041633	0.463074851	0.19299973	0.036537149	0.033124402	0.03475327	0.033865406
cg00051662	8.79E-12	1.53E-17	1.41E-17	0.028466164	0.00535941	0.883947086	0.843339676	0.640477131	0.577018276	0.571425393
cg00051704	0.104633989	0.00219208	0.000119438	0.111933965	0.002341451	0.412710226	0.927843582	0.922598584	0.917261342	0.914159449
cg00051782	9.02E-05	0.000572858	2.42E-07	0.679176554	0.077219232	0.052091311	0.060458398	0.052647548	0.053573107	0.049899833
cg00051818	0.000527049	1.26E-07	3.32E-07	0.032754115	0.021190639	0.919923698	0.937711545	0.92481693	0.916920562	0.918933098
cg00051979	0.11078542	0.160661013	0.178862571	0.875292637	0.775590739	0.971050327	0.090186311	0.084933776	0.085994053	0.086311934
cg00052246	0.0069416	0.001116223	1.40E-07	0.604288376	0.000328631	0.023342484	0.920532093	0.9021803	0.894008967	0.87316634
cg00052290	0.113462532	0.38341135	0.170347091	0.478592597	0.812160318	0.632333212	0.036590988	0.034249354	0.035733524	0.03566462
cg00052422	0.06966589	0.038288919	0.327389953	0.838384003	0.28925114	0.265777072	0.012438105	0.013114923	0.013181911	0.012820915
cg00052482	0.004974497	0.005194713	0.002193157	0.992804594	0.738105259	0.796807369	0.86545752	0.836218771	0.838397878	0.834301555
cg00052578	0.024941637	0.000568743	0.002426514	0.196383364	0.301898207	0.734953031	0.091751906	0.118857255	0.13668948	0.132671653
cg00052903	0.05041418	0.000425019	1.09E-09	0.078852645	1.08E-08	0.003488684	0.785410323	0.746847907	0.706817172	0.645070832
cg00052964	0.107908069	0.002790192	1.13E-06	0.129997667	7.12E-06	0.035334415	0.95131079	0.9460925	0.941807799	0.935436552
cg00053063	0.036062492	0.027390642	0.269049553	0.937668636	0.204730617	0.263372685	0.85959396	0.814846601	0.813717749	0.836154496
cg00053073	0.051730156	0.00101247	0.001515968	0.142901546	0.101730287	0.94846607	0.165201223	0.204368726	0.230275319	0.23279163
cg00053086	0.669560661	0.101598511	0.003157751	0.184849142	0.00052337	0.159269271	0.944349842	0.941324336	0.934404451	0.919415813
cg00053261	0.023947765	2.02E-06	0.000504726	0.002891572	0.101346049	0.192497591	0.902127145	0.86464961	0.814957585	0.834679806
cg00053292	0.471776919	0.061472508	0.001804872	0.218410963	0.001038528	0.1814435	0.086090246	0.083551408	0.079901627	0.075878036
cg00053373	1.38E-05	8.49E-11	9.82E-08	0.008752406	0.159237483	0.241789873	0.071293067	0.124030445	0.158910928	0.14451414
cg00053393	2.12E-11	4.19E-17	8.36E-19	0.028179163	0.000532037	0.523668513	0.283813032	0.496557181	0.554075451	0.575184255
cg00053507	0.642279992	0.657164356	0.141199009	0.981671654	0.005350021	0.027640385	0.069508576	0.071905512	0.072572454	0.065649068
cg00053661	0.003525964	0.005750474	2.00E-05	0.905514336	0.06414908	0.097307621	0.035393482	0.029583301	0.02994534	0.02761412
cg00053728	0.000125241	0.000100145	1.89E-06	0.962545521	0.194778592	0.34358495	0.827765518	0.859588996	0.861085454	0.86906198
cg00053755	6.27E-08	1.56E-07	5.30E-05	0.923595355	0.086043917	0.221306329	0.88394182	0.915764707	0.915438646	0.910348558
cg00053916	0.029599222	0.340589625	0.8438691	0.182684042	0.006592653	0.436407543	0.202755081	0.170208499	0.194961804	0.21199303
cg00053927	0.169774436	0.005505261	0.002799565	0.123532044	0.029669865	0.837062885	0.832106563	0.847050076	0.857806576	0.861052055
cg00054173	0.00010368	2.17E-09	6.02E-15	0.011133025	1.66E-08	0.026884312	0.885155107	0.829058012	0.789577575	0.75229155
cg00054301	0.09173038	0.020262388	0.001582209	0.552553942	0.04767936	0.387724476	0.684246372	0.701577022	0.705862419	0.714740269
cg00054408	0.001963157	3.89E-05	7.54E-06	0.282927539	0.055965751	0.706430385	0.110564937	0.092884869	0.089629649	0.08789377
cg00054472	0.910575819	0.027474889	0.057616283	0.012143684	0.013192849	0.806129239	0.048353009	0.049847886	0.065304408	0.05967356
cg00054525	9.73E-51	2.41E-52	1.07E-50	0.587303896	0.470339008	0.996839139	0.109984738	0.468621032	0.487459096	0.478681863
cg00054572	4.49E-06	2.85E-11	3.47E-15	0.011423188	1.32E-06	0.13083915	0.863039603	0.804435539	0.776073639	0.75513032
cg00054692	9.65E-08	9.03E-09	3.64E-11	0.673802598	0.051577099	0.310603687	0.044291513	0.03455901	0.033597211	0.03355148
cg00054702	0.725498503	0.190941254	0.023026719	0.0422591	0.000190008	0.318693585	0.062329776	0.064877623	0.09352144	0.114329922
cg00054706	0.482774315	0.512635359	0.237820271	0.965043454	0.554219493	0.610380794	0.033553669	0.032759101	0.032922625	0.03235217
cg00054741	3.47E-07	3.90E-16	2.21E-18	0.000133372	5.24E-08	0.410881254	0.916083081	0.787376272	0.688441062	0.666155026
cg00054771	0.13072899	0.085508244	0.015820197	0.874133206	0.242059975	0.489114358	0.185223458	0.222443994	0.23703759	0.257856271
cg00054774	0.015563973	0.003615795	7.17E-05	0.659783254	0.034057742	0.255648131	0.417940521	0.356239417	0.349087935	0.321089401
cg00054791	0.360265339	0.973250738	0.255772632	0.328269331	0.796686381	0.225335097	0.062476365	0.061041047	0.066236754	0.062467476
cg00055052	0.20420476	0.583524664	0.393986546	0.462237488	0.60905963	0.779921217	0.839776684	0.846371306	0.841294401	0.843752327
cg00055341	0.013214326	3.95E-08	1.88E-08	0.000278032	1.11E-05	0.864996356	0.448081129	0.388176501	0.321215316	0.315624081
cg00055359	2.38E-12	3.11E-10	4.15E-08	0.527265333	0.059199231	0.452032127	0.450206073	0.6057861	0.590799969	0.572920842
cg00055529	0.001205356	1.15E-05	6.97E-08	0.212939309	0.002351917	0.26171534	0.202539039	0.343714905	0.392350057	0.441513209
cg00055555	0.031705538	0.125573405	0.062948235	0.55847578	0.74973809	0.762651393	0.176019199	0.155193721	0.167492954	0.166299668
cg00055557	5.46E-12	9.48E-12	8.51E-12	0.998947711	0.88831551	0.920695558	0.116897676	0.243750358	0.247308572	0.250173664
cg00055603	0.237291952	0.002565291	1.38E-05	0.036101978	1.43E-05	0.14371202	0.891084312	0.874060456	0.847471033	0.829205033
cg00055679	4.75E-13	1.65E-15	1.36E-14	0.379378856	0.363368657	0.906851952	0.306688897	0.453959814	0.472321763	0.469174509
cg00055771	4.16E-05	4.15E-05	1.12E-06	0.992177408	0.278241632	0.405840514	0.678977345	0.775658877	0.77180341	0.78581605
cg00055848	0.878017855	0.757343378	0.51609333	0.632353272	0.258503261	0.748894416	0.028370668	0.028191845	0.030150737	0.032589338
cg00055881	0.050075739	0.000355091	1.57E-06	0.069534519	8.46E-05	0.173158835	0.90930183	0.882417149	0.861907762	0.848347474
cg00055981	0.002831348	0.007600863	0.556838678	0.793266656	0.001181609	0.023851635	0.799299755	0.823022964	0.819555014	0.802145501
cg00055986	0.754318323	0.06607551	0.00764127	0.00761897	2.52E-05	0.397223997	0.728299026	0.729978773	0.662112345	0.642215401
cg00056002	0.000921795	9.28E-06	2.14E-10	0.226195963	1.54E-05	0.025759626	0.948059999	0.939742622	0.936675332	0.930625876
cg00056074	0.003517989	0.041384519	0.136920462	0.376062299	0.062524192	0.617746255	0.129514836	0.10116325	0.122728782	0.135541495
cg00056202	0.597950686	0.751948273	0.262542439	0.334467911	0.452408958	0.099621819	0.111279079	0.107793355	0.124211589	0.112354508
cg00056433	2.50E-05	3.65E-05	0.013044591	0.957969388	0.023729307	0.082564121	0.377005971	0.533464308	0.526257975	0.478316614
cg00056497	0.987649729	0.189236416	0.160189259	0.133477106	0.05260914	0.933552362	0.454404224	0.455098308	0.426774393	0.42385027
cg00056541	0.721195074	0.973586646	0.727703329	0.694483908	0.3167258	0.759117399	0.725441357	0.727571113	0.714988786	0.703448256
cg00056578	0.872616335	0.876535462	0.204617968	0.756302919	0.042155344	0.226496329	0.067557157	0.071050388	0.071152641	0.085791379
cg00056624	0.437590488	0.778482756	0.26230884	0.625834807	0.678828848	0.3801521	0.022533129	0.025180106	0.0228894	0.028163038
cg00056628	0.004264693	0.007057166	1.17E-06	0.900051061	0.005212544	0.015353211	0.050683353	0.046091208	0.046422709	0.042998181
cg00056676	0.000575632	0.000128028	1.19E-09	0.731534232	0.000168718	0.009785012	0.102746015	0.162892665	0.179674666	0.23693271
cg00056719	0.609008971	0.308129787	0.029167405	0.640383936	0.023575217	0.219262302	0.016959126	0.016789863	0.016599347	0.016186323
cg00056754	0.919022308	0.456874681	0.446991169	0.345867607	0.226822457	0.985614533	0.80193561	0.795871872	0.776444437	0.775889955
cg00056767	0.936708026	0.850235512	0.000159937	0.79771582	9.14E-08	9.82E-05	0.046517032	0.054556464	0.061977101	0.120480385
cg00056985	5.08E-11	1.90E-12	1.69E-16	0.594801696	0.007029508	0.129351323	0.055772186	0.167213243	0.183376385	0.221805844
cg00057114	0.045606387	0.004675967	0.004230045	0.410892008	0.260892488	0.961865486	0.877798349	0.869242546	0.866673639	0.866174121
cg00057231	7.69E-20	7.70E-25	6.86E-27	0.107044751	0.003261687	0.472891782	0.355973524	0.589188427	0.620018249	0.640054101
cg00057317	0.000784147	0.007537938	2.56E-06	0.512099778	0.06122857	0.023252755	0.04136517	0.036099889	0.037397862	0.03446779
cg00057324	0.000166368	1.82E-06	5.72E-10	0.280905037	0.000477647	0.097924703	0.933325587	0.911463132	0.907444065	0.895579452
cg00057476	2.72E-05	0.018149116	0.093329817	0.036002256	0.000774179	0.523543584	0.767327606	0.803259349	0.78631563	0.780873717
cg00057569	0.453661061	0.354319544	0.07385965	0.895113989	0.173559386	0.378546422	0.069041282	0.075915823	0.076763067	0.081107661
cg00057661	0.349081161	0.201063473	0.059822934	0.776421584	0.219529302	0.555444812	0.034509007	0.033627938	0.033388257	0.03272718
cg00057663	1.14E-07	7.03E-11	5.56E-12	0.154700344	0.016350652	0.649348995	0.155740259	0.131169036	0.125462926	0.124165397
cg00057676	0.111694005	0.104998708	0.006868832	0.987025197	0.14255448	0.25639545	0.0244865	0.023552676	0.023139903	0.022230226
cg00057700	0.002721465	0.000882965	3.35E-06	0.780086464	0.021838266	0.143464318	0.031745434	0.028226347	0.028009824	0.026425802
cg00057722	0.475779477	0.403036931	0.234032271	0.931009228	0.005959881	0.019446498	0.71308603	0.728696736	0.729121931	0.694256122
cg00057791	0.18374375	0.081717691	0.375253061	0.724903911	0.587441106	0.39743606	0.905250716	0.899832378	0.898281847	0.901108879
cg00057900	0.471364599	0.001113144	0.00322738	0.002540798	0.0024137	0.807868517	0.880029625	0.877120548	0.866295662	0.867734379
cg00057966	0.013033275	0.104311459	0.935915924	0.387248259	0.000909543	0.087702115	0.812985664	0.838827839	0.826447654	0.805967874
cg00058296	0.002722185	0.000103945	1.27E-05	0.366108237	0.059260629	0.61615004	0.941081311	0.889688601	0.861137568	0.846031074
cg00058299	0.001818388	0.012312871	0.068113595	0.5648527	0.096471745	0.528969265	0.142674237	0.228029572	0.216140024	0.197288813
cg00058515	0.039384204	2.30E-07	2.00E-07	0.00018969	1.35E-05	0.943877586	0.718703039	0.646044701	0.543625779	0.540917325
cg00058644	0.591754249	0.608005958	0.061697272	0.215159772	0.000569934	0.142282888	0.816012704	0.819638105	0.808364201	0.796011384
cg00058771	0.214667729	0.106931235	0.005068045	0.755946534	0.036102846	0.207055241	0.027658885	0.026537694	0.026318468	0.025273534
cg00058786	0.001004322	0.045527167	0.02685102	0.16215285	0.176777436	0.843258429	0.049672436	0.041953688	0.045656484	0.045184139
cg00058857	0.171776931	0.004501701	0.001227122	0.102781821	0.011451231	0.702704785	0.9244853	0.91935643	0.912667036	0.912331887
cg00058879	1.98E-14	2.54E-15	1.41E-15	0.747614776	0.45693151	0.847762807	0.41046371	0.555567107	0.56310803	0.567384454
cg00058887	0.104508126	0.367427096	0.99825023	0.47110627	0.02343722	0.331024339	0.193209922	0.164826613	0.183253125	0.202587322
cg00058923	7.92E-05	2.21E-05	1.01E-06	0.795302219	0.185376231	0.487655146	0.733270986	0.652633003	0.642310259	0.624611816
cg00059015	1.71E-08	1.39E-12	5.80E-24	0.08010774	2.45E-11	0.00019637	0.945818808	0.903916776	0.88856808	0.855513623
cg00059053	3.97E-06	1.58E-08	1.82E-09	0.247719023	0.040575942	0.681816219	0.038717601	0.063813919	0.074741022	0.075287518
cg00059089	0.000373972	6.84E-10	8.18E-15	0.001404633	2.05E-09	0.051111007	0.168912674	0.252176632	0.322306198	0.378020333
cg00059165	4.40E-05	6.10E-06	3.94E-10	0.683823807	0.001688073	0.044014873	0.871886617	0.855128427	0.853176539	0.845058559
cg00059225	0.304411445	0.658146449	0.004507398	0.56138379	0.014266537	0.008087637	0.344138733	0.328303657	0.343846221	0.293687643
cg00059424	0.007593063	0.001265428	0.000265367	0.608896459	0.19026887	0.673350156	0.029572416	0.026948035	0.025816687	0.025374694
cg00059459	0.673085005	0.152438733	8.10E-06	0.284096652	3.40E-08	0.000965399	0.902770787	0.900383251	0.893305528	0.871880871
cg00059652	1.27E-27	4.34E-32	1.15E-25	0.184360808	0.886353604	0.155039157	0.239840006	0.592665508	0.624838263	0.582685907
cg00059662	0.00019703	0.000897586	0.001026857	0.731534232	0.634463597	0.998238403	0.872985053	0.895518772	0.892176665	0.890456699
cg00059699	0.032966608	2.96E-06	3.20E-07	0.002421225	3.56E-05	0.638988957	0.93759715	0.926215494	0.910243294	0.910161861
cg00059707	0.20612493	0.00175167	1.32E-05	0.032683119	2.22E-05	0.179712523	0.896329905	0.862216034	0.810019692	0.7839758
cg00059737	7.85E-16	9.38E-19	1.09E-18	0.322542909	0.148109876	0.89765569	0.62374622	0.80115074	0.81649972	0.824310576
cg00059740	2.24E-05	1.40E-05	4.55E-08	0.927377001	0.078273711	0.205691511	0.043469924	0.036387189	0.03613331	0.034599481
cg00059911	0.01168151	0.004687431	0.024847213	0.799577423	0.766948987	0.601529774	0.075468804	0.097579572	0.104120928	0.101008623
cg00060287	0.011526881	0.003643032	4.86E-08	0.743529615	4.19E-05	0.004229779	0.033513632	0.030814063	0.030399252	0.027631355
cg00060304	0.008317342	0.037329114	0.173392141	0.60754675	0.098255951	0.494053439	0.049931587	0.042969366	0.045109602	0.052359248
cg00060320	9.18E-07	2.47E-10	6.70E-12	0.093767238	0.003615884	0.524457307	0.045779708	0.119738309	0.167511372	0.192196687
cg00060374	2.22E-19	2.38E-23	4.52E-26	0.201144648	0.004682358	0.359801709	0.353650808	0.634867986	0.661352709	0.690746731
cg00060484	0.133626503	0.01082932	0.007377864	0.276395214	0.119070148	0.89725964	0.413942393	0.445935204	0.466859819	0.469839424
cg00060500	0.0089027	0.061997791	0.166583674	0.462707159	0.111804169	0.668078665	0.068238174	0.05669892	0.059385783	0.061334221
cg00060606	0.006019523	0.00245384	0.000449917	0.816282263	0.312053044	0.632524342	0.01221457	0.013672439	0.013940693	0.014009955
cg00060627	0.011793804	2.78E-05	5.25E-10	0.056583219	2.42E-07	0.019531938	0.952339187	0.943964476	0.934013569	0.924492462
cg00060641	1.83E-13	3.44E-17	7.65E-18	0.178935522	0.033641228	0.752233712	0.656040994	0.779821183	0.795899798	0.801900485
cg00060649	4.35E-06	4.65E-09	7.08E-06	0.146557294	0.973788256	0.155105265	0.677312156	0.742189799	0.758817613	0.738031491
cg00060762	0.216338384	0.303572466	0.023604563	0.860514381	0.179960233	0.189280044	0.040834541	0.037006571	0.038794354	0.033876998
cg00060880	2.68E-07	1.85E-08	2.30E-09	0.625220989	0.212036858	0.691446113	0.081090507	0.067933545	0.066700663	0.065845652
cg00060956	4.71E-05	2.20E-05	3.49E-08	0.881912934	0.038641916	0.150048967	0.869511035	0.890473239	0.891281858	0.899068181
cg00061039	0.000481611	0.066507696	0.003681771	0.061666459	0.499649763	0.261612327	0.905309773	0.877443744	0.892583746	0.881433574
cg00061059	0.000968483	4.33E-05	8.39E-06	0.42648938	0.110918412	0.705573281	0.048346294	0.056275982	0.057813296	0.058724867
cg00061086	0.001090973	0.002294041	9.57E-06	0.866558723	0.109520545	0.12895437	0.040158657	0.033327451	0.034331129	0.032678179
cg00061185	0.004976197	5.25E-05	0.019615665	0.178700316	0.588014546	0.070338511	0.375889074	0.307650075	0.286248889	0.325742779
cg00061264	0.067964981	0.200217378	0.424952043	0.611077495	0.18209915	0.657902489	0.050495356	0.04535252	0.049753146	0.054214312
cg00061306	0.757001569	0.772507717	0.685815585	0.515450624	0.914744491	0.45005347	0.941057672	0.941377255	0.939302738	0.942088045
cg00061413	0.103722107	0.000178571	5.62E-07	0.013409617	3.27E-06	0.161434602	0.469882785	0.512406337	0.561593418	0.593053651
cg00061520	4.88E-13	1.40E-09	9.04E-05	0.227201822	9.27E-06	0.020174438	0.373037217	0.215986145	0.239009781	0.286213029
cg00061635	1.30E-11	1.34E-10	9.30E-13	0.819430807	0.46713814	0.388411676	0.613786046	0.728967465	0.724788797	0.738296081
cg00061678	3.14E-07	1.93E-14	1.23E-15	0.001379961	1.51E-05	0.630627571	0.925237398	0.797144593	0.704001027	0.686188313
cg00061695	0.01899981	0.099904913	0.131107761	0.497068963	0.297634606	0.921756725	0.864286941	0.878142411	0.873903262	0.871773974
cg00061764	0.020654376	2.67E-06	8.89E-06	0.004550439	0.00328456	0.863720677	0.934381103	0.924590823	0.912569821	0.915637435
cg00061860	0.020189502	0.012329879	0.000135204	0.89059715	0.042064073	0.153991176	0.76754858	0.734073694	0.731371787	0.710852756
cg00061989	0.063427934	0.020368817	0.018159408	0.684421881	0.523574389	0.958732597	0.029199126	0.027378592	0.026780312	0.026860503
cg00062245	1.07E-14	1.92E-18	1.89E-21	0.189535254	0.002530474	0.296947823	0.316398145	0.510819442	0.539601823	0.565834608
cg00062282	5.16E-09	8.10E-11	6.20E-05	0.46885485	0.017570814	0.006521687	0.504880049	0.586042008	0.595338107	0.561197233
cg00062312	0.08637319	0.228776706	0.001532016	0.635032415	0.050734711	0.0312977	0.034139784	0.031831293	0.03277603	0.030117242
cg00062356	0.013406555	0.001197539	7.36E-06	0.450858977	0.005426423	0.17210929	0.130593775	0.152111305	0.157439185	0.16892338
cg00062776	0.449004095	0.078623014	0.000277662	0.297369487	8.14E-05	0.039339999	0.930839798	0.920211892	0.907974762	0.872915733
cg00063066	0.000126629	4.31E-07	9.84E-08	0.173968627	0.033564249	0.760693762	0.041497873	0.053183549	0.056781442	0.05734723
cg00063111	1.82E-07	2.10E-08	2.85E-06	0.699713243	0.581915776	0.373451548	0.082409545	0.064575201	0.063020956	0.068745751
cg00063144	0.002750177	8.58E-06	3.32E-06	0.101370604	0.021401002	0.826990202	0.945670969	0.918105996	0.901072364	0.903424899
cg00063174	3.15E-23	3.59E-28	1.53E-32	0.126761812	0.000285972	0.173005441	0.079937224	0.358514437	0.41284741	0.471444352
cg00063291	0.028313993	7.97E-05	7.83E-06	0.045366643	0.001661862	0.585082435	0.938119885	0.93064988	0.925138316	0.922827125
cg00063471	2.15E-23	9.23E-26	6.81E-28	0.469890326	0.047946976	0.460463854	0.26585371	0.630616041	0.648868009	0.678612807
cg00063535	0.140780241	0.031363947	0.000532062	0.519514512	0.006760081	0.157501055	0.826292378	0.817736655	0.81428353	0.806422475
cg00063703	8.47E-05	2.57E-07	9.50E-11	0.172638992	0.00023939	0.121969358	0.102142583	0.088056665	0.083465168	0.078798352
cg00063744	0.055815404	0.535388895	0.312001643	0.150467832	0.250441079	0.713227432	0.048347763	0.045314955	0.048102569	0.046749561
cg00063748	6.65E-08	1.10E-12	6.75E-14	0.035436065	0.001490936	0.625769335	0.609701527	0.503111894	0.46887139	0.458328782
cg00063773	0.002705736	3.21E-06	7.65E-06	0.056943732	0.041237514	0.913064803	0.236013102	0.306432672	0.347599294	0.346415289
cg00063828	4.52E-18	5.68E-19	1.20E-16	0.754302723	0.868394388	0.636826462	0.294557494	0.559903001	0.567484169	0.552779901
cg00063909	0.012494386	0.020084763	0.407703418	0.892451877	0.026235025	0.112486903	0.354429913	0.307847536	0.311873862	0.338768787
cg00063945	0.068159204	0.038892086	0.00025107	0.850099718	0.012352095	0.08083765	0.031561368	0.029235963	0.029077568	0.027266758
cg00063979	0.012973385	9.10E-06	1.51E-09	0.022897627	6.56E-07	0.063364223	0.909965471	0.89992206	0.892172016	0.885176084
cg00064051	0.811833162	0.61583027	0.57546869	0.82155001	0.687675634	0.959120817	0.027367709	0.029846903	0.027550767	0.027783237
cg00064235	0.510999918	0.690267618	0.103816384	0.815767996	0.205091832	0.18542815	0.110170499	0.108075255	0.112248945	0.10501872
cg00064261	0.511071615	0.041008786	0.001032919	0.124722866	0.000328168	0.185361192	0.136318616	0.152101635	0.176506684	0.207186199
cg00064284	0.00452608	0.012558532	4.75E-05	0.772364651	0.093823003	0.083540464	0.04440393	0.040049234	0.040651203	0.037918877
cg00064415	0.101105235	0.002443898	0.000310194	0.127124555	0.007361791	0.559931504	0.02409891	0.02610739	0.027332163	0.028112007
cg00064589	0.000728222	0.001497372	0.007671038	0.876148149	0.396913855	0.659995777	0.864186621	0.9000052	0.896506423	0.89165595
cg00064778	0.411432734	0.00870472	0.69796874	0.039256624	0.578233346	0.014660162	0.390837225	0.425687984	0.481086958	0.42038563
cg00064840	0.003431168	0.012484247	0.753573138	0.708322351	0.000364922	0.016742861	0.081612575	0.070498786	0.07306817	0.084922572
cg00064950	0.001824697	0.000869089	3.06E-05	0.863595218	0.151142655	0.374093468	0.063857943	0.055344372	0.05583694	0.055107883
cg00065048	0.785053738	0.155024646	4.07E-05	0.038500957	1.50E-09	0.003274321	0.633161036	0.637701853	0.595477613	0.535098797
cg00065071	4.40E-08	9.23E-08	1.20E-12	0.946398422	0.012892158	0.035658503	0.098068955	0.078835945	0.079250467	0.073157258
cg00065088	0.072858661	0.027350974	5.23E-06	0.722895339	0.000139895	0.009078899	0.860713666	0.850408678	0.849096315	0.836601943
cg00065215	3.02E-10	1.13E-12	2.00E-16	0.345551199	0.002332527	0.16042143	0.100391578	0.286299131	0.333604596	0.389412887
cg00065385	0.000113045	8.37E-08	1.51E-10	0.084024076	0.000247892	0.225021698	0.961111557	0.955371222	0.953070405	0.950708643
cg00065396	0.000331341	9.18E-06	3.98E-06	0.384165171	0.15624247	0.844836636	0.744007235	0.804586532	0.818364768	0.818351336
cg00065408	0.056425461	0.040149745	0.004267892	0.915195845	0.21276307	0.410706783	0.052777403	0.049479794	0.049433284	0.047521954
cg00065726	1.24E-07	1.07E-07	1.03E-10	0.960795618	0.075788627	0.180406961	0.053262634	0.040526415	0.041490453	0.03801928
cg00065905	8.18E-11	2.91E-14	5.12E-15	0.180740171	0.031727509	0.736441979	0.265603284	0.410262036	0.443343975	0.454430566
cg00065919	0.315542513	0.571730788	0.919552144	0.679939635	0.217294888	0.646091106	0.027120536	0.025871072	0.026545656	0.026957423
cg00065921	2.97E-06	1.05E-05	3.17E-10	0.84196771	0.017488263	0.028777025	0.036922581	0.029265395	0.029656699	0.026695367
cg00065957	0.002565134	0.006393152	0.087312154	0.814027517	0.092645465	0.312549943	0.447936227	0.498678615	0.493403489	0.477869283
cg00066198	0.010652949	0.002503846	1.12E-05	0.676139826	0.011159223	0.131792102	0.052615017	0.04701387	0.046027366	0.043175259
cg00066239	4.74E-13	7.84E-17	1.33E-15	0.168263161	0.176174394	0.855011925	0.60518142	0.76204775	0.781306111	0.778590178
cg00066270	1.15E-14	4.83E-18	1.64E-14	0.238194533	0.828445129	0.35690738	0.379627793	0.221841859	0.204217271	0.222347714
cg00066351	0.20149675	0.41582339	0.312029622	0.665576951	0.001004755	0.034975534	0.893208997	0.901113137	0.897056026	0.885780566
cg00066449	1.22E-06	2.25E-08	1.96E-11	0.433503979	0.005857245	0.188355692	0.038062584	0.030639846	0.029839867	0.027875378
cg00066468	0.285223164	0.48134911	0.177374954	0.740060111	0.739884711	0.522462181	0.020858872	0.020089075	0.020366272	0.01994546
cg00066499	0.606103035	0.6829518	0.981046963	0.924943405	0.457647808	0.662696588	0.022416043	0.022756939	0.022676075	0.022462034
cg00066554	0.038722677	0.941009439	0.615535692	0.008784262	0.035327635	0.543723379	0.883324842	0.896710192	0.876797281	0.882256693
cg00066671	0.000393436	0.000472236	0.004744779	0.976084706	0.392729184	0.540294325	0.056892067	0.101751746	0.119875141	0.098453956
cg00066722	0.061049059	0.092623455	0.296581713	0.877648421	3.45E-05	0.002090467	0.825172408	0.813205751	0.812873121	0.831333745
cg00066748	0.650776281	0.038924582	7.52E-05	0.065735333	1.54E-06	0.036709802	0.891784441	0.881862435	0.865583632	0.842752008
cg00066750	0.475675004	0.705921157	0.651611282	0.755453294	0.093404579	0.358833353	0.857257828	0.865506332	0.860948386	0.850246293
cg00066816	0.235614737	0.298654819	0.103646784	0.90233997	0.589135237	0.566684774	0.20753437	0.196610821	0.202149702	0.195794133
cg00066817	0.019801544	2.19E-05	1.70E-09	0.02645984	2.67E-07	0.0400797	0.91505577	0.903960146	0.894733386	0.887036209
cg00066925	0.119746164	0.002028986	0.011273608	0.088223502	0.20149185	0.62705414	0.958930444	0.947565151	0.934369346	0.944193388
cg00067018	0.921185727	0.063655851	0.466878596	0.017397565	0.247435277	0.244325863	0.075250383	0.087399091	0.111280625	0.10260764
cg00067058	0.002192353	0.004869187	1.59E-06	0.844003625	0.015366758	0.026330277	0.833628349	0.848117541	0.847287076	0.855040685
cg00067102	6.64E-06	3.08E-05	1.32E-08	0.787222356	0.087642521	0.082909092	0.044290177	0.037513618	0.038009881	0.035509017
cg00067124	0.000361289	4.41E-07	1.92E-10	0.089940335	6.13E-05	0.124864021	0.91390124	0.89074273	0.880894003	0.872543568
cg00067126	2.89E-08	1.05E-12	5.38E-13	0.054939764	0.010750134	0.855062475	0.062915416	0.049595467	0.046044424	0.045935707
cg00067196	0.607147991	0.840483783	0.612305478	0.768811109	0.141849058	0.441016731	0.812141898	0.814316999	0.81246076	0.808545311
cg00067414	1.27E-11	7.76E-10	7.38E-08	0.600560684	0.090139197	0.480078891	0.375653091	0.574148655	0.557261318	0.54072138
cg00067528	0.007484653	0.001242195	0.008307009	0.608523017	0.992840104	0.599786677	0.845858215	0.878185811	0.881678194	0.873225397
cg00067538	0.001724665	0.126974118	0.199206832	0.070465982	0.014254002	0.845343268	0.798720083	0.833884232	0.815804607	0.811555352
cg00067576	0.081598567	0.016056665	4.30E-05	0.528916016	0.001261469	0.063173677	0.04316817	0.040566189	0.039490019	0.037185562
cg00067588	1.32E-05	1.70E-10	2.05E-12	0.013650244	9.16E-05	0.440382242	0.904945677	0.811102097	0.745719752	0.720574812
cg00067600	0.492909135	0.741042327	0.809971988	0.233367488	0.559671202	0.543979221	0.598224436	0.61300212	0.586908628	0.598824845
cg00067720	7.09E-18	1.51E-20	9.18E-25	0.385341623	0.003232129	0.164259974	0.395014878	0.608422932	0.627240416	0.655441774
cg00067742	1.71E-05	5.32E-13	3.22E-14	0.000298937	1.58E-06	0.624317496	0.911334738	0.790240871	0.68473599	0.673252349
cg00067768	0.470642931	0.266418759	0.037388477	0.737665632	0.069235414	0.31551662	0.818825997	0.824372006	0.823543319	0.83915966
cg00068038	4.97E-17	3.54E-16	3.74E-12	0.909393224	0.083785257	0.226923189	0.473535823	0.688805117	0.682921969	0.649986965
cg00068102	0.001668894	0.000280956	5.12E-11	0.655047152	1.21E-06	0.000902896	0.938450136	0.929178687	0.927084631	0.916226634
cg00068153	0.365070583	0.033578325	0.000152588	0.190148602	8.05E-05	0.068090887	0.92511689	0.922268213	0.918428431	0.913998194
cg00068155	4.00E-10	3.92E-09	1.20E-12	0.794965502	0.164758532	0.1447711	0.147059032	0.363861216	0.352001665	0.407291396
cg00068160	0.002442379	0.024552533	0.462448036	0.441881902	0.001988581	0.107162265	0.340579408	0.444539846	0.421106647	0.378708658
cg00068305	0.474986486	0.42034539	0.000251153	0.951451097	5.46E-05	0.001858266	0.033161622	0.033951752	0.033674338	0.039040282
cg00068408	0.00071389	1.93E-06	1.96E-11	0.121513353	2.13E-06	0.022201322	0.062637307	0.101917545	0.119619377	0.148539178
cg00068412	0.019368111	1.23E-05	4.09E-08	0.017406086	1.14E-05	0.209683478	0.917002364	0.898970135	0.879412428	0.875302546
cg00068503	0.040682294	0.078102868	0.922060713	0.811289415	0.007056813	0.065544709	0.10863159	0.098366842	0.101260565	0.119544193
cg00068621	0.004895015	0.001055083	2.63E-05	0.680023127	0.056583641	0.321761682	0.031425107	0.027266074	0.026756645	0.025493936
cg00068750	8.94E-06	7.47E-06	5.55E-08	0.966397271	0.153533837	0.288299343	0.70784818	0.766257096	0.766717154	0.779655837
cg00068779	6.74E-10	1.59E-16	3.00E-19	0.007752259	1.31E-05	0.329929184	0.858132201	0.677571121	0.600698064	0.565514608
cg00068810	7.96E-05	1.44E-05	0.000231443	0.720894843	0.805878459	0.55540641	0.073265494	0.05638586	0.056049208	0.058629092
cg00069002	1.86E-07	2.30E-11	1.78E-09	0.078113954	0.224404754	0.560909624	0.383697212	0.473628945	0.500041526	0.489752671
cg00069017	0.009895943	0.001928177	0.000449014	0.634599554	0.215147103	0.686626897	0.017972369	0.019864057	0.020070231	0.020368164
cg00069059	0.833509258	0.289847808	0.142601297	0.372341756	0.087101846	0.703448523	0.887932844	0.886841083	0.883427366	0.882157177
cg00069242	1.92E-10	4.07E-19	1.10E-18	0.000784481	0.000107777	0.967377681	0.054901502	0.153667176	0.229590563	0.228593399
cg00069261	0.510425959	0.412948613	0.09078162	0.905114821	0.174811903	0.370984827	0.064098274	0.063090964	0.065254496	0.061460496
cg00069309	0.000203389	1.48E-07	3.25E-11	0.075594664	2.72E-05	0.104249134	0.916279538	0.892975563	0.884122888	0.872738007
cg00069417	0.002985136	8.75E-05	0.002025806	0.322095582	0.864200461	0.426912069	0.876928066	0.836884304	0.824124336	0.835541819
cg00069432	0.099532812	0.006735943	9.65E-06	0.268145276	0.000131884	0.056704919	0.93394063	0.921709938	0.914238362	0.897094136
cg00069642	0.442960302	0.513293936	0.106329199	0.921893601	0.000619196	0.009218471	0.809868854	0.81702487	0.815648281	0.79462537
cg00069860	4.09E-05	2.31E-05	7.27E-05	0.910821597	0.930563571	0.850573685	0.309522621	0.415078091	0.419691539	0.409913466
cg00069969	0.03503835	4.54E-05	4.75E-08	0.022301621	3.25E-06	0.116803584	0.932101564	0.923222209	0.91346012	0.905486705
cg00070042	0.183413884	0.00612249	0.001236204	0.121031833	0.009987129	0.629202118	0.166717758	0.211573817	0.256247678	0.279646237
cg00070052	0.000150073	1.33E-05	5.22E-07	0.588647187	0.084130393	0.474416596	0.258469413	0.210043742	0.203369369	0.197734172
cg00070181	0.004966041	7.00E-06	1.08E-13	0.053433371	1.11E-10	0.000719488	0.948867831	0.939431041	0.934169716	0.92137476
cg00070235	0.072171353	0.006817888	0.073287557	0.359651159	0.996224713	0.372352202	0.923446553	0.943070367	0.946442234	0.933738128
cg00070383	0.028160883	0.05075357	0.000191779	0.843494884	0.037076221	0.051033013	0.388630137	0.452577143	0.447244132	0.496877382
cg00070680	6.24E-08	1.95E-14	7.00E-19	0.004715945	1.77E-07	0.111519254	0.090086016	0.178552587	0.226145811	0.262891414
cg00070814	0.805271868	0.782684779	0.748179821	0.986216603	0.933908469	0.968683637	0.014791137	0.01527056	0.01466484	0.014626953
cg00070899	0.017113852	5.81E-07	0.000255248	0.001716979	0.085676244	0.166360391	0.351546106	0.445959987	0.547348263	0.500469857
cg00070908	3.93E-05	1.28E-05	9.39E-09	0.825526459	0.019149764	0.11506293	0.958451533	0.949996746	0.949316284	0.945979453
cg00071012	0.012277411	0.000448702	8.70E-07	0.295352962	0.000772988	0.115174891	0.634686428	0.571013986	0.546032102	0.508605218
cg00071026	0.704297927	0.039436689	0.007438004	0.053085167	0.001607233	0.541427324	0.975607329	0.974170598	0.971270213	0.968743729
cg00071051	1.82E-14	1.87E-17	1.86E-16	0.297246639	0.271777646	0.912174275	0.314352017	0.216080211	0.206377838	0.208729556
cg00071161	0.060614706	0.013879365	2.86E-05	0.590604134	0.001506901	0.056505075	0.892207537	0.883252035	0.88032192	0.872163604
cg00071210	5.92E-19	1.89E-19	3.11E-23	0.838963865	0.050740614	0.202612967	0.770609161	0.888150273	0.891720316	0.903145609
cg00071241	0.024674649	8.73E-05	6.26E-07	0.05683552	0.000144122	0.242253282	0.928402269	0.88158711	0.840984772	0.8217857
cg00071250	0.774796355	0.144456001	0.021002111	0.195902849	0.005416016	0.387310636	0.843023845	0.83721872	0.821932935	0.811630313
cg00071442	0.003017972	0.0041304	1.74E-05	0.943511104	0.067334765	0.115759894	0.037132678	0.032646087	0.032970001	0.03104966
cg00071565	0.266932935	0.080896289	0.1588168	0.551543396	0.721817064	0.778264542	0.009803541	0.01012077	0.010285353	0.01022054
cg00071658	0.000642859	1.56E-07	2.36E-15	0.031400845	1.79E-10	0.00161712	0.955005784	0.944775227	0.937933587	0.926648778
cg00071727	3.39E-12	8.45E-09	0.000140585	0.212553084	2.53E-05	0.03533784	0.624124971	0.450116958	0.480901534	0.53074306
cg00071950	0.506914513	0.358280437	0.953330039	0.051197774	0.410240045	0.286182265	0.080226311	0.078667377	0.099197829	0.093713216
cg00072216	0.322610455	0.093615914	0.810707329	0.511357012	0.316744871	0.118255444	0.016043563	0.016465711	0.016741266	0.016216478
cg00072369	0.403064466	0.606291139	0.481878131	0.770312967	0.872654943	0.866989082	0.024528696	0.023763482	0.024090552	0.023873735
cg00072675	0.010718801	0.00010047	0.005849865	0.14119439	0.79018565	0.255752137	0.774325186	0.799986769	0.811249185	0.798829185
cg00072689	2.31E-05	3.96E-09	3.14E-08	0.051021776	0.061842026	0.799775666	0.266822402	0.340211204	0.377740912	0.372686097
cg00072711	0.686408535	0.147989194	0.058731228	0.264761681	0.04390276	0.675197747	0.087267968	0.096409456	0.113161072	0.126210882
cg00072957	0.658798337	0.906610924	0.521621964	0.75676765	0.119163009	0.409870147	0.93440511	0.936058847	0.934903932	0.932460761
cg00073003	0.006414788	0.053097956	0.000128699	0.433900972	0.135881631	0.036946967	0.219725594	0.311105711	0.293977208	0.34999643
cg00073010	3.68E-42	1.30E-44	9.00E-43	0.454996538	0.400204399	0.947960351	0.141474079	0.503377631	0.520711323	0.51659623
cg00073244	1.16E-06	3.06E-10	2.75E-13	0.091119185	0.00028029	0.222220369	0.772122433	0.685405699	0.654322797	0.632655486
cg00073380	0.214919487	0.23293907	0.007007481	0.966774948	0.051556105	0.103958674	0.029571837	0.028242827	0.02820303	0.026191989
cg00073460	4.60E-08	1.61E-05	0.062969801	0.226297327	1.43E-06	0.008264655	0.62347938	0.729581954	0.706185811	0.658103207
cg00073543	1.82E-09	5.93E-15	5.96E-15	0.02439289	0.005084098	0.907219561	0.103933641	0.209615056	0.259493974	0.263377762
cg00073713	0.754122656	0.410862824	0.024471097	0.631133238	0.007848705	0.123372493	0.948265086	0.946924497	0.946745736	0.942968465
cg00073716	5.32E-05	2.31E-06	7.36E-08	0.49296717	0.055880306	0.471163394	0.068677544	0.060676815	0.059285309	0.057514271
cg00073771	0.094097074	0.034128973	0.003545984	0.699582723	0.098702312	0.415210494	0.01906732	0.037191494	0.039622878	0.052197337
cg00073780	0.205830675	0.010853854	0.029810118	0.166289942	0.240288738	0.757680207	0.019704305	0.02063971	0.021453279	0.021227737
cg00073837	2.19E-17	2.22E-22	1.44E-28	0.093843747	8.21E-06	0.052525246	0.2685773	0.467394243	0.504296478	0.545581856
cg00074086	0.015674623	0.006126635	0.000741863	0.786683945	0.2033893	0.522462181	0.222911408	0.280958889	0.290372455	0.306306014
cg00074184	0.633982526	0.958547154	0.214589152	0.578697321	0.321542149	0.146980105	0.04996226	0.052818159	0.05812716	0.05163203
cg00074244	0.045698841	0.001779786	0.001636605	0.233990689	0.125679558	0.964054296	0.072738557	0.07063175	0.058280359	0.062522891
cg00074348	0.024844216	4.39E-05	3.42E-06	0.033969239	0.000891689	0.557461085	0.735573833	0.663998794	0.612603912	0.593165708
cg00074415	0.778121274	0.672772039	0.364287669	0.912975367	0.416500012	0.637346744	0.912153485	0.910562561	0.909741911	0.907321638
cg00074746	1.97E-13	4.06E-18	2.23E-28	0.088442958	2.74E-09	0.0016719	0.910733309	0.803947737	0.778012415	0.723787207
cg00074771	0.570948949	0.209894827	0.003361988	0.503605424	0.001211112	0.067461792	0.768956972	0.754859578	0.740534627	0.713095331
cg00074818	0.847777661	0.845367807	0.182931761	0.694953037	0.121481288	0.081406811	0.696256267	0.694655169	0.699717522	0.677484699
cg00075103	0.010214071	0.14620743	0.933081958	0.236358159	0.000606371	0.132706323	0.142365624	0.10517241	0.115601612	0.13092376
cg00075204	0.169770525	0.066331276	0.000559172	0.685608238	0.004688719	0.078032529	0.053142889	0.050912693	0.050342013	0.047527665
cg00075507	0.040420005	0.017241208	0.002464129	0.783495446	0.197452737	0.516828997	0.589982023	0.644926897	0.650290927	0.667609697
cg00075589	0.087951447	0.045446151	0.089365468	0.812486	0.998371485	0.807179408	0.023063783	0.024402512	0.02446164	0.024160254
cg00075615	0.950146306	0.427847258	0.065175632	0.441554104	0.013037699	0.270550874	0.917099853	0.916369183	0.918325281	0.922535149
cg00075634	0.748701959	0.680682413	0.81646955	0.413150851	0.43777724	0.873913889	0.086984622	0.087900709	0.09618615	0.101438801
cg00075768	0.44933668	0.112857444	0.046841041	0.406721728	0.102477755	0.706383405	0.019840947	0.020399672	0.020930561	0.021174452
cg00075956	0.107659884	0.655949068	0.360304679	0.198480414	0.382179905	0.650105866	0.769871693	0.792178348	0.764928504	0.776155885
cg00075967	0.000281763	6.16E-10	4.93E-10	0.001784416	0.000208604	0.921731787	0.491158491	0.601921225	0.673132026	0.677994374
cg00076307	0.246604163	0.032884019	0.003759589	0.318064944	0.019020077	0.436969638	0.073824953	0.105810376	0.123546858	0.141380125
cg00076313	0.000154711	1.01E-08	1.20E-11	0.020110922	1.59E-05	0.215281188	0.866456621	0.813373509	0.77990796	0.756832064
cg00076353	0.16038427	0.043725607	0.056415995	0.569711749	0.531118316	0.943271636	0.014907613	0.016272842	0.016244941	0.016175298
cg00076497	7.28E-10	3.28E-11	1.77E-10	0.604377947	0.645023429	0.887222756	0.064096425	0.146379123	0.159616657	0.160959531
cg00076555	0.000900018	0.00122491	0.003663074	0.951673171	0.651844425	0.798403979	0.316541376	0.267101491	0.271317645	0.274968811
cg00076645	0.633765219	0.198600468	0.197063694	0.412486974	0.289788678	0.990390605	0.038775703	0.040278024	0.044193408	0.047506111
cg00076774	1.85E-11	1.15E-13	3.58E-10	0.411415135	0.730213094	0.25172223	0.715955068	0.814456317	0.825274006	0.809418968
cg00076797	0.001805093	0.000644438	0.002875537	0.806334171	0.906567545	0.721079854	0.852034588	0.873004806	0.873727688	0.869771735
cg00076998	0.003382385	0.002503939	4.91E-08	0.944306386	0.000383806	0.006201741	0.029962435	0.027033468	0.02670631	0.024275051
cg00077281	0.000395754	3.65E-07	1.55E-12	0.076018252	4.51E-07	0.018812118	0.986696391	0.984120196	0.983097524	0.981551151
cg00077285	0.002026243	7.66E-07	1.40E-10	0.029843855	2.42E-06	0.085047156	0.888396942	0.842190879	0.806716599	0.771755749
cg00077297	0.625873438	0.093909082	0.016537326	0.006902743	4.15E-05	0.469505661	0.8286393	0.83086262	0.791811395	0.77219226
cg00077312	0.019689917	0.003442436	3.39E-06	0.581720279	0.001349153	0.05482109	0.940900515	0.932804377	0.931103501	0.924603626
cg00077426	5.99E-08	7.03E-09	1.41E-13	0.706463	0.002674825	0.052865531	0.665463339	0.783883646	0.791907246	0.824473989
cg00077450	0.00330017	0.000243529	2.25E-05	0.472529051	0.074288405	0.555217201	0.913147338	0.895542458	0.892212063	0.889254565
cg00077547	0.186010674	0.243758855	0.475949592	0.896471333	0.003441242	0.030434285	0.934395618	0.939809783	0.939157727	0.930391417
cg00077838	0.256326616	0.469965668	0.018444289	0.703182298	0.106474362	0.074482858	0.91041568	0.900107321	0.900895011	0.890018089
cg00077877	0.661063629	0.251679802	0.012079072	0.052083076	2.89E-05	0.143703983	0.799322403	0.797077466	0.75297069	0.716084994
cg00077898	0.306355137	0.62525289	0.341555913	0.602292839	0.004374396	0.097446772	0.975917879	0.981693846	0.982265682	0.978495077
cg00077904	9.25E-20	1.49E-23	2.20E-24	0.225340878	0.038753661	0.705317686	0.380337387	0.567430021	0.588224262	0.596765072
cg00078025	0.469004553	0.034640572	0.032553862	0.124923311	0.058476987	0.971609197	0.232079627	0.226962348	0.206690538	0.207315544
cg00078085	0.158006501	0.176714709	0.783455626	0.959679174	0.124645943	0.254836452	0.099985375	0.092251321	0.092953439	0.111331882
cg00078194	0.9056908	0.773471761	0.403248568	0.681161848	0.178995038	0.5859365	0.033023871	0.033893289	0.034693797	0.036831541
cg00078221	0.091516359	0.698576954	0.72038942	0.142693296	0.072957015	0.982374119	0.089296939	0.077269769	0.100889419	0.106162142
cg00078245	0.828631445	0.500253947	0.868435771	0.667152055	0.945621168	0.615604803	0.822613725	0.821502072	0.81643709	0.820199871
cg00078334	1.70E-05	5.16E-10	2.28E-09	0.02106415	0.015213863	0.890432789	0.068972339	0.110858369	0.139358523	0.140461095
cg00078348	1.95E-08	1.85E-10	4.36E-10	0.402344596	0.323408077	0.968360504	0.440398744	0.57929871	0.59835413	0.596430304
cg00078456	0.028698586	0.23782215	0.478036857	0.291015524	4.20E-05	0.029447612	0.862115405	0.882192878	0.871375781	0.850550296
cg00078746	0.012952148	0.001276964	0.001193769	0.472813596	0.320752879	0.966963942	0.8913366	0.87890015	0.875674497	0.874908496
cg00078759	0.043710556	0.086677602	0.210003586	0.797224172	0.340662697	0.684001742	0.926389087	0.940899566	0.937786828	0.933806862
cg00078857	0.357659361	0.331935847	0.027596152	0.977324521	0.08868358	0.189727591	0.406181531	0.425203486	0.427438622	0.452083775
cg00078940	1.41E-05	1.53E-05	5.19E-05	0.99971977	0.784954411	0.842557132	0.016471926	0.019209174	0.019078606	0.018974844
cg00078968	9.49E-05	1.85E-05	1.14E-08	0.731915226	0.009763176	0.103107474	0.245489313	0.38768172	0.408270973	0.460523328
cg00078996	0.979701045	0.084506597	0.129087857	0.035906515	0.030217239	0.872464533	0.87679091	0.86958718	0.84121914	0.843487609
cg00079023	4.95E-15	1.15E-18	2.69E-20	0.206828703	0.01511825	0.541309728	0.462283255	0.581058278	0.59714256	0.606393113
cg00079216	0.017564079	0.01023306	0.289329224	0.88150618	0.085752776	0.111582425	0.099865257	0.08372343	0.083142964	0.089459959
cg00079219	3.15E-19	6.22E-24	5.59E-22	0.126367411	0.170356864	0.78057659	0.312504024	0.576205713	0.612359827	0.604215454
cg00079224	1.67E-05	1.09E-05	3.64E-08	0.932588544	0.083988922	0.212107962	0.892594181	0.826982236	0.826363238	0.802411938
cg00079302	2.54E-40	4.87E-47	3.03E-52	0.058338142	2.11E-05	0.116731776	0.799656497	0.461486691	0.419016157	0.379722173
cg00079375	0.081034533	0.002916136	2.18E-05	0.186225387	0.00058235	0.165359515	0.928637681	0.918465693	0.910121713	0.903035326
cg00079388	1.02E-08	1.17E-10	3.16E-08	0.428053849	0.931809345	0.384303449	0.874157432	0.906919841	0.911078468	0.9068455
cg00079563	0.647847663	0.531243403	0.92278544	0.896934837	0.631494517	0.59560215	0.017500586	0.017232392	0.017180869	0.017948562
cg00079891	0.03984038	0.07903113	0.256916591	0.800875104	0.241059034	0.560767441	0.017404753	0.018740747	0.018579704	0.018261782
cg00080012	0.000176963	6.15E-06	9.74E-08	0.433220198	0.02486567	0.37214133	0.025344895	0.0223109	0.021735217	0.021166529
cg00080059	0.908051399	0.484994173	0.668845774	0.559042227	0.689421238	0.811382231	0.041767814	0.0423448	0.043231736	0.042705258
cg00080060	0.606961257	0.023556484	0.018228728	0.044308439	0.011970488	0.923078415	0.879003086	0.870860225	0.851990953	0.852563175
cg00080068	0.003126244	0.000518907	3.26E-07	0.635696677	0.002546217	0.064864563	0.941554477	0.933302533	0.931297191	0.925242185
cg00080123	0.111763476	0.010309166	0.00104152	0.318308585	0.022442487	0.466846023	0.022540526	0.021492734	0.020863357	0.020321952
cg00080125	0.49071513	0.341534503	0.734030464	0.834056852	0.140308724	0.142404865	0.55770052	0.568126596	0.573785379	0.537155153
cg00080148	0.000658741	0.000219418	1.12E-10	0.805853532	1.42E-05	0.001772435	0.954282418	0.946558857	0.946465098	0.939497118
cg00080188	0.441933072	0.163221702	0.049407696	0.555197979	0.113462678	0.579566316	0.850048398	0.836495044	0.830256895	0.823389652
cg00080252	0.454378953	0.1102903	0.0545682	0.393416249	0.120526986	0.764010077	0.707104344	0.67610168	0.646372374	0.63600129
cg00080312	2.00E-07	7.99E-09	6.72E-10	0.553473265	0.143152491	0.644211669	0.082346286	0.063943189	0.061565954	0.060905728
cg00080333	0.000170645	4.00E-05	9.22E-06	0.75761372	0.350869755	0.735384256	0.084027979	0.068456959	0.066397176	0.067121662
cg00080423	4.82E-05	0.002828032	0.023809655	0.259318456	0.018081139	0.499087704	0.906734571	0.932048191	0.927563659	0.920817152
cg00080706	0.718745773	0.508133395	0.356580993	0.797104135	0.472657946	0.814204747	0.929256917	0.928305685	0.927479364	0.926601239
cg00080972	2.34E-05	4.28E-06	1.98E-05	0.73564867	0.909322537	0.805845758	0.072776156	0.058217441	0.056467904	0.057737378
cg00080987	0.00247774	0.001308261	0.00968672	0.881119272	0.623986668	0.571590522	0.373245035	0.326102527	0.326092614	0.335078827
cg00081084	0.004071602	0.00072584	5.99E-05	0.643780255	0.120901275	0.51269755	0.873213298	0.859829077	0.857586623	0.853624123
cg00081251	0.02054461	0.008828061	0.000124031	0.804080529	0.038261218	0.187956447	0.051808332	0.04703083	0.047378402	0.04282211
cg00081324	0.142001795	0.10070817	0.408049414	0.898009077	0.419526655	0.421662594	0.343760544	0.359232243	0.362625645	0.353734028
cg00081404	0.012346206	0.000225351	5.73E-09	0.202118022	3.37E-06	0.014690323	0.937228644	0.927431365	0.921425313	0.910123559
cg00081417	2.31E-18	2.11E-22	6.34E-20	0.185699359	0.357874242	0.653535687	0.232572092	0.501093999	0.541789526	0.524527697
cg00081439	0.194127354	0.000710532	0.001140809	0.015257618	0.007972614	0.937968665	0.741030757	0.706182542	0.66025526	0.662873164
cg00081445	0.018408174	0.004326453	1.99E-05	0.656043887	0.008584704	0.120341497	0.040453998	0.037252179	0.036689535	0.035014238
cg00081574	0.898646579	0.849464829	0.285047065	0.962184537	0.201440248	0.351995673	0.042936179	0.043113717	0.04274192	0.040936128
cg00081602	0.465284452	0.098691768	0.003474133	0.345863357	0.00281283	0.17465686	0.944037163	0.942486204	0.940293994	0.936901787
cg00081714	9.52E-07	3.05E-09	5.26E-10	0.248994281	0.052447146	0.738391118	0.659755022	0.50660825	0.475336132	0.461733028
cg00081799	3.07E-15	2.62E-20	6.27E-21	0.076450948	0.009661404	0.752557662	0.668279809	0.847832594	0.871235433	0.878744096
cg00081827	4.81E-05	4.15E-08	2.28E-12	0.102651395	1.85E-05	0.067766505	0.954406145	0.942597056	0.936884876	0.932699426
cg00081919	0.421112249	0.908167037	0.2783372	0.465709859	0.006315386	0.177595889	0.672172044	0.681678365	0.673236509	0.65736989
cg00081935	0.043998073	0.087251889	0.075795432	0.796878128	0.794735786	0.948441679	0.03235194	0.029833326	0.030351814	0.030447642
cg00082140	7.81E-05	4.71E-06	0.000183918	0.537045658	0.857028876	0.427308192	0.361615192	0.426725055	0.437721007	0.425462051
cg00082182	0.482755589	0.025131842	0.035267699	0.084123649	0.060303242	0.927788445	0.045883526	0.048102687	0.051342217	0.050964905
cg00082235	0.209911521	0.220379298	0.126255654	0.97816667	6.98E-05	0.001851975	0.486453877	0.508448591	0.507312419	0.460453711
cg00082285	5.46E-06	2.55E-05	0.000482871	0.788390049	0.194496301	0.507793333	0.675041623	0.727799722	0.723734452	0.715588416
cg00082310	0.000904317	2.05E-07	2.75E-08	0.027244541	0.001530371	0.690151025	0.08067341	0.129334697	0.16889796	0.184794729
cg00082384	0.00449881	0.065012077	1.36E-05	0.302597643	0.03754389	0.005720676	0.50202477	0.556392549	0.534986101	0.582820241
cg00082411	0.00683899	0.000465256	0.000121483	0.428956297	0.123422341	0.731532252	0.953751604	0.94876864	0.947064333	0.946576031
cg00082426	0.000263789	1.66E-05	8.72E-09	0.518351231	0.00267369	0.097368732	0.048178995	0.040217446	0.040109556	0.036133489
cg00082497	0.000386547	0.000343838	1.26E-05	0.978363878	0.261487063	0.403140717	0.043929863	0.033507471	0.033752202	0.031935146
cg00082540	0.00811731	3.04E-08	4.88E-10	0.000465479	5.34E-07	0.435585387	0.676667807	0.648632981	0.618606987	0.610294977
cg00082664	1.18E-15	4.47E-15	2.79E-23	0.955147654	0.00096001	0.006406257	0.131219616	0.34689369	0.346547472	0.430107865
cg00082713	5.41E-09	8.66E-12	3.55E-10	0.248834175	0.460025534	0.653747146	0.054959206	0.128876013	0.14940715	0.147176126
cg00082770	0.001031089	1.14E-07	1.05E-13	0.0164273	4.01E-09	0.011041798	0.750309414	0.70895253	0.682685315	0.651807343
cg00082833	0.007108771	0.052572083	0.093945357	0.460406	0.199451307	0.834255751	0.977833861	0.981908935	0.980569843	0.980517879
cg00082874	0.158066795	0.000910731	3.82E-08	0.02858226	2.09E-08	0.013420056	0.114869386	0.109620249	0.100722028	0.092762711
cg00082897	1.09E-05	1.13E-06	8.69E-05	0.652830126	0.616605884	0.36052343	0.883057008	0.90833953	0.911079312	0.907844589
cg00082912	3.40E-24	1.82E-28	1.12E-31	0.193438161	0.00271512	0.300318451	0.821703344	0.482545277	0.443727364	0.400803129
cg00082939	0.611110953	0.060366744	1.26E-05	0.127637641	1.34E-07	0.006016712	0.397506094	0.410923605	0.443386283	0.506588288
cg00082954	4.09E-12	3.27E-07	1.60E-09	0.037775285	0.331461594	0.291673621	0.910521039	0.803249019	0.836078382	0.818355177
cg00083018	7.04E-05	2.16E-05	5.87E-06	0.812246393	0.437342186	0.766668669	0.482984634	0.598041459	0.607742589	0.614088711
cg00083042	7.46E-12	1.60E-16	2.20E-18	0.076720109	0.002052758	0.487958662	0.546582178	0.730696744	0.764985437	0.780727952
cg00083046	1.99E-05	1.26E-05	3.06E-07	0.928473058	0.224289824	0.412218698	0.262744616	0.382862436	0.389051966	0.413362547
cg00083072	0.020742004	0.0315495	0.025557361	0.898341921	0.947727276	0.933615978	0.481682677	0.415008185	0.420748567	0.419747675
cg00083139	0.146029246	0.23784832	0.273099773	0.815639516	0.670783196	0.952673777	0.015934981	0.016614078	0.016534393	0.016525887
cg00083188	0.372684127	0.664262971	0.00505281	0.660700874	2.05E-07	0.000326536	0.889553058	0.896849966	0.891864259	0.863716205
cg00083194	4.77E-06	2.26E-06	4.79E-11	0.888422687	0.003258858	0.030439176	0.042689151	0.034318252	0.034204963	0.031162712
cg00083206	2.63E-20	9.76E-21	7.96E-23	0.851235635	0.201303314	0.457973574	0.382961412	0.586502885	0.589837826	0.606874151
cg00083262	1.40E-09	1.60E-14	7.76E-19	0.043497968	1.33E-05	0.122428827	0.285639604	0.203613382	0.183505118	0.167359776
cg00083265	0.029207574	0.001061434	9.09E-05	0.249874721	0.017913637	0.509726536	0.945862167	0.940848911	0.938315657	0.937054859
cg00083359	0.006174363	0.006753371	0.090894119	0.983719541	0.185049089	0.31194278	0.661130618	0.706218513	0.705286138	0.687751294
cg00083399	0.92265414	0.940390416	0.5329489	0.984255512	0.315004219	0.453123783	0.837534414	0.836560809	0.836201398	0.839696607
cg00083616	0.037338594	9.26E-05	2.99E-06	0.035990602	0.000340715	0.413920269	0.908985681	0.892563486	0.876776098	0.873647435
cg00083685	0.253733009	0.02229276	0.002004075	0.226084795	0.008252961	0.409141744	0.891380369	0.881697913	0.872052512	0.868001984
cg00083765	0.742043896	0.908727533	0.008740544	0.646066074	0.001609836	0.002242276	0.016795652	0.016724744	0.016940873	0.015856953
cg00083833	5.03E-29	5.97E-33	6.72E-33	0.245788403	0.078704016	0.837531806	0.222240707	0.537896878	0.566736607	0.573244228
cg00083937	0.250232365	0.772021323	0.007164312	0.081179261	7.30E-08	0.007851219	0.693313897	0.71639175	0.674756323	0.616465512
cg00084094	1.33E-19	1.58E-20	6.50E-16	0.75099535	0.30992419	0.225195305	0.309154852	0.491753918	0.500461445	0.47521563
cg00084184	9.81E-05	0.000868102	0.000144427	0.605928128	0.962473104	0.635675399	0.699971081	0.764527824	0.752863066	0.761998638
cg00084347	0.657331338	0.613583906	0.814979219	0.26949686	0.337957993	0.80488135	0.428757854	0.419459482	0.437416354	0.433457007
cg00084432	0.722615961	0.81364083	0.010156413	0.915765048	0.002337932	0.009471449	0.925575377	0.927523994	0.928573749	0.917953657
cg00084435	0.173812336	0.006194833	4.19E-05	0.131914391	0.000174343	0.137146251	0.83659517	0.827306507	0.819275355	0.80985637
cg00084577	6.01E-10	8.34E-09	9.03E-09	0.745897308	0.709808627	0.962880249	0.930665493	0.893948128	0.895221822	0.893786277
cg00084604	0.657838199	0.806539966	0.857399836	0.445388406	0.731270326	0.662443385	0.904808807	0.905292679	0.896882565	0.904403616
cg00084643	7.11E-14	2.43E-19	9.74E-17	0.048762816	0.139970695	0.579807681	0.56156165	0.406137101	0.374772087	0.385648835
cg00085029	0.608059437	0.69664033	0.712752604	0.913907639	0.207391849	0.405249031	0.042973736	0.042217339	0.043417974	0.049017039
cg00085061	0.221033446	0.004492585	4.17E-05	0.069310079	8.18E-05	0.171463463	0.867713681	0.859518141	0.849766365	0.841268101
cg00085123	6.24E-05	6.81E-07	5.35E-11	0.302116547	0.000214612	0.061102824	0.375407203	0.517226238	0.548710152	0.610052233
cg00085256	0.00014256	2.70E-06	8.92E-10	0.352122413	0.000846935	0.096520559	0.948067325	0.939053694	0.936793709	0.931293323
cg00085281	8.45E-16	1.71E-17	8.89E-22	0.568532986	0.007376197	0.143167817	0.47781923	0.643134737	0.654399887	0.682167464
cg00085438	1.56E-06	1.62E-07	8.81E-08	0.670592281	0.416402343	0.882242836	0.617943729	0.707101262	0.713219278	0.716496095
cg00085448	0.02804404	0.282159414	0.912545753	0.229849464	0.003969772	0.303568812	0.176988428	0.149081838	0.175358494	0.201085882
cg00085486	1.51E-14	4.56E-16	2.64E-14	0.600345062	0.858314551	0.71689179	0.373036116	0.21668549	0.210070416	0.220447389
cg00085493	3.43E-06	7.83E-07	2.21E-07	0.782964827	0.430195464	0.789086726	0.139675789	0.101128304	0.09920209	0.097224764
cg00085732	0.002057787	0.020354957	0.874598672	0.4558873	7.23E-06	0.005612887	0.747376895	0.783185751	0.775035543	0.748498975
cg00085790	7.64E-18	2.00E-17	9.85E-23	0.992798935	0.027448712	0.073977639	0.599738791	0.746668007	0.745375124	0.771324613
cg00085830	4.63E-06	1.01E-07	2.57E-10	0.43697387	0.010680683	0.249180237	0.102306189	0.079692335	0.075112617	0.069908067
cg00086113	0.022889675	0.224559549	0.933006306	0.262295873	0.002456013	0.220319427	0.864965395	0.879761502	0.872770825	0.861506602
cg00086346	6.12E-13	1.31E-19	5.79E-21	0.013987816	0.000320197	0.599304609	0.619895126	0.4436499	0.397165942	0.383936204
cg00086488	0.00011441	0.000867606	0.006084911	0.634603056	0.162926219	0.602513576	0.818125646	0.860295321	0.854516011	0.848994968
cg00086493	0.00019702	1.65E-05	2.29E-07	0.573845364	0.040277314	0.34089365	0.646225666	0.585785744	0.576572289	0.561995192
cg00086670	0.069023012	0.006409882	3.32E-06	0.359287001	9.30E-05	0.031805018	0.04975048	0.073001995	0.081963137	0.127439633
cg00086710	0.000923052	0.039082359	0.070236278	0.17796025	0.050745713	0.843312363	0.179869245	0.128133392	0.155318223	0.163548957
cg00086730	0.002910862	0.002062274	0.000302174	0.936697818	0.397519289	0.592623991	0.827962077	0.811591117	0.810428778	0.806313236
cg00086871	0.03532148	0.010788926	0.00063404	0.697533445	0.077762741	0.367337205	0.036230185	0.03169892	0.032069039	0.03099197
cg00087005	0.141281463	0.105679042	0.041292283	0.915099796	0.474866093	0.690377878	0.046143799	0.048110121	0.04833747	0.048949328
cg00087098	1.49E-08	2.09E-10	1.18E-16	0.447269824	5.95E-05	0.017378937	0.057673684	0.045214562	0.043866054	0.040201262
cg00087153	1.45E-05	6.55E-08	1.04E-06	0.238668626	0.43226927	0.664773455	0.728704979	0.777131111	0.787961645	0.782407322
cg00087195	0.06182011	0.024917163	0.325386485	0.751666263	0.2597021	0.191645024	0.012211305	0.012871775	0.012982016	0.012567744
cg00087244	3.85E-29	1.37E-35	1.02E-38	0.056740388	0.000298678	0.311325103	0.334130271	0.661746491	0.699820076	0.729049595
cg00087273	0.036977989	0.026089837	0.047926062	0.918445575	0.91798083	0.849162429	0.028651409	0.026190685	0.026602808	0.026541946
cg00087298	0.009074961	0.001794591	0.000326508	0.640985976	0.187878823	0.638163189	0.015263756	0.016632603	0.016782098	0.017045533
cg00087316	0.247554605	0.045519501	0.401394255	0.402033101	0.700896962	0.230632602	0.316605547	0.295375843	0.285447539	0.308837055
cg00087368	0.007558132	7.97E-06	1.03E-08	0.038287657	1.83E-05	0.151130327	0.310128523	0.391858521	0.445504331	0.491873754
cg00087417	0.224176632	0.04885625	0.075472844	0.464095078	0.483203698	0.885675564	0.048174842	0.056850796	0.060943041	0.061018056
cg00087420	0.037387792	0.022463007	0.003323267	0.877889597	0.263826114	0.512451611	0.914372455	0.901328677	0.90046379	0.895661776
cg00087425	5.32E-11	1.05E-13	1.98E-21	0.302301075	3.33E-06	0.007996423	0.321269897	0.190734813	0.176822347	0.138451808
cg00087482	0.652243476	0.669608293	0.061566931	0.979680036	0.000896184	0.008695871	0.87736667	0.885945317	0.880233336	0.838138594
cg00087511	3.10E-05	0.000259889	3.44E-06	0.647100812	0.498860103	0.28195053	0.766913714	0.802741608	0.799552326	0.80679187
cg00087546	0.254980049	0.685559869	0.317819564	0.448465533	0.00206948	0.106919218	0.408462636	0.387417288	0.404382583	0.437762375
cg00087568	0.003849658	0.000358657	1.85E-09	0.511679773	1.09E-05	0.005451866	0.896624287	0.881751708	0.87745641	0.863414251
cg00087645	0.000856592	0.008432972	0.029596379	0.502085747	0.142562028	0.69488544	0.928250966	0.918328487	0.920046853	0.922032394
cg00087792	0.056852234	0.295045392	0.566888424	0.3814068	0.000431122	0.062022842	0.144126917	0.120749482	0.133492666	0.159582568
cg00087799	0.067286381	0.027060638	0.000226599	0.74746368	0.011364635	0.10744419	0.033009503	0.03215444	0.029204595	0.027177195
cg00087884	0.314134243	0.010727391	4.99E-06	0.084256292	1.10E-06	0.024804875	0.671932952	0.657897498	0.638221088	0.611488638
cg00087906	2.62E-05	4.67E-06	1.65E-05	0.730663795	0.847675406	0.849391813	0.017389832	0.06760178	0.072948012	0.072266655
cg00088007	2.29E-09	2.37E-11	1.82E-10	0.429792314	0.485481775	0.849317997	0.299593506	0.463976638	0.484708369	0.481408685
cg00088033	1.01E-06	7.80E-06	2.61E-11	0.729385653	0.008267013	0.01043254	0.053385041	0.043624459	0.044154285	0.039838126
cg00088079	0.000272291	2.76E-05	2.57E-08	0.600669631	0.006082623	0.117311191	0.935667525	0.890887841	0.885079199	0.865240745
cg00088130	6.59E-05	5.80E-05	4.16E-07	0.975663106	0.130437459	0.249861149	0.143750167	0.239873592	0.243635446	0.286018058
cg00088183	8.51E-11	2.86E-12	5.97E-20	0.580311916	2.74E-05	0.006623509	0.214301458	0.42809221	0.446054272	0.53086764
cg00088299	0.595262517	0.51664556	0.012729473	0.933804414	0.00755107	0.04312356	0.016303957	0.016118917	0.016101814	0.015468647
cg00088428	2.02E-05	4.72E-12	1.09E-16	0.00103191	4.85E-09	0.081907073	0.911862477	0.871202566	0.840790099	0.824084244
cg00088504	6.25E-05	1.00E-07	8.33E-13	0.133412229	4.97E-06	0.029271504	0.946923015	0.933355761	0.929608416	0.921895217
cg00088507	0.148959435	0.130444607	0.123047241	0.964431831	0.906819631	0.973156559	0.94437621	0.936147375	0.935251783	0.938197319
cg00088688	1.31E-20	2.15E-25	8.36E-26	0.127378297	0.02368587	0.782637459	0.35763306	0.589801065	0.61931217	0.627313599
cg00088797	7.07E-12	1.19E-19	7.82E-22	0.00342133	1.10E-05	0.4373894	0.26634662	0.474260662	0.546038557	0.568812043
cg00088844	0.006420062	0.001467185	2.72E-05	0.685130983	0.04346586	0.275424179	0.451958914	0.384934897	0.376227188	0.35272868
cg00088880	0.006617717	1.59E-05	1.44E-09	0.069091312	2.79E-06	0.044912731	0.947755925	0.939187236	0.934380862	0.927860689
cg00089071	0.138969744	0.106378671	0.021211159	0.922854921	0.288143582	0.492469396	0.023707396	0.018026595	0.015898	0.01530019
cg00089091	6.92E-11	9.57E-10	1.05E-14	0.769643136	0.048673889	0.048484529	0.191509914	0.364639056	0.360565995	0.413720357
cg00089101	0.18358072	0.495581013	0.567437302	0.520211185	0.326323772	0.930598685	0.039967745	0.038331327	0.039174749	0.039287474
cg00089214	0.035462409	0.004476233	0.006193337	0.473143211	0.415117296	0.951649207	0.792312585	0.772169739	0.762434731	0.762598518
cg00089224	0.000296928	5.24E-06	4.07E-10	0.324710162	0.00016266	0.048590898	0.038736419	0.033272447	0.031824985	0.029663685
cg00089314	0.410609878	0.096830106	0.00031099	0.402171404	0.000139843	0.032589688	0.909329181	0.905129763	0.899264961	0.888875536
cg00089353	1.31E-06	1.83E-08	2.59E-07	0.398131686	0.622159405	0.699836443	0.017332747	0.020834364	0.021628338	0.02106648
cg00089372	1.00E-06	4.69E-10	4.37E-14	0.117743268	7.57E-05	0.107268069	0.022196855	0.026208181	0.027495584	0.028836693
cg00089444	0.000599298	0.000217246	0.000262908	0.822834612	0.75943171	0.994157898	0.017693758	0.020626834	0.020923151	0.021170692
cg00089453	0.835641231	0.363712114	0.00225363	0.475587839	8.28E-05	0.018375103	0.640397837	0.638609204	0.629000837	0.601329986
cg00089486	0.000530826	1.20E-05	1.21E-06	0.342483982	0.052070057	0.613996859	0.058807252	0.046443492	0.042925975	0.043523239
cg00089512	0.68858033	0.235873265	0.004470914	0.052169659	4.74E-06	0.071149996	0.861743514	0.864030005	0.855796671	0.846320623
cg00089550	0.278151032	0.327637812	0.507662998	0.929109579	0.599057769	0.782053765	0.186393332	0.1730276	0.177939129	0.180882806
cg00089719	0.447869337	0.752297276	0.075432044	0.668771193	0.000276241	0.016645148	0.223580582	0.253457679	0.24818647	0.201096399
cg00089798	4.16E-14	4.52E-18	2.07E-22	0.15845128	0.000281102	0.141457448	0.128983882	0.339560954	0.389517548	0.434278198
cg00089821	0.017576531	0.01826996	0.036044386	0.990542123	0.764059011	0.838218837	0.146340396	0.190662877	0.197626658	0.195174277
cg00089823	1.37E-05	1.74E-07	5.10E-08	0.350359035	0.114462505	0.798865117	0.18155535	0.332491421	0.36239599	0.379206438
cg00089915	7.44E-23	1.67E-28	5.62E-30	0.07911073	0.003760781	0.575754923	0.205347445	0.468397302	0.515666455	0.532667501
cg00089966	0.142308271	0.789797835	0.484651067	0.0339775	0.001903843	0.674947594	0.706653746	0.73348637	0.692130027	0.679741664
cg00090091	0.27693627	0.051281788	0.002207482	0.389167859	0.007422496	0.240277513	0.935941489	0.932249647	0.929598508	0.925377604
cg00090103	0.161713634	0.135603502	0.030026501	0.949978204	0.323866628	0.501833832	0.988962765	0.988261315	0.988287775	0.988029793
cg00090147	2.96E-06	7.87E-08	4.40E-09	0.468991805	0.080618318	0.578312631	0.222048837	0.314547351	0.333523336	0.347249301
cg00090261	1.55E-24	5.73E-27	1.02E-32	0.461792499	0.001256864	0.079274491	0.25016376	0.491242451	0.510937226	0.551702709
cg00090338	9.23E-09	6.93E-11	3.28E-11	0.384484574	0.163659888	0.857182485	0.952583275	0.920345635	0.911679976	0.913378578
cg00090431	0.056039489	0.066197994	5.44E-08	0.953880222	1.07E-06	8.56E-05	0.690430354	0.664940986	0.664095173	0.614972748
cg00090452	0.00044996	8.99E-07	1.55E-11	0.112096088	3.75E-06	0.031292293	0.887573017	0.843187073	0.823557878	0.7884554
cg00090521	0.002932657	0.001823626	2.04E-07	0.911142139	0.001821662	0.019141899	0.648831718	0.58569696	0.585063941	0.540529478
cg00090609	0.022397008	0.028984797	0.061236899	0.939254964	0.636895916	0.801313016	0.053351041	0.076859008	0.078432784	0.078484758
cg00090648	0.00015443	0.000110754	0.002182517	0.945737499	0.396434343	0.450119594	0.023075289	0.026166257	0.026257849	0.025595622
cg00090731	0.040762485	0.617043122	0.168338017	0.07664069	0.411619133	0.362906633	0.021029153	0.01980177	0.020899164	0.020241394
cg00090764	0.000399106	3.91E-06	4.31E-07	0.246238912	0.033197471	0.639436411	0.849656883	0.828701889	0.821748057	0.818206336
cg00090767	2.40E-06	1.64E-07	1.13E-09	0.605190782	0.043717321	0.33179838	0.091132831	0.070898306	0.06808423	0.065080493
cg00090787	1.57E-24	2.07E-30	1.74E-32	0.072421651	0.001625882	0.467663448	0.639911443	0.379363381	0.346140631	0.327895212
cg00090800	0.376569334	0.09487037	0.580302585	0.438831629	0.67956291	0.244766468	0.019626136	0.020236428	0.020664841	0.019984205
cg00090865	4.49E-05	2.62E-07	8.51E-09	0.242324513	0.015929567	0.498565143	0.025110998	0.029570382	0.030466536	0.031176371
cg00090936	1.94E-10	3.24E-12	6.41E-15	0.498625166	0.022057086	0.301346243	0.041028753	0.103513927	0.120705766	0.13422252
cg00091060	9.16E-08	1.52E-05	2.77E-05	0.298962572	0.159736157	0.944385501	0.066991003	0.048211712	0.052129441	0.05213008
cg00091064	0.232013845	0.242977382	0.368300926	0.978222749	0.002549956	0.017268712	0.812410577	0.82249083	0.821532103	0.803338087
cg00091146	0.007762004	2.35E-06	1.96E-11	0.01536932	1.46E-08	0.019818802	0.924799792	0.901341408	0.884840885	0.862474241
cg00091285	1.45E-06	5.41E-07	2.96E-08	0.856125765	0.284619458	0.559339903	0.031246672	0.089929102	0.099875521	0.11619735
cg00091302	6.97E-13	7.85E-12	6.69E-07	0.828689436	0.003944614	0.043258853	0.716873927	0.834773506	0.830155491	0.803858958
cg00091349	0.058084958	0.000962323	1.79E-09	0.121499716	1.29E-08	0.002215095	0.915307074	0.90469111	0.893603707	0.873497177
cg00091483	0.177136473	0.371533674	0.110188406	0.672835941	0.76847244	0.482271113	0.034711318	0.034704256	0.038143196	0.036111677
cg00091569	0.217044958	0.003884198	5.12E-06	0.062629193	5.08E-06	0.062448006	0.240747962	0.263656219	0.289862737	0.319083812
cg00091589	0.111338814	0.007124581	1.81E-05	0.249140455	0.000212177	0.077496827	0.957844762	0.955115161	0.953181282	0.950084514
cg00091596	0.447877163	0.185038865	0.096622577	0.600485039	0.241829044	0.757517917	0.039001409	0.039379039	0.037095025	0.036691815
cg00091693	3.31E-11	7.55E-12	9.81E-12	0.800456531	0.659826652	0.958278145	0.687164784	0.544846796	0.538141661	0.535569875
cg00091760	6.19E-09	1.81E-07	0.000268822	0.606460009	0.004415718	0.096584184	0.398365849	0.282225319	0.295123258	0.328438382
cg00091794	0.000994006	0.00149774	0.003371574	0.932970097	0.701657243	0.858982465	0.395614256	0.442268962	0.440835485	0.438056171
cg00091953	4.26E-09	5.92E-16	2.30E-16	0.004616454	0.000311077	0.810286118	0.094286121	0.297525146	0.406143219	0.421229762
cg00091960	0.00028493	5.54E-06	3.74E-06	0.338480587	0.166907267	0.911571534	0.898914298	0.808108511	0.776417806	0.775051522
cg00091964	0.002114052	0.113230607	0.264051875	0.097444363	0.009189116	0.676264591	0.043879266	0.066153711	0.059570845	0.056408531
cg00092235	0.00095341	0.000136269	0.000301161	0.636245062	0.674238983	0.894018789	0.862742611	0.896004133	0.899017434	0.895365406
cg00092273	7.53E-05	3.73E-07	5.95E-10	0.21625015	0.001287423	0.200786767	0.066285582	0.058968975	0.057141077	0.05492025
cg00092287	0.016807711	0.002219963	0.00069381	0.523931067	0.182549177	0.745004326	0.02952718	0.079900359	0.096237715	0.110380477
cg00092389	0.287308583	0.012491648	0.017650795	0.113432522	0.082182229	0.936109368	0.016521616	0.017140465	0.017983141	0.017880118
cg00092400	0.382333994	0.834554794	0.1418005	0.204327686	0.000751391	0.168605831	0.833922332	0.841567634	0.830483326	0.816022873
cg00092518	7.14E-16	4.88E-17	2.83E-16	0.689343196	0.651392992	0.956198053	0.484439485	0.748891903	0.751630277	0.75172344
cg00092551	3.78E-09	3.24E-08	7.81E-08	0.788759618	0.619497351	0.939761099	0.290444264	0.213151376	0.218251657	0.221222091
cg00092611	0.303052356	0.056872865	0.058984413	0.380572557	0.268901227	0.998675797	0.015023791	0.015518337	0.015854452	0.015819501
cg00092644	0.00663092	0.047203787	0.35391374	0.477230242	0.017307944	0.282448177	0.823067385	0.850170122	0.842070844	0.832783335
cg00092711	1.39E-09	6.48E-09	5.88E-10	0.876688991	0.733416646	0.654577649	0.730360382	0.78931166	0.786230603	0.791976712
cg00092967	7.45E-05	1.62E-05	7.72E-09	0.75339735	0.009299753	0.093610087	0.056693552	0.049190348	0.048425562	0.045573659
cg00093080	1.76E-15	9.14E-18	1.59E-10	0.43968817	0.055364541	0.015852829	0.826362913	0.921835601	0.927443504	0.912438874
cg00093099	1.22E-07	4.05E-11	1.66E-07	0.121053881	0.959839514	0.155259235	0.394742901	0.579997194	0.620382999	0.577744151
cg00093433	0.098746935	0.000135473	2.83E-06	0.011344436	2.94E-05	0.349664942	0.767224219	0.715068774	0.654278445	0.630114712
cg00093436	0.036521817	0.011369843	0.000575562	0.701371214	0.068710466	0.340796003	0.947728227	0.932996713	0.931402851	0.927900122
cg00093686	1.62E-08	4.81E-11	1.48E-13	0.28946239	0.007465289	0.323305223	0.075024136	0.225575142	0.254021154	0.282145759
cg00093688	9.07E-33	2.67E-38	8.79E-40	0.108494266	0.005374729	0.550061571	0.818072515	0.552790612	0.516432008	0.499331543
cg00093695	0.258541617	0.000215227	4.55E-08	0.002303797	3.27E-09	0.044348067	0.856386088	0.845140073	0.825435734	0.809328735
cg00093815	1.75E-05	1.66E-05	1.25E-11	0.984336532	0.000295909	0.004238892	0.075626197	0.062447799	0.063519868	0.055014574
cg00093890	0.274635278	0.743019954	0.488185995	0.423944827	0.620713238	0.729565443	0.025900561	0.02448629	0.028307143	0.027526699
cg00093956	3.15E-15	3.72E-14	5.69E-08	0.850056797	0.001197237	0.01924288	0.783104935	0.874463885	0.870434346	0.849656513
cg00094006	0.003224483	0.010161937	0.120982756	0.748994496	0.070205748	0.310064315	0.934829215	0.946139785	0.946762051	0.94395787
cg00094155	0.54032196	0.213758832	0.022617647	0.547421113	0.024167271	0.280349271	0.039656255	0.038854427	0.037987699	0.036628849
cg00094244	0.559184077	0.856583744	0.004869634	0.391225549	1.62E-06	0.003559162	0.913597858	0.916741494	0.913038552	0.900118631
cg00094255	0.001797868	3.10E-08	3.76E-08	0.003551317	0.000782191	0.97923785	0.874854785	0.816788325	0.765700358	0.768168083
cg00094256	0.015661511	0.000202055	7.65E-08	0.156055812	3.66E-05	0.059570411	0.0182778	0.021486228	0.022313527	0.024315907
cg00094359	0.454069789	0.151050514	0.242724785	0.50791529	0.608432535	0.825793379	0.133031454	0.155408969	0.17048435	0.172048762
cg00094518	0.586232085	0.093476358	0.826259463	0.005384852	0.278938003	0.11209555	0.070704759	0.100858787	0.169093633	0.14501615
cg00094595	4.14E-05	2.63E-09	1.99E-12	0.026731733	2.01E-05	0.196629659	0.181521684	0.301499681	0.373037349	0.41857384
cg00094734	0.000127145	0.000130399	0.001690061	0.998273878	0.418298116	0.531923443	0.842396318	0.885192615	0.884237447	0.876920111
cg00094735	7.88E-07	2.24E-08	4.60E-07	0.494596502	0.821593926	0.640772265	0.365055599	0.278594189	0.26817357	0.278983616
cg00094739	0.917009845	0.717762	0.621752178	0.632529693	0.406649776	0.906768345	0.051108204	0.053138591	0.051893278	0.051082947
cg00094751	0.000289259	4.13E-07	5.07E-10	0.101423294	0.000206326	0.182494945	0.949937307	0.940340158	0.936262996	0.932633401
cg00094851	5.29E-06	6.16E-06	3.20E-09	0.994014435	0.046136508	0.107238487	0.07533621	0.066070076	0.066224481	0.063031135
cg00094858	0.997666753	0.593547916	0.536170273	0.58366906	0.401930998	0.189571415	0.044465528	0.04510553	0.046163326	0.043983215
cg00094898	0.00153258	0.013056034	0.050499976	0.511682581	0.122061481	0.641644641	0.496382737	0.566156799	0.552512277	0.542019022
cg00094943	0.831818163	0.969068044	0.044695015	0.810194404	0.001605269	0.026942691	0.910769411	0.910883097	0.910282331	0.90253759
cg00094944	0.019761569	0.003470237	1.49E-07	0.582562312	4.70E-05	0.00874105	0.091955605	0.085536027	0.084012397	0.077233851
cg00095027	0.017988221	0.087269629	0.441569428	0.530085746	0.033527981	0.343033913	0.015509537	0.016585108	0.016392206	0.015899796
cg00095214	7.39E-08	3.58E-09	1.58E-06	0.586913369	0.545938991	0.270225552	0.551956754	0.463846914	0.455159763	0.47252262
cg00095259	2.54E-09	7.72E-15	1.38E-14	0.022911135	0.006639815	0.961653606	0.335032982	0.230724933	0.205261669	0.20343565
cg00095276	0.001069864	1.21E-06	1.29E-09	0.069434014	7.06E-05	0.162054644	0.877478076	0.833471406	0.815175337	0.799808479
cg00095333	1.24E-08	5.56E-11	2.14E-13	0.330381083	0.011242488	0.34108368	0.693618883	0.800371525	0.808265476	0.822764535
cg00095396	0.225862415	0.451921344	0.231250322	0.667843559	0.988289932	0.673142045	0.799735467	0.781076403	0.788370924	0.781987156
cg00095431	4.68E-06	1.58E-06	0.000530243	0.839567655	0.168444263	0.168296482	0.325015881	0.239711598	0.239553077	0.265624151
cg00095463	0.001495458	0.004085642	0.000226599	0.803145437	0.494309224	0.395174981	0.032154387	0.027869733	0.028336464	0.028547093
cg00095493	0.000201577	0.000355235	7.22E-06	0.915755403	0.287822182	0.324637993	0.062072044	0.052829028	0.053503847	0.051096918
cg00095526	0.729984722	0.590463187	0.255637604	0.310139292	0.033077438	0.553535142	0.765608648	0.76807825	0.758164111	0.752097702
cg00095608	0.107423454	0.008949355	0.001264858	0.30115285	0.029452918	0.540597825	0.019828275	0.020896521	0.021618086	0.021853685
cg00095629	6.50E-09	0.000292344	0.210346789	0.010814148	1.56E-09	0.01074129	0.565123411	0.416805747	0.469535247	0.528153088
cg00095678	0.321040937	0.406757882	0.164271272	0.890086338	0.628570216	0.585566208	0.051206083	0.048297626	0.049959639	0.048409675
cg00095846	0.813079072	0.174429311	0.019509762	0.217312938	0.003781985	0.311747024	0.897700737	0.891055483	0.882109409	0.87457396
cg00095918	0.000718586	0.002749462	0.00045736	0.741029919	0.851309175	0.610303205	0.909206914	0.921834386	0.920649461	0.92326919
cg00095930	0.001185715	2.65E-06	8.98E-08	0.100101149	0.002986483	0.477225637	0.288062239	0.348523776	0.377946308	0.390000319
cg00095936	4.23E-06	2.78E-07	1.83E-10	0.593794763	0.009189466	0.149828764	0.932978045	0.910772083	0.908126174	0.900140453
cg00095976	0.013157086	0.040342169	9.19E-05	0.70555465	0.051035846	0.040337826	0.088527607	0.079304464	0.083151005	0.071441137
cg00096039	1.94E-07	4.23E-11	3.03E-19	0.098743699	1.88E-08	0.003412502	0.944373389	0.911983111	0.899978967	0.878464771
cg00096104	1.24E-15	7.72E-21	1.08E-21	0.070890435	0.00661398	0.703789039	0.131434369	0.351607648	0.402197919	0.417454777
cg00096307	0.478440745	0.49999969	0.50331195	0.972968206	0.959308111	0.99972131	0.924868946	0.927135788	0.926685029	0.927101566
cg00096328	0.006895067	0.804998453	0.382900102	0.000282783	5.89E-07	0.525712845	0.457701896	0.381909499	0.467426628	0.486431803
cg00096440	0.205937081	0.496918458	0.624223472	0.567719523	0.011762565	0.183408577	0.042178002	0.041239942	0.044452621	0.057324602
cg00096536	0.278012601	0.700246412	0.717544785	0.073532387	0.341526904	0.412840759	0.530019541	0.561966399	0.520606745	0.541784645
cg00096603	0.00076218	0.000177516	0.020503557	0.735519655	0.189419559	0.137477136	0.266545483	0.204458318	0.20232403	0.227153129
cg00096806	3.44E-07	6.84E-11	6.78E-20	0.090295573	2.11E-09	0.001455134	0.930607233	0.850295454	0.824230702	0.769497097
cg00096810	0.066464927	0.307840598	0.217831292	0.408571406	0.460290693	0.849497921	0.299098137	0.350983896	0.337476165	0.339010071
cg00096922	0.09241263	0.352932605	0.157628757	0.449082461	0.759008988	0.644090967	0.052739897	0.048191219	0.05406268	0.050782984
cg00097038	0.112256626	0.002706495	0.022408179	0.12080005	0.375114989	0.506083161	0.79177659	0.738482065	0.686640878	0.714377329
cg00097081	0.088756221	0.244569765	0.978252028	0.613708771	0.019928344	0.214577351	0.03812406	0.034558946	0.036373394	0.041693063
cg00097177	0.943705462	0.375513951	0.394605628	0.382901458	0.197644636	0.04469752	0.01589283	0.015960626	0.016287267	0.015605711
cg00097225	1.43E-06	4.77E-08	1.70E-09	0.509570591	0.076286134	0.525287047	0.06975114	0.056017021	0.054498232	0.052544323
cg00097282	0.021063263	0.03471969	1.41E-06	0.876688991	0.000478007	0.002769669	0.061542588	0.091186091	0.089540515	0.137817572
cg00097357	0.000567904	0.005960233	0.000642338	0.504639318	0.992444583	0.500513166	0.306033448	0.404086385	0.390324834	0.40878845
cg00097384	0.014367609	9.69E-06	6.69E-06	0.021164478	0.004463731	0.914734356	0.5537501	0.480388609	0.428640537	0.424451754
cg00097450	0.004534699	2.51E-05	5.51E-06	0.126356912	0.018127686	0.731348914	0.427175509	0.472231863	0.493476165	0.499536054
cg00097536	0.028445633	0.04686137	0.024045082	0.8703214	0.926237589	0.803579133	0.067725651	0.06375227	0.064102502	0.063340895
cg00097539	1.89E-06	3.20E-07	4.17E-11	0.741559049	0.006718052	0.080301224	0.046042422	0.036134038	0.036102162	0.033919312
cg00097573	0.000301669	4.50E-06	4.35E-06	0.302599821	0.174562026	0.962649339	0.023002394	0.02998563	0.031591359	0.031097554
cg00097619	0.299725856	0.019117398	8.62E-06	0.156173719	2.95E-06	0.019285246	0.93065876	0.926953216	0.922575133	0.915783913
cg00097626	0.560510728	0.998879035	0.631423633	0.540086803	0.897888168	0.625038145	0.013828997	0.013626517	0.013892525	0.0140949
cg00097639	0.840868737	0.847511542	0.58743905	0.689736679	0.66581295	0.422866458	0.905605725	0.904039877	0.905080449	0.901435566
cg00097794	0.00028189	3.38E-06	5.95E-09	0.278328993	0.001805369	0.181431483	0.136833169	0.118358211	0.113654202	0.106923686
cg00097800	0.428639492	0.841945379	0.395173884	0.545036118	0.017518039	0.239180289	0.922105349	0.927017567	0.915626197	0.898575202
cg00097940	0.335630044	0.257245014	0.223083024	0.90041888	0.763831937	0.938636787	0.020634022	0.021935942	0.021899148	0.025768055
cg00097968	0.002886004	3.26E-07	2.98E-10	0.011433948	2.73E-06	0.166895439	0.793437199	0.746000637	0.709497714	0.687236994
cg00098029	0.037621366	0.000263997	2.35E-09	0.078157772	6.83E-08	0.007976993	0.741094828	0.713487348	0.692393323	0.658617171
cg00098112	0.625211356	0.920541215	0.989201407	0.703453745	0.49080955	0.91623548	0.015672407	0.01591246	0.01574351	0.015688788
cg00098239	0.003740983	0.009560185	1.82E-06	0.798859052	0.009068986	0.014893582	0.026094437	0.024080953	0.024276401	0.022638365
cg00098280	0.168074947	0.041872198	0.00190735	0.536805742	0.019803923	0.260015916	0.047500944	0.045315411	0.044582561	0.0427587
cg00098297	0.307398353	0.057583385	0.000287649	0.377949717	0.000368158	0.058166068	0.943914746	0.941523167	0.939216076	0.934591834
cg00098336	8.85E-07	6.74E-08	1.77E-10	0.630165026	0.029834304	0.255800311	0.827162572	0.711599471	0.694994876	0.666172048
cg00098553	0.358044634	0.632549143	0.34666546	0.675272505	0.983329237	0.655681221	0.063833862	0.061324987	0.062910447	0.062715432
cg00098673	0.999834931	0.875618008	0.590527901	0.890089801	0.466317714	0.711173075	0.050018923	0.051077503	0.051124544	0.0523868
cg00098693	0.062320428	0.026300622	0.000150636	0.764697113	0.008533437	0.085691989	0.046286916	0.043331802	0.042434633	0.038391445
cg00098718	1.95E-05	4.46E-05	1.92E-08	0.892037135	0.052156636	0.079149833	0.054184089	0.042254386	0.042612982	0.039461714
cg00098814	0.248520658	0.202005353	0.014904311	0.932744996	0.089594763	0.221292834	0.033955386	0.033566682	0.032045051	0.030368546
cg00098951	0.003958901	0.000216412	1.03E-08	0.411911892	6.22E-05	0.020658996	0.942102175	0.935304505	0.933238633	0.927814081
cg00099017	0.001884961	3.63E-09	4.43E-11	0.000682676	8.19E-07	0.42320323	0.876454659	0.789096949	0.700329048	0.676681099
cg00099023	0.508674038	0.363594762	0.054487514	0.844314716	0.092935992	0.290470641	0.030432723	0.02960275	0.029460597	0.027995099
cg00099091	0.023533489	0.019599864	0.001359546	0.962005811	0.21490361	0.368314988	0.057623307	0.053989716	0.053883448	0.052490204
cg00099295	0.863284112	0.383056061	0.366001181	0.226898018	0.12676846	0.975197952	0.292852221	0.295988602	0.336841209	0.338853525
cg00099383	0.009020419	0.000435116	8.38E-07	0.355119363	0.001253352	0.115337575	0.903095822	0.87136169	0.86135779	0.845106953
cg00099393	9.72E-32	2.61E-34	1.34E-33	0.443831208	0.269783397	0.940753206	0.203044375	0.470809178	0.488791718	0.49068468
cg00099441	4.00E-10	1.62E-13	4.16E-15	0.17773868	0.011314014	0.536586174	0.078626238	0.052316885	0.048893621	0.046795095
cg00099519	0.755981044	0.561208346	0.034470717	0.819430807	0.013438269	0.094347067	0.887449818	0.885423131	0.883713651	0.875507055
cg00099602	6.57E-11	1.35E-14	3.26E-21	0.152650054	3.97E-06	0.02258508	0.549801283	0.712771669	0.737243776	0.779843865
cg00099766	0.215371467	0.00293735	0.006189396	0.049137218	0.044759276	0.862284914	0.428360608	0.462095162	0.506061437	0.500798317
cg00099768	0.476315027	0.931660774	0.683867844	0.511321267	0.107512218	0.608616288	0.041411144	0.040672809	0.04417622	0.049829161
cg00099869	3.21E-12	1.04E-13	4.68E-12	0.589938533	0.874411878	0.693754978	0.153421043	0.319715867	0.339297774	0.331375561
cg00099976	5.74E-09	3.21E-11	1.42E-10	0.358840195	0.339121065	0.909398485	0.116326466	0.262240851	0.295977166	0.29232118
cg00100012	0.000267801	7.79E-07	4.52E-09	0.146931306	0.001527422	0.29655253	0.10950176	0.162796394	0.184642724	0.202677928
cg00100114	0.002877542	1.94E-06	7.52E-11	0.039057059	6.21E-07	0.040608989	0.937301368	0.929069576	0.924075362	0.917792341
cg00100399	0.003502846	0.011896259	0.046930761	0.726105582	0.246251184	0.640667119	0.108463353	0.152862723	0.150552479	0.143625808
cg00100538	0.899406912	0.092492232	0.000878041	0.070036859	9.43E-06	0.072752434	0.928216613	0.928829531	0.923072106	0.917771746
cg00100703	0.23551037	0.220697736	0.825319818	0.983959002	0.045309122	0.101457863	0.466539147	0.438996534	0.440329476	0.475895826
cg00100800	0.41973281	0.204090156	0.098988659	0.682138728	0.277312169	0.724697532	0.055992561	0.059747957	0.062516491	0.062120506
cg00101104	0.07706041	0.00050726	1.43E-06	0.052659004	2.51E-05	0.13506408	0.876074382	0.830450027	0.783892667	0.749712486
cg00101115	0.485077975	0.277617638	0.109556291	0.739317027	0.241540959	0.621864904	0.01559279	0.016281699	0.016324079	0.018111006
cg00101118	0.099346616	0.011124197	2.84E-05	0.371031937	0.00048898	0.068763608	0.058627236	0.066650334	0.069262538	0.07634009
cg00101154	0.04573447	0.100589976	0.074346361	0.758049873	0.818144874	0.896237423	0.201481271	0.258758896	0.247373728	0.252684759
cg00101227	0.001347017	1.50E-07	1.89E-10	0.015040188	7.03E-06	0.194526612	0.928101246	0.897824844	0.875665801	0.862842408
cg00101260	9.30E-11	1.35E-17	6.14E-21	0.00757158	4.62E-06	0.245612135	0.387460306	0.261771983	0.229655993	0.209970921
cg00101287	0.119813494	0.004129294	1.80E-06	0.154479277	9.38E-06	0.032972651	0.879485469	0.866538831	0.855695359	0.83488228
cg00101350	0.656529939	0.457085829	0.496177302	0.801731039	0.779663633	0.962876037	0.847536351	0.834066527	0.822155448	0.817874166
cg00101436	0.000197149	6.16E-08	2.58E-11	0.04795431	2.28E-05	0.139679853	0.92148788	0.889185512	0.875673202	0.864145232
cg00101457	0.806489965	0.737161839	0.563046043	0.94631618	0.676994197	0.824607857	0.315517888	0.325421023	0.328857975	0.338502888
cg00101555	0.000302603	1.26E-08	6.77E-11	0.012672019	2.98E-05	0.333512356	0.947345263	0.937330957	0.931630976	0.928392504
cg00101629	1.86E-06	1.62E-06	5.30E-08	0.968213223	0.322109404	0.479017234	0.637899227	0.755533342	0.751716092	0.767759107
cg00101693	3.64E-06	1.65E-07	1.30E-09	0.540373896	0.035554264	0.345022295	0.063670921	0.052019607	0.049959888	0.047792583
cg00101713	0.01142738	8.03E-06	2.97E-09	0.024259313	1.91E-06	0.0904681	0.92351993	0.909702284	0.898867469	0.889763125
cg00101715	7.05E-08	7.78E-12	1.27E-07	0.080969179	0.997877766	0.098433791	0.406710779	0.538581347	0.571717368	0.536776104
cg00101728	9.51E-07	1.52E-07	0.000256584	0.736658823	0.119656695	0.091659916	0.206729712	0.147095494	0.144491187	0.163847566
cg00101729	0.022632137	0.00363404	0.00107839	0.554709257	0.189308967	0.725288384	0.024649918	0.026994416	0.027609963	0.029797964
cg00101895	8.87E-08	2.46E-08	1.49E-12	0.819948284	0.008845448	0.072962542	0.104558472	0.076756933	0.075293374	0.066371114
cg00101940	9.44E-06	0.001752944	0.328900138	0.158643854	3.50E-06	0.020407746	0.253910382	0.171914842	0.197007539	0.231866432
cg00102023	0.00778663	0.051713972	0.000121895	0.487815304	0.109647938	0.036726958	0.035988246	0.032832831	0.033720188	0.031501367
cg00102093	0.001443676	8.83E-07	1.56E-07	0.044765479	0.003737653	0.720902986	0.907674862	0.874878347	0.850946784	0.849621747
cg00102166	0.588911019	0.233231186	0.396884441	0.529422367	0.712704074	0.763832513	0.188859832	0.181304624	0.175813763	0.183842776
cg00102183	0.102164539	0.072804465	0.306461764	0.906125146	0.448333542	0.453965242	0.922504981	0.927103159	0.927227457	0.924943888
cg00102512	0.039847441	0.070762593	0.059822762	0.837793223	0.857334492	0.941359399	0.933657274	0.926143264	0.927092423	0.926570065
cg00102591	0.007779783	0.027228057	0.002781361	0.688129368	0.669949967	0.424209605	0.02270839	0.020590485	0.021031138	0.021444745
cg00102726	0.000411182	4.06E-05	0.002618574	0.586370604	0.555423732	0.27539599	0.932919468	0.886415123	0.879261724	0.897013026
cg00102920	5.47E-06	1.04E-05	2.11E-07	0.928646328	0.351034825	0.392436864	0.057613875	0.047290888	0.047858872	0.046037177
cg00102955	0.003950462	0.00011088	0.000549394	0.305190702	0.449667475	0.740539273	0.347199521	0.277401279	0.261714869	0.269608372
cg00102996	0.87322911	0.266002892	0.036554323	0.302546664	0.007482151	0.311115372	0.052167862	0.052598974	0.04986644	0.047433325
cg00103132	0.001673436	0.001198211	1.69E-07	0.940616622	0.003314405	0.024463958	0.02103333	0.01824392	0.018458712	0.016725753
cg00103299	0.018800611	0.001524006	0.185974854	0.414751924	0.190506406	0.048666556	0.240124601	0.3053948	0.329166325	0.286740755
cg00103568	6.90E-07	2.46E-08	6.32E-10	0.526074362	0.070487971	0.491369517	0.559677644	0.658583031	0.669114294	0.681480028
cg00103685	0.002066312	0.001216868	0.0003598	0.903063923	0.517380279	0.742859056	0.068409352	0.058322003	0.059059431	0.062651958
cg00103783	0.011476689	0.00627776	4.85E-06	0.872318631	0.004633268	0.040518	0.022646256	0.020549026	0.020503746	0.019237243
cg00103984	0.788103275	0.437705626	0.703209263	0.630431969	0.897087678	0.714352842	0.014996037	0.015448205	0.015450746	0.015265259
cg00104267	0.049580913	0.01499938	0.00861121	0.680029349	0.394704321	0.853490198	0.034529391	0.032697571	0.032412562	0.032116645
cg00104348	0.012601685	3.33E-06	1.39E-11	0.010971432	2.83E-09	0.01356016	0.921004871	0.8983257	0.880963428	0.860066329
cg00104570	0.104342343	0.045941502	0.020426882	0.755114171	0.37535679	0.763268126	0.022449797	0.023557221	0.023736867	0.024064233
cg00104845	1.35E-16	1.13E-13	2.14E-18	0.42636898	0.310713093	0.087301975	0.098630174	0.331476174	0.311632183	0.368723259
cg00105041	0.003795462	2.85E-05	0.00175649	0.156138372	0.755011567	0.295619728	0.895372629	0.830034862	0.79686945	0.823968117
cg00105102	0.123505117	0.264568749	0.004484986	0.701029628	0.083064069	0.059582017	0.275083259	0.308632821	0.303085223	0.338316142
cg00105253	1.84E-05	4.29E-10	6.34E-09	0.017910302	0.027776541	0.739395888	0.07745052	0.066011873	0.061288793	0.062392079
cg00105400	0.286618334	0.007345817	0.000102222	0.069487491	0.000113246	0.193319055	0.880212068	0.872660178	0.863434569	0.854451341
cg00105470	0.200099919	0.283612881	0.837481518	0.860097833	0.03485774	0.150319942	0.013198183	0.01416656	0.01367711	0.012999606
cg00105606	0.000820074	0.000548218	0.001571539	0.930667105	0.868858044	0.823793599	0.014075588	0.015724641	0.015702656	0.01558336
cg00105640	0.000861799	0.014981573	0.952134577	0.363456865	2.99E-06	0.00557086	0.742686078	0.784365131	0.773539043	0.742727597
cg00105753	0.616605433	0.436895829	0.630138745	0.820015633	0.976726159	0.793530133	0.943706076	0.944332468	0.946579991	0.945489557
cg00106073	0.086528314	0.250234648	0.501885485	0.593723726	0.172483617	0.658481393	0.084154901	0.089249754	0.087769192	0.085914723
cg00106164	0.000147177	0.00180192	0.000127004	0.521912164	0.922299744	0.461238693	0.038429459	0.033293487	0.03423892	0.033214658
cg00106211	0.587273959	0.263035013	0.009054168	0.587490773	0.004794678	0.107123214	0.041792775	0.041112387	0.040431426	0.038502297
cg00106250	0.135149893	0.053100177	0.001555398	0.703182298	0.024196138	0.18920665	0.059980518	0.056510776	0.054855609	0.051664406
cg00106345	3.25E-09	9.67E-13	6.76E-17	0.145362612	0.000164735	0.122514486	0.142778177	0.375264989	0.440279821	0.501660606
cg00106420	0.822452211	0.809861285	0.010950063	0.993816258	0.001348608	0.010472019	0.056510802	0.057536142	0.058183393	0.049738845
cg00106432	0.019147001	0.001833189	0.004080282	0.447460325	0.496493413	0.858048914	0.927418527	0.890996808	0.879807634	0.883249173
cg00106446	0.10764089	0.023592768	0.260510457	0.53780105	0.557814614	0.245336896	0.018943196	0.019736206	0.020034095	0.019539607
cg00106565	0.130088127	0.009294082	5.05E-08	0.255364362	6.37E-08	0.001587883	0.867494724	0.854589743	0.845756379	0.816647615
cg00106591	0.251890098	0.002321952	0.000256355	0.02909424	0.000603249	0.53491026	0.892868175	0.876734038	0.842809394	0.836403054
cg00106609	0.848853919	0.239435148	0.902041611	0.285538428	0.929496361	0.258665017	0.689438614	0.686718942	0.673527919	0.685905406
cg00106685	0.109323921	0.01504243	7.61E-06	0.411675728	7.63E-05	0.022916704	0.029305125	0.027448054	0.026582564	0.02445625
cg00106744	0.003726872	0.006240048	1.77E-07	0.899352246	0.001123499	0.005389235	0.114616705	0.126755475	0.126519004	0.136805433
cg00106923	0.001532753	4.76E-07	1.22E-13	0.028552326	2.00E-09	0.004967179	0.947484985	0.937611825	0.931328737	0.921402055
cg00106925	0.023852247	0.002549996	6.14E-06	0.458934955	0.001762813	0.09507303	0.850080546	0.840397348	0.837417742	0.830266898
cg00107046	0.000666242	2.33E-05	5.15E-08	0.399002563	0.003825418	0.170198822	0.387989508	0.430810063	0.441677879	0.458203384
cg00107187	0.535133234	0.168428274	0.471069568	0.453668556	0.912490169	0.527455163	0.156579393	0.172972259	0.185868233	0.178190638
cg00107241	7.53E-05	1.97E-05	0.000365054	0.784687473	0.681378859	0.519904781	0.851989817	0.893578219	0.893334289	0.886521326
cg00107285	1.87E-07	1.23E-13	9.76E-14	0.005880155	0.000768787	0.893820791	0.876283036	0.775594904	0.725735933	0.722995356
cg00107577	0.386912396	0.026397084	0.002838047	0.137289506	0.003944728	0.436033156	0.810667698	0.80153248	0.787191466	0.780665433
cg00107603	0.348018241	0.045777766	0.510981301	0.268119194	0.730033628	0.157042608	0.040390153	0.045107626	0.048168881	0.04699312
cg00107606	0.220172325	0.207664358	0.108191661	0.986251765	0.64520899	0.750378304	0.158879881	0.187570462	0.192816007	0.203884454
cg00107630	2.16E-06	1.86E-07	4.02E-06	0.639542527	0.956021905	0.598441102	0.177984963	0.136811558	0.133327335	0.137986943
cg00107631	0.037100891	0.007636851	0.287177242	0.590839642	0.190084443	0.088917197	0.482813745	0.434660029	0.4232137	0.461415144
cg00107632	0.014277731	0.001946682	7.57E-09	0.538558947	3.33E-06	0.002628217	0.051204958	0.047411242	0.046270187	0.042124637
cg00107682	0.119583682	0.021619929	2.17E-06	0.474338504	1.20E-05	0.006712537	0.086913094	0.15004674	0.18012833	0.260981239
cg00107772	9.28E-21	1.30E-27	1.42E-30	0.028414503	0.000112161	0.333158672	0.187156501	0.401446306	0.451659264	0.476110506
cg00107782	0.557511847	0.997760524	0.670886839	0.53286851	0.146107189	0.670296984	0.06412266	0.064243937	0.078207186	0.08979606
cg00108038	0.629614302	0.294094534	0.024600595	0.592945606	0.01635385	0.203978671	0.929668203	0.927656671	0.925667289	0.92113112
cg00108098	9.68E-05	1.40E-05	4.18E-06	0.681187178	0.327569538	0.78403299	0.181709151	0.247305775	0.259694525	0.261682328
cg00108282	7.05E-06	1.16E-05	0.006654972	0.947397408	0.020257267	0.077477804	0.786439481	0.841858348	0.839267989	0.816146899
cg00108349	5.87E-06	1.70E-05	5.19E-07	0.866768188	0.475935263	0.437369902	0.798368772	0.849440156	0.846196427	0.854214596
cg00108569	0.893112807	0.848954823	0.966134164	0.9663197	0.813578886	0.822492736	0.031179298	0.031087502	0.030946599	0.031231905
cg00108694	0.612982087	0.20522778	9.85E-06	0.447142949	8.88E-08	0.000636355	0.940830976	0.938098974	0.935661244	0.92317362
cg00108715	5.46E-22	2.12E-26	1.03E-27	0.168768896	0.015263207	0.609112465	0.355737452	0.541349919	0.564010054	0.574747738
cg00108873	0.00037383	6.94E-07	6.27E-07	0.111311401	0.045388507	0.950443371	0.639762148	0.56274664	0.532867931	0.531809935
cg00108894	0.502592062	0.639299214	0.002109045	0.174431792	1.48E-07	0.0041531	0.914456419	0.920779107	0.915438026	0.905393967
cg00108944	0.04837239	0.060620105	0.001126446	0.939206273	0.085824422	0.13659787	0.074711526	0.065278017	0.069824243	0.055217803
cg00108992	7.26E-05	2.52E-05	0.00085961	0.83173593	0.466888953	0.398759423	0.812812111	0.856631283	0.857333842	0.846798274
cg00109012	0.001600975	0.001044469	0.001704047	0.923466062	0.984022675	0.931403658	0.800089183	0.833694747	0.833683293	0.832669899
cg00109131	0.106931045	0.00714611	0.000411901	0.260296225	0.008992071	0.380831545	0.924752909	0.91668958	0.911019287	0.907486306
cg00109164	0.068419714	0.002090538	4.06E-06	0.176475113	0.000120787	0.088326213	0.932561545	0.920107437	0.916022288	0.903868665
cg00109274	2.83E-09	9.74E-10	4.05E-16	0.847099651	0.000650347	0.013464137	0.066224929	0.052773805	0.052137094	0.04737434
cg00109300	0.354006791	0.346190189	0.726622211	0.997974189	0.451288443	0.561674095	0.04207543	0.045981408	0.045788107	0.043013678
cg00109302	1.49E-07	6.90E-08	6.80E-12	0.886134611	0.015282457	0.081359639	0.136885427	0.286209549	0.293789548	0.34832271
cg00109465	0.97478707	0.939186773	0.53447899	0.924027978	0.369331159	0.578223528	0.031713122	0.031842441	0.031721866	0.031083875
cg00109503	0.545087466	0.229935034	0.59383039	0.574562614	0.100579451	0.046150005	0.027224252	0.025763055	0.023998475	0.03377749
cg00109703	2.88E-10	3.29E-09	2.32E-05	0.778765707	0.006876177	0.071956719	0.528556915	0.631885108	0.625833567	0.597985005
cg00109764	0.423703219	0.528928272	0.735174047	0.883255308	0.549845345	0.792977083	0.197523985	0.189254626	0.194996738	0.20422173
cg00109776	0.003056316	7.84E-06	1.38E-08	0.08814619	0.000130309	0.170443408	0.910555529	0.889687156	0.878347158	0.86952983
cg00109780	0.105441395	0.426777327	0.897491309	0.398196724	0.0401542	0.495220266	0.071703556	0.066504771	0.072831461	0.078218973
cg00109923	0.517194754	0.014405969	0.00057519	0.038803555	0.000128647	0.29444238	0.918001127	0.915367124	0.905226422	0.900032557
cg00110039	1.36E-06	1.89E-08	3.19E-13	0.397717759	0.000264866	0.045752972	0.85937673	0.784114611	0.766563597	0.729473468
cg00110192	0.007728906	0.03086089	9.30E-06	0.647735408	0.014482485	0.011612537	0.023816274	0.021122461	0.021969981	0.019712959
cg00110277	0.252215589	0.288406015	0.899550182	0.943794162	0.163653499	0.321453781	0.939196008	0.93462406	0.935142131	0.938291358
cg00110578	0.290518314	0.245180759	0.069504031	0.943215464	0.333313593	0.519296492	0.047907751	0.046021602	0.04679924	0.047991018
cg00110609	0.095983658	0.135681716	0.200716956	0.888852929	0.64970942	0.86639726	0.925201217	0.938928952	0.934387343	0.932235021
cg00110623	0.001403211	0.000604472	3.64E-06	0.84657954	0.045890691	0.18632421	0.062412315	0.05436174	0.054328668	0.05086869
cg00110654	0.828614594	0.764789236	0.028749444	0.950757881	0.000648331	0.004849756	0.557741255	0.564826116	0.564839414	0.492138603
cg00110688	0.260704658	0.232566076	0.019363744	0.965470645	0.108864905	0.227554758	0.063795227	0.094065548	0.098443184	0.125978387
cg00110724	0.898862769	0.176632603	0.187329845	0.166993213	0.102573436	0.987102788	0.982510829	0.981990537	0.980749365	0.980511243
cg00110769	1.37E-07	3.95E-08	4.17E-11	0.824614672	0.044912301	0.195767998	0.555423624	0.681851269	0.685912663	0.714072261
cg00110790	0.000193583	7.45E-07	4.80E-09	0.175101085	0.002361174	0.307376154	0.940374182	0.93139849	0.927968494	0.925364359
cg00110846	0.005429879	0.197472933	0.464681474	0.095950539	0.005882181	0.600318983	0.821299669	0.865002787	0.840564782	0.83063257
cg00111102	2.41E-06	1.08E-06	3.95E-09	0.881108206	0.086215082	0.251423181	0.755340284	0.82159423	0.821729504	0.838155324
cg00111333	4.11E-09	3.78E-14	2.10E-11	0.036058241	0.19319987	0.424251413	0.854384663	0.719723088	0.663880078	0.686313399
cg00111359	0.171710355	0.062980782	0.016884231	0.662687472	0.181570046	0.607435851	0.046841899	0.050560194	0.052915081	0.056636393
cg00111503	6.02E-05	1.59E-11	3.80E-13	0.000764405	2.49E-06	0.520079996	0.936139958	0.856068712	0.778989527	0.769636276
cg00111613	0.048538127	0.001953677	1.35E-09	0.23494101	1.61E-08	0.000919919	0.878014041	0.869297375	0.864337458	0.850199132
cg00111629	1.58E-06	8.98E-13	3.15E-15	0.003520175	4.81E-06	0.350982574	0.742427407	0.635687802	0.57972562	0.558623647
cg00111665	2.65E-07	7.70E-07	1.98E-05	0.893287341	0.303605378	0.542007775	0.844157765	0.880130952	0.878165627	0.874534991
cg00111778	9.27E-06	2.51E-07	2.34E-06	0.454635261	0.663164586	0.72803013	0.375120884	0.279535444	0.270403791	0.280858596
cg00111823	0.752709395	0.068404493	0.016586536	0.085451807	0.004238173	0.575156152	0.979209924	0.978914167	0.977004299	0.977018547
cg00111893	0.44142657	0.004383825	0.005882856	0.015302586	0.007031143	0.95842245	0.014767182	0.015249694	0.016272674	0.016144819
cg00111977	0.011432716	0.032961218	0.729188776	0.730475403	0.002935135	0.051360698	0.825410812	0.841533411	0.839892273	0.828673515
cg00112091	0.036329398	0.002244064	1.62E-05	0.324172573	0.00224485	0.16955608	0.054935988	0.050866635	0.049307268	0.047334548
cg00112238	0.00394765	1.11E-05	9.86E-06	0.087674599	0.033698391	0.9517765	0.356536793	0.445870134	0.489655835	0.49196731
cg00112251	0.634062708	0.9598591	0.387153572	0.670530111	0.632426918	0.384336583	0.036645281	0.037937809	0.039293816	0.039040935
cg00112260	9.76E-08	3.48E-07	3.82E-08	0.874828278	0.741010919	0.658636368	0.807811161	0.854318194	0.851643397	0.85595003
cg00112309	0.413893827	0.82130589	0.492362906	0.547109129	0.874481524	0.651072109	0.673999707	0.707309118	0.682296927	0.689388425
cg00112341	0.022669705	2.00E-05	1.88E-10	0.020796685	1.30E-08	0.014655841	0.792240158	0.766157842	0.743563822	0.714274222
cg00112493	1.02E-12	8.71E-13	1.71E-11	0.933813279	0.795316666	0.769228231	0.564060003	0.738254541	0.734636994	0.73286554
cg00112517	0.652841565	0.70812228	0.01661749	0.347229278	5.30E-05	0.025268365	0.058674123	0.059714457	0.06411475	0.078603761
cg00112685	0.599440978	0.78047687	0.971394131	0.822831189	0.43838554	0.757038497	0.153537748	0.152948076	0.157774049	0.163499757
cg00112952	8.15E-09	8.18E-06	8.96E-10	0.161174503	0.532107892	0.053500098	0.418864424	0.621385551	0.576011123	0.637367549
cg00113051	0.246532212	0.859574261	0.075295664	0.27843721	0.436378663	0.075252358	0.04000908	0.038560238	0.039970258	0.037910978
cg00113117	0.007385664	0.003693415	0.007176302	0.85783707	0.968149983	0.877180558	0.819095556	0.853521432	0.859377511	0.851273457
cg00113208	0.000774831	7.86E-05	1.60E-07	0.576469764	0.008027026	0.14639587	0.072928366	0.064128864	0.062841182	0.059242873
cg00113315	0.001099314	5.16E-06	1.75E-06	0.151109618	0.034345202	0.809485168	0.90839937	0.882516383	0.870809911	0.868348045
cg00113369	0.504543232	0.518216712	0.545267718	0.980932509	0.065913917	0.15247122	0.467359857	0.452867718	0.45497109	0.483434651
cg00113712	0.009100189	5.72E-06	1.15E-05	0.024636683	0.014065511	0.935375725	0.913559984	0.896253167	0.882701972	0.884532745
cg00113951	6.00E-06	1.82E-09	1.01E-11	0.080972622	0.000811495	0.351180279	0.06870603	0.123794123	0.154372381	0.177341821
cg00114008	0.000372455	3.33E-06	7.18E-08	0.238170001	0.009588564	0.417212757	0.025516063	0.034698165	0.037900656	0.039485509
cg00114012	6.74E-06	8.67E-05	1.02E-05	0.601336732	0.984254706	0.612498662	0.652262985	0.556397219	0.567848113	0.555220763
cg00114132	1.47E-20	8.82E-23	1.20E-27	0.485797019	0.00330883	0.12052714	0.498289285	0.737830506	0.749962617	0.785269828
cg00114159	0.028308432	0.017183874	1.54E-05	0.884861978	0.003330404	0.031376538	0.921032414	0.909497299	0.909531135	0.898395168
cg00114312	8.10E-06	0.001086103	0.000500629	0.202328453	0.231949803	0.831900401	0.881325209	0.908038091	0.901228976	0.90151225
cg00114346	5.70E-10	1.13E-10	4.44E-12	0.782282774	0.233144837	0.568252086	0.676486034	0.544022599	0.535633587	0.519995015
cg00114393	0.433421316	0.176701761	0.348272978	0.600099707	0.861094715	0.714365727	0.031000261	0.032327528	0.033362406	0.032541724
cg00114569	0.016717127	0.022339517	0.001209133	0.934417513	0.265992168	0.320053052	0.775795428	0.731579011	0.731972492	0.709365928
cg00114694	0.727022154	0.093937963	0.106118892	0.01215787	0.004864843	0.972716634	0.792714102	0.784800871	0.817497445	0.813732279
cg00114710	0.546581086	0.545757831	0.497778922	0.994309626	0.063964015	0.141879803	0.9374124	0.939615378	0.938886035	0.934898169
cg00114944	0.004714446	0.005253053	6.27E-05	0.980970822	0.109535266	0.189572156	0.034122784	0.03072459	0.030988116	0.029492785
cg00114963	0.000562782	0.00013531	8.76E-07	0.746735137	0.039631176	0.223921573	0.051619193	0.04523644	0.044423363	0.042608167
cg00114966	9.55E-06	7.98E-06	0.000166976	0.966480416	0.450956055	0.522310645	0.394907924	0.29076373	0.290956868	0.307024004
cg00115040	0.968551717	0.37634526	0.057203449	0.359962061	0.009267146	0.288904017	0.027067998	0.027181399	0.028644246	0.033098611
cg00115101	0.078119705	0.044941192	0.045700559	0.84893513	0.77279972	0.992481906	0.011400948	0.012149629	0.012076993	0.012056339
cg00115149	0.901125944	0.387260349	0.000789438	0.440227242	7.72E-06	0.006228267	0.932122857	0.935155723	0.931332261	0.914534737
cg00115288	2.81E-05	3.42E-07	0.000110556	0.331965748	0.755031701	0.208892761	0.109175226	0.086876147	0.082725144	0.089200613
cg00115297	6.25E-05	2.98E-07	2.30E-14	0.216349219	1.52E-07	0.003077812	0.922820917	0.902319036	0.896819268	0.880494561
cg00115313	0.161647783	0.016067268	0.262879734	0.299181846	0.743115786	0.181959338	0.022615614	0.024116502	0.024889674	0.023909209
cg00115567	0.050421328	0.137855848	0.097894586	0.668364781	0.734336304	0.877623002	0.848058272	0.858950088	0.855746902	0.856353146
cg00115639	0.926213055	0.501785038	0.00011053	0.401829629	4.18E-08	0.000556217	0.850613499	0.851920094	0.840950491	0.804595795
cg00115654	4.82E-16	4.15E-17	1.12E-16	0.71200706	0.585200387	0.979931194	0.357135622	0.504794991	0.511976327	0.512003643
cg00115954	0.358619309	0.424082646	0.523502473	0.918939454	0.730592618	0.894948536	0.510525227	0.526878901	0.524231828	0.521453468
cg00115980	0.075874274	0.001561568	0.001699196	0.127695109	0.067697534	0.994990393	0.06133786	0.097920159	0.126744014	0.1270406
cg00115984	0.224900897	0.141433206	0.255611383	0.840435179	0.932125568	0.776933876	0.049977451	0.053800922	0.054969721	0.053258964
cg00116092	2.14E-15	8.22E-18	2.70E-21	0.412640928	0.007733146	0.228629959	0.449322729	0.658166123	0.675447971	0.700347333
cg00116234	6.50E-08	8.44E-10	2.85E-10	0.425258426	0.168222981	0.821705181	0.07076338	0.244849599	0.290048975	0.298927465
cg00116412	0.303666764	0.138995519	0.21714737	0.693629605	0.81115105	0.842488078	0.012317454	0.012845181	0.012950538	0.012859179
cg00116628	0.070471764	0.252139411	0.005522773	0.518760635	0.205602518	0.076323568	0.033638691	0.029549687	0.032683341	0.027893632
cg00116688	0.000274089	0.000828508	2.12E-05	0.81131457	0.400387967	0.331628414	0.03723677	0.032928823	0.033290974	0.032101347
cg00116838	2.89E-09	6.81E-17	3.85E-18	0.001924384	2.21E-05	0.619458066	0.111918632	0.225520481	0.294166052	0.314917013
cg00116946	1.20E-07	1.50E-07	1.95E-09	0.999136224	0.279511523	0.397378388	0.088536488	0.058379519	0.05781737	0.056929028
cg00117018	0.936346931	0.516824541	0.358520494	0.566970736	0.254750713	0.806739199	0.576761245	0.574152618	0.558322865	0.551283446
cg00117172	1.61E-06	1.25E-09	4.99E-13	0.139238799	0.000312872	0.165825401	0.217385679	0.351253404	0.39946404	0.440276479
cg00117237	7.48E-05	0.000902604	0.278678163	0.547741671	0.000110478	0.016077769	0.670361962	0.75744023	0.741402142	0.691188304
cg00117335	0.017581647	0.030449356	0.054956921	0.866760692	0.599056166	0.85004213	0.922660991	0.930119983	0.929247057	0.928682552
cg00117600	0.000321358	0.000608343	2.06E-06	0.899631575	0.109241847	0.143504333	0.04413659	0.037606784	0.03826696	0.035956927
cg00117651	0.66747481	0.319794449	0.010426016	0.592255354	0.003505714	0.088874451	0.021169217	0.02943733	0.040775567	0.069833095
cg00117825	0.462381419	0.09183745	0.000520351	0.327403469	0.00018153	0.050643859	0.893628665	0.895015258	0.888464637	0.876139375
cg00117913	0.000361919	8.74E-05	2.82E-06	0.753644359	0.120410999	0.41506606	0.051334771	0.044781249	0.043759566	0.041931146
cg00117914	3.16E-18	4.17E-20	3.84E-15	0.543310913	0.411000415	0.173804255	0.578754647	0.352044136	0.338888152	0.373853035
cg00118158	0.011200065	0.000108119	1.89E-09	0.142131858	1.19E-06	0.014263787	0.940893245	0.931474261	0.92662239	0.919120027
cg00118199	7.58E-05	1.65E-07	2.52E-12	0.150062319	1.06E-05	0.03595687	0.940855716	0.930427897	0.926192013	0.920509769
cg00118229	0.730431773	0.255346191	0.000359136	0.417998452	9.32E-06	0.007578294	0.872889912	0.871253345	0.864952248	0.847351286
cg00118317	0.000282069	2.83E-05	8.33E-06	0.597689556	0.255542234	0.778244106	0.19541421	0.259708063	0.274745183	0.280077017
cg00118342	0.203577999	0.202322594	0.674660235	0.996866198	0.015368912	0.052091311	0.828452202	0.847108736	0.844796936	0.817693765
cg00118365	2.48E-06	5.57E-07	1.13E-11	0.781411413	0.002115267	0.035404456	0.456818644	0.567000531	0.572292411	0.614647678
cg00118442	0.002396234	0.000188783	1.12E-06	0.496349214	0.010421429	0.209440848	0.062753951	0.056262461	0.054391016	0.052631486
cg00118468	0.007937602	0.002135551	0.010493127	0.715669893	0.939112246	0.657414698	0.012383934	0.013497744	0.013641207	0.013419652
cg00118507	1.20E-07	1.16E-07	1.38E-06	0.973141405	0.650915651	0.701468716	0.619001974	0.51289475	0.511953873	0.521035691
cg00118542	0.051809465	2.72E-05	0.003277815	0.008020721	0.189904813	0.200776879	0.918001298	0.884265872	0.838133389	0.86248223
cg00118684	0.984564392	0.550150405	0.168426092	0.553173038	0.050194267	0.022799433	0.017301676	0.017349915	0.01760789	0.016798422
cg00118783	0.07551335	0.00089553	0.00139789	0.084515597	0.056858351	0.941508592	0.568897642	0.620283042	0.654075729	0.64390953
cg00118808	7.31E-24	1.12E-28	2.77E-29	0.140141166	0.021802294	0.73777797	0.23557067	0.485885391	0.519216449	0.528145528
cg00118978	2.14E-11	6.49E-15	3.96E-15	0.180032246	0.055530059	0.859444306	0.431525031	0.657353952	0.688357391	0.700498102
cg00119011	0.759037876	0.376458705	0.537668757	0.576735349	0.18702028	0.083710734	0.013837234	0.014011846	0.014210923	0.013581243
cg00119053	0.912209096	0.264494072	0.540305557	0.151341761	0.312696465	0.637879409	0.845082105	0.841247519	0.826999366	0.831729418
cg00119057	0.312565178	0.319163859	0.424938503	0.986088436	0.799915548	0.871229477	0.042472	0.051765381	0.051937869	0.053196998
cg00119073	0.000787934	0.000101175	0.004375344	0.620331554	0.567434447	0.30541233	0.113780018	0.08818416	0.085838567	0.093989284
cg00119079	0.152501355	0.008388202	0.009866165	0.198343166	0.129512901	0.981826139	0.045946211	0.05473058	0.065035722	0.06582961
cg00119117	0.081213585	0.008328573	7.23E-05	0.368175134	0.00229963	0.14754881	0.088028365	0.083931232	0.079145577	0.075397609
cg00119127	1.04E-07	9.15E-11	1.19E-13	0.177491165	0.001493659	0.253979833	0.60178664	0.473681426	0.446728798	0.42206267
cg00119181	0.052351653	0.009295072	0.001361799	0.532168308	0.091461652	0.546775125	0.020738623	0.053779465	0.072210519	0.0826118
cg00119186	5.13E-09	3.04E-19	4.94E-24	7.10E-05	1.07E-10	0.112269237	0.871809662	0.708726331	0.594599024	0.537536507
cg00119197	1.64E-05	6.15E-06	1.28E-09	0.85189813	0.010597037	0.073030151	0.022983168	0.028810229	0.028104157	0.03005782
cg00119241	0.655225187	0.555941691	0.068841786	0.915075602	0.064216087	0.187425543	0.868830922	0.864606983	0.865472171	0.85267404
cg00119279	8.17E-05	1.88E-05	1.81E-12	0.762725378	6.94E-06	0.001467094	0.673787436	0.556633633	0.548666367	0.463163214
cg00119314	0.000322235	0.006424319	0.020732672	0.382359315	0.101302853	0.730753716	0.625900546	0.680742859	0.665084819	0.660060998
cg00119364	0.002131948	4.10E-05	1.20E-06	0.275832773	0.012716602	0.416795564	0.924537675	0.911366496	0.905837327	0.901655971
cg00119811	0.104897812	0.234210461	0.711720558	0.696218875	0.092339936	0.403444807	0.525827842	0.557089009	0.548764388	0.531230551
cg00119896	1.94E-07	1.02E-06	3.71E-09	0.812321367	0.293710061	0.251563107	0.405577622	0.513658657	0.507658708	0.530081787
cg00119986	6.51E-05	2.44E-06	1.89E-11	0.465969948	8.19E-05	0.019009541	0.207631292	0.184117127	0.179718082	0.168157826
cg00120147	1.10E-05	3.88E-09	1.92E-05	0.080731085	0.950306805	0.085888357	0.897327782	0.794240129	0.755496895	0.801216439
cg00120210	0.003599812	0.01575231	0.002003049	0.655061398	0.807355063	0.495652698	0.021839363	0.019237242	0.019795789	0.018987469
cg00120254	0.652317848	0.047858207	6.29E-06	0.083164624	2.84E-08	0.005023734	0.897964204	0.892035622	0.876568612	0.847933503
cg00120332	2.94E-21	1.77E-21	1.60E-22	0.88948179	0.41596761	0.663584569	0.685563123	0.841305244	0.846277048	0.85345959
cg00120358	5.50E-08	5.98E-12	7.78E-22	0.082221807	4.43E-10	0.000791279	0.916500459	0.84293843	0.819875755	0.769150731
cg00120810	0.710501852	0.150968349	3.50E-07	0.251775157	1.61E-10	7.32E-05	0.877482576	0.873147344	0.865103251	0.832596355
cg00120825	9.79E-06	8.81E-09	7.21E-11	0.125943908	0.002199626	0.376173979	0.796309496	0.660724982	0.6148905	0.586151431
cg00120948	0.318216022	0.684148998	0.773729002	0.555002422	0.066041004	0.450787381	0.046117742	0.043590193	0.047171737	0.04967073
cg00120998	0.842630713	0.945743897	0.524485286	0.907093069	0.573704204	0.559584234	0.025817497	0.025264842	0.025265472	0.025998485
cg00121147	0.00202682	0.001277126	1.90E-06	0.915655891	0.019429622	0.084901635	0.038863605	0.034468514	0.034227552	0.032486679
cg00121209	0.000886436	0.000802563	2.25E-06	0.981541226	0.050288981	0.12610937	0.076245218	0.067770911	0.067161164	0.063818834
cg00121374	0.011019603	3.37E-05	9.81E-10	0.068903884	5.87E-07	0.023243077	0.862359546	0.848301971	0.839242412	0.827173158
cg00121389	0.001203965	0.00353425	0.619540851	0.790856462	0.000200655	0.008446552	0.669124281	0.735143161	0.7298042	0.679240794
cg00121465	0.100483341	0.269925633	0.159805154	0.612350207	0.789788043	0.783067131	0.741572012	0.766035925	0.755827132	0.761908795
cg00121533	0.088105725	0.029181799	0.005903921	0.675284625	0.168370594	0.573195664	0.06697084	0.059094032	0.054257898	0.050646038
cg00121551	0.226989078	0.000354915	1.41E-05	0.005331024	1.72E-05	0.413738929	0.915088822	0.905742763	0.880024884	0.872226297
cg00121562	9.38E-07	9.67E-09	5.31E-13	0.367494421	0.000571729	0.075297538	0.072622745	0.058048603	0.055340128	0.050704395
cg00121634	2.47E-08	1.59E-15	2.61E-20	0.002343872	3.10E-08	0.094417463	0.04859284	0.13176882	0.182277128	0.221578571
cg00121640	0.00127239	0.001507839	9.60E-06	0.974527901	0.096877571	0.16933791	0.035035359	0.030424233	0.03072149	0.028802289
cg00121843	0.845327094	0.653334831	0.570965195	0.483303532	0.282184333	0.917475831	0.06085232	0.067164869	0.070657511	0.075664643
cg00121876	0.002331284	0.00017859	0.009571075	0.491935045	0.611376426	0.244653998	0.692147715	0.766626086	0.778742431	0.75202358
cg00122215	0.897686861	0.840758355	0.200394559	0.955453922	0.115054678	0.244325863	0.056288105	0.057085767	0.056403953	0.054387812
cg00122254	0.470968584	0.130220698	0.015343769	0.431230673	0.021420077	0.349512314	0.053713006	0.053107671	0.049641266	0.047033705
cg00122310	0.361900671	0.093498931	0.024655121	0.453525288	0.075671162	0.579092982	0.033243316	0.032873743	0.030881574	0.029812608
cg00122347	0.538558795	0.121948063	1.23E-05	0.336500531	2.81E-07	0.002000804	0.377019993	0.387191168	0.402624686	0.44714697
cg00122362	1.23E-10	2.26E-14	2.56E-15	0.14333247	0.017844388	0.690191891	0.124972803	0.091817992	0.086514246	0.084803768
cg00122406	0.592270529	0.911903045	0.848609656	0.481398571	0.651420358	0.764693406	0.493926681	0.481654474	0.495769182	0.490000848
cg00122628	8.72E-06	3.11E-08	3.96E-06	0.22602391	0.779255282	0.373862055	0.440528	0.560173469	0.586484697	0.564470559
cg00122840	0.579526663	0.084805537	0.579419892	0.206547127	0.994177321	0.220938696	0.01594489	0.016389681	0.017394841	0.016526752
cg00122854	0.000283685	0.008873873	7.62E-05	0.294446113	0.651451244	0.144732141	0.484154873	0.549664416	0.531999859	0.556238373
cg00122944	1.83E-05	6.18E-07	2.40E-07	0.474367218	0.209141115	0.834693399	0.656835518	0.732732843	0.741166123	0.747484324
cg00123072	0.000434645	3.95E-08	2.27E-13	0.018796693	5.13E-08	0.02767335	0.929951589	0.908575968	0.894321674	0.881195109
cg00123090	8.91E-07	1.08E-08	0.001316914	0.387588222	0.027458952	0.006585917	0.272926929	0.391147605	0.415082453	0.357394693
cg00123094	0.010470169	0.026439489	0.002366882	0.773251118	0.5348461	0.399854324	0.048720149	0.044793603	0.045186313	0.044041226
cg00123104	2.77E-09	6.60E-10	6.95E-09	0.803213714	0.980053718	0.779468435	0.219054877	0.431713426	0.44784034	0.439368783
cg00123478	1.52E-06	1.22E-05	0.00045145	0.71614767	0.101877759	0.408177798	0.440204939	0.585066554	0.571199151	0.547507177
cg00123486	0.019992851	0.012133207	0.005197155	0.88930703	0.549876605	0.785813747	0.042874714	0.037887773	0.037604273	0.037253654
cg00123512	0.014597928	0.072708134	0.910158546	0.537100171	0.001319377	0.062900531	0.053784003	0.048515438	0.051430251	0.056028784
cg00123762	1.14E-18	6.90E-21	1.08E-25	0.476149327	0.002983753	0.11774747	0.324999967	0.676321603	0.6962103	0.747795578
cg00123800	0.128867974	0.269333693	0.091939317	0.708641468	0.842672079	0.572299976	0.022315705	0.023446762	0.022864799	0.023211481
cg00123906	0.00479968	1.49E-06	2.34E-12	0.01918011	4.07E-09	0.009658691	0.825198887	0.807800718	0.794590572	0.778896018
cg00124004	0.000116559	1.62E-05	1.47E-06	0.670845697	0.178501402	0.59505766	0.164687191	0.134520989	0.131532036	0.128568189
cg00124009	6.16E-17	8.16E-21	3.91E-22	0.193648076	0.019075767	0.607699341	0.690411385	0.828069563	0.842625152	0.851906836
cg00124011	0.000287913	0.005425323	3.69E-07	0.399721544	0.039961445	0.009772782	0.045709726	0.029404015	0.033646547	0.024939789
cg00124095	2.15E-13	1.71E-17	6.67E-10	0.13697191	0.179886208	0.009666857	0.224134536	0.428574779	0.466690644	0.40213235
cg00124160	0.131745047	0.002279755	0.024697683	0.085074679	0.344581604	0.44429899	0.028955203	0.032752014	0.039043879	0.034791791
cg00124774	0.079074737	0.052767545	0.003617326	0.891886859	0.126309141	0.311602306	0.025477362	0.025867656	0.023316981	0.022392401
cg00124905	0.000958583	4.60E-05	1.27E-09	0.438632522	8.29E-05	0.021356152	0.050558796	0.062395835	0.064595588	0.073681819
cg00124993	1.74E-05	8.55E-06	4.92E-05	0.892007983	0.839941535	0.75782262	0.531263242	0.606256393	0.60853707	0.602201609
cg00125048	0.116371031	0.309075392	0.546566174	0.600124348	0.205648778	0.706422072	0.831238143	0.841864061	0.837560082	0.833182726
cg00125159	0.009977587	0.002795273	0.001485502	0.71878402	0.433247779	0.852846754	0.031713015	0.023103171	0.022453889	0.022533405
cg00125349	0.358563704	0.104500649	0.001223299	0.49763632	0.00159763	0.079588021	0.944516046	0.942079006	0.939997924	0.93542471
cg00125406	0.37908436	0.021043531	0.009184638	0.114300651	0.019937592	0.779115578	0.04379799	0.046937387	0.051594215	0.051298526
cg00125414	0.884182518	0.385754553	0.083367608	0.455059702	0.028566013	0.376422891	0.056470816	0.062935536	0.073837295	0.083862357
cg00125544	0.009055379	0.000188023	6.72E-09	0.230873536	7.94E-06	0.018334417	0.949364358	0.941691338	0.938830322	0.931023117
cg00125601	0.000748973	0.000158987	2.09E-06	0.717685456	0.055625377	0.292108383	0.351490886	0.467531715	0.476681109	0.516614254
cg00125744	0.00478109	2.15E-05	4.49E-08	0.110458975	0.000198384	0.167725215	0.9330064	0.920089764	0.913586342	0.90683366
cg00126148	0.70928797	0.922730151	0.121855419	0.624657533	0.115323695	0.061841536	0.213565418	0.229232103	0.223411365	0.266708946
cg00126173	0.040018242	0.26140716	0.470668189	0.335692467	8.36E-05	0.033462723	0.878106908	0.890855933	0.885065853	0.871477931
cg00126261	0.770762328	0.174453959	0.500161424	0.247332436	0.631320052	0.506568957	0.217962282	0.22672105	0.204709538	0.230972178
cg00126498	2.30E-08	5.02E-08	0.001003113	0.945421191	0.00240951	0.019580441	0.744148456	0.819078288	0.816996094	0.788328905
cg00126636	1.68E-05	8.00E-06	1.95E-06	0.888119442	0.513586853	0.756301415	0.906932472	0.875026464	0.872858034	0.868005367
cg00126739	1.03E-05	2.70E-08	1.87E-12	0.19799136	0.000114397	0.0762539	0.04978549	0.041283781	0.039207272	0.03651522
cg00126946	0.020365754	0.008314322	0.000851489	0.791291594	0.176628414	0.47806821	0.818171922	0.833591589	0.83503398	0.840977713
cg00126948	0.000211986	2.51E-05	8.06E-07	0.632469727	0.08452124	0.437177291	0.052009026	0.044898361	0.043833654	0.042263326
cg00126959	0.144009258	0.000582862	1.25E-07	0.022323185	1.48E-07	0.036559744	0.016607741	0.046986632	0.094776269	0.139196676
cg00127047	0.651625805	0.915326916	0.926517266	0.739369537	0.631936126	0.990195408	0.0447852	0.044291664	0.044718753	0.044687217
cg00127070	2.65E-19	4.47E-25	1.50E-28	0.060073321	0.000197048	0.261090075	0.770576136	0.508471721	0.460303313	0.42654859
cg00127167	0.809709342	0.83993233	0.986716136	0.646359115	0.728567766	0.862235156	0.040644087	0.042029391	0.05042314	0.049726428
cg00127214	0.005936198	0.060198068	1.91E-05	0.379718819	0.035999986	0.008074233	0.078088837	0.072616103	0.074421484	0.069403594
cg00127424	0.11300233	0.15157079	0.113119185	0.902676909	0.994419245	0.892434719	0.017413104	0.019921768	0.018349232	0.01850098
cg00127505	0.000821902	1.08E-05	1.13E-06	0.259660882	0.03326402	0.620896948	0.061170062	0.08982272	0.103000105	0.109311933
cg00127591	0.085084774	0.043023477	3.42E-05	0.807038795	0.000882224	0.019069828	0.060934892	0.057921718	0.057229004	0.053533163
cg00127732	0.008780802	0.001915533	2.44E-07	0.664820685	0.000381959	0.020315037	0.045497022	0.041481631	0.040970814	0.037967326
cg00127781	0.015852398	1.49E-06	5.92E-13	0.004136163	3.52E-11	0.005043383	0.754154865	0.724236908	0.693749092	0.660843062
cg00127894	0.70676782	0.990386964	0.213555248	0.697007388	0.253561839	0.16140511	0.02128461	0.021074326	0.022636759	0.020458112
cg00128054	9.68E-06	4.02E-11	2.53E-13	0.007552636	2.22E-05	0.385251343	0.92274726	0.882969572	0.855342951	0.849465494
cg00128057	0.103176254	0.012826412	4.18E-05	0.392222732	0.000706755	0.076129948	0.962889981	0.95919464	0.955880782	0.951376056
cg00128195	0.027884622	0.025696213	0.000944372	0.984263555	0.13976878	0.255207027	0.060144906	0.052284378	0.053152699	0.050370876
cg00128353	0.382334503	0.041951768	0.014624585	0.215921823	0.035213132	0.698934243	0.02890243	0.034109299	0.035152221	0.037541214
cg00128425	0.039155842	5.14E-06	0.000115423	0.002934421	0.014364831	0.521015921	0.973672214	0.938098149	0.88549923	0.90582501
cg00128482	6.86E-06	4.50E-12	9.07E-16	0.002684098	2.08E-07	0.161182743	0.201300322	0.355599126	0.438812214	0.492376446
cg00128517	8.60E-06	2.26E-05	3.06E-08	0.87808464	0.116404622	0.140384063	0.402613058	0.530645782	0.524479867	0.563228976
cg00128530	3.91E-08	1.15E-07	6.52E-15	0.906168531	0.000462657	0.003125573	0.049848768	0.040818191	0.041011734	0.036548609
cg00128560	0.002606718	4.90E-06	4.12E-07	0.076083835	0.004024886	0.597639287	0.95297918	0.946843133	0.943619551	0.942590749
cg00128571	0.720862371	0.042789311	0.053502922	0.054603607	0.032191028	0.952486199	0.788026523	0.79074244	0.800081772	0.798842393
cg00128601	0.022697326	0.044880981	0.009876183	0.82153458	0.703406102	0.572976378	0.232060633	0.194740317	0.208913124	0.20458793
cg00128654	0.175535206	0.158870225	0.437431209	0.973912566	0.467965035	0.546399852	0.060540215	0.057740562	0.057879331	0.059234099
cg00128732	3.30E-05	2.58E-06	3.84E-09	0.593592645	0.012126523	0.173642691	0.04431186	0.038439668	0.037542508	0.035897964
cg00128805	0.327725428	0.13958759	0.228249533	0.655732092	0.791881007	0.82271257	0.045313408	0.047130618	0.047991634	0.047722146
cg00128812	0.320660629	0.003293899	2.35E-06	0.024795618	3.42E-07	0.046443682	0.858805337	0.852041089	0.839799726	0.828061479
cg00128877	2.75E-07	6.02E-08	4.13E-12	0.78592776	0.007099972	0.071619517	0.074913069	0.058527268	0.057789202	0.052164246
cg00128951	0.000143806	3.20E-07	2.67E-06	0.140123191	0.213968914	0.742445051	0.882196605	0.775444618	0.726768573	0.737138967
cg00129196	7.68E-05	3.59E-06	3.04E-09	0.497138734	0.004529035	0.136973487	0.091924496	0.081062176	0.07890265	0.074962281
cg00129269	0.277042178	0.471999005	0.141695174	0.737949803	0.643341968	0.448112571	0.016080794	0.015468242	0.0156435	0.015283416
cg00129273	0.042900696	0.004156372	0.000512396	0.402705462	0.050351907	0.538938411	0.22164164	0.191031015	0.179119339	0.166704518
cg00129481	0.234321858	0.083114909	0.086599161	0.622793597	0.515456673	0.998056672	0.019623467	0.019558063	0.018273947	0.018421561
cg00129556	0.00175587	0.000117063	3.94E-05	0.475691102	0.181202694	0.790913954	0.079799515	0.070984544	0.068949976	0.068528284
cg00129563	3.28E-07	2.79E-10	1.22E-12	0.163109103	0.002747717	0.342774788	0.237737019	0.382854078	0.417796659	0.452105566
cg00129651	0.361679332	0.926105165	0.022695563	0.247608449	5.95E-06	0.014472516	0.031713919	0.030538374	0.045274861	0.084508666
cg00129731	0.000365461	0.003603602	2.28E-06	0.537457788	0.105430198	0.04244615	0.059020082	0.049877646	0.052629808	0.046941592
cg00129774	0.09423582	0.060227127	2.62E-05	0.875717323	0.000506361	0.010150919	0.036681154	0.034731233	0.0347462	0.032048905
cg00129811	0.165070108	0.743241885	0.089689483	0.243371781	1.16E-05	0.020432113	0.829857375	0.851768077	0.841751487	0.813652413
cg00129827	0.030483311	6.64E-06	6.04E-11	0.005481849	1.38E-09	0.017509115	0.080492692	0.100705806	0.123435947	0.140465953
cg00130039	7.77E-05	2.81E-07	2.00E-06	0.188034635	0.262019817	0.769003959	0.076707679	0.151147526	0.186519271	0.184787166
cg00130165	0.197409739	0.97254172	0.604142289	0.146009086	0.316141464	0.623017872	0.143391392	0.13890923	0.164710292	0.161477095
cg00130180	0.014262243	0.032162778	0.133942943	0.796567057	0.230338267	0.550698815	0.277594201	0.243070361	0.248655338	0.25700744
cg00130223	0.000113685	0.004666999	0.008284426	0.285089057	0.122921066	0.894415669	0.596302553	0.690753318	0.664350153	0.662369296
cg00130275	0.078334413	0.144144776	0.019839928	0.798505883	0.471990618	0.374867785	0.071742038	0.066299898	0.069311808	0.067887335
cg00130309	1.35E-05	8.66E-06	2.39E-15	0.93066841	1.90E-07	6.83E-05	0.061597124	0.050722577	0.050580156	0.042232514
cg00130393	0.575622633	0.330097749	0.122909938	0.059786924	0.002479985	0.580766599	0.873420596	0.874610016	0.859642416	0.851762439
cg00130707	0.000643657	0.042694904	0.809435823	0.128011959	1.53E-05	0.050094633	0.839167652	0.871939997	0.859019616	0.835411047
cg00130778	9.11E-09	6.73E-08	4.28E-07	0.79923188	0.461873535	0.802156881	0.731406782	0.783929304	0.780997799	0.778167273
cg00130799	0.392597802	0.155992311	0.001473479	0.604079292	0.001518998	0.054276441	0.943338504	0.941149634	0.939777509	0.935021986
cg00131081	3.70E-12	3.88E-15	1.19E-14	0.271073001	0.1812086	0.993559645	0.351943102	0.264683916	0.253302462	0.253558043
cg00131244	0.362374489	0.022316174	4.75E-07	0.131511414	1.83E-08	0.002348859	0.841125419	0.832346392	0.81828039	0.790694628
cg00131261	7.58E-10	2.80E-10	3.83E-12	0.854471547	0.198218817	0.450422856	0.825513823	0.892743051	0.895181645	0.904490084
cg00131372	0.423417699	0.120940882	0.172459042	0.462237488	0.481344814	0.885496986	0.018313313	0.019036839	0.021635311	0.020535588
cg00131407	0.955680628	0.347868444	0.416079859	0.336945483	0.303343233	0.922222204	0.907955012	0.910068989	0.905726039	0.907140472
cg00131423	2.19E-05	0.001001643	0.151754049	0.330753714	0.000165326	0.047755302	0.89128314	0.916788871	0.912594573	0.903381623
cg00131557	6.07E-07	3.88E-14	1.32E-18	0.001214031	1.50E-08	0.107956627	0.942136778	0.923089453	0.911963897	0.904872137
cg00131618	0.02583302	0.001790656	5.98E-05	0.366295545	0.01452798	0.345755274	0.027469405	0.032878254	0.034849463	0.037167221
cg00131691	0.985546052	0.534082713	0.232195203	0.500525763	0.090079776	0.574013983	0.908487896	0.907309068	0.904841529	0.901696099
cg00131871	0.019452478	5.75E-06	1.45E-07	0.00941408	4.70E-05	0.428769279	0.729198991	0.700391675	0.670957895	0.65963972
cg00131899	0.049360421	0.31430358	0.45765487	0.316327399	0.107554643	0.822946867	0.029197659	0.025110391	0.027242463	0.034404743
cg00131958	0.000763326	0.000144065	5.55E-05	0.694934061	0.367502594	0.813250113	0.040271752	0.032878703	0.030872413	0.032423356
cg00132008	0.424607715	0.318249014	0.006291284	0.880280667	0.0087072	0.058246553	0.910040704	0.913097814	0.913031899	0.90139155
cg00132108	0.905616807	0.559424736	0.134472947	0.653558361	0.057418784	0.343340214	0.062820117	0.066636159	0.071622697	0.093612308
cg00132135	0.600329787	0.019275521	4.82E-05	0.036021907	1.25E-06	0.05706394	0.937542274	0.936286197	0.929930406	0.920026969
cg00132208	0.253830753	0.992833875	0.840505442	0.19306979	0.203641635	0.856229041	0.909565514	0.901470932	0.90803732	0.906138182
cg00132255	0.655709137	0.016244459	0.067846914	0.022228944	0.062772946	0.60319538	0.616983681	0.595878105	0.533901455	0.54791014
cg00132584	0.003101915	0.010291183	1.40E-05	0.736503158	0.056183755	0.048534713	0.069650305	0.063550759	0.064467697	0.060872255
cg00132616	0.026107632	0.006929368	0.001766623	0.673383279	0.234792519	0.677264744	0.025888459	0.027753638	0.028184677	0.028443812
cg00132769	0.003847266	0.014104436	0.073992625	0.70230219	0.161611852	0.536449986	0.868456021	0.891723524	0.89035066	0.885620133
cg00132782	0.012213501	0.000486587	0.000778509	0.309229609	0.257914124	0.94185129	0.907627096	0.924071495	0.926881737	0.927937032
cg00132888	0.014251946	0.000327348	9.76E-08	0.223347946	5.81E-05	0.048632672	0.921008351	0.911751797	0.907809813	0.899756012
cg00132972	2.70E-06	1.47E-11	5.07E-14	0.011578998	2.70E-05	0.33810307	0.721608757	0.622551035	0.574591663	0.553404675
cg00133204	0.07770844	0.060396696	1.23E-05	0.935937361	0.00032914	0.005887291	0.921446728	0.909589705	0.907776586	0.889806404
cg00133403	1.50E-24	1.69E-25	2.67E-21	0.74656516	0.512514478	0.362449573	0.754857063	0.479512569	0.472376735	0.497035792
cg00133476	0.92113479	0.440896343	0.166064135	0.488606276	0.076216402	0.545432454	0.409294647	0.417917831	0.436593641	0.451725771
cg00133909	1.47E-06	3.59E-07	2.13E-12	0.795674746	0.001030706	0.021794206	0.066261835	0.053650724	0.053050111	0.048069394
cg00133970	0.000545807	7.53E-06	1.80E-09	0.277155936	0.000267835	0.075848887	0.942733248	0.930202015	0.925802065	0.920197635
cg00134028	0.426789436	0.604183213	0.129754448	0.804222368	0.358691709	0.295216302	0.032651555	0.031646938	0.032187257	0.030904454
cg00134190	0.568599955	0.874696351	0.028405403	0.686728654	0.028398613	0.023140405	0.757674069	0.732376799	0.743418575	0.680742779
cg00134210	9.43E-09	3.80E-08	2.17E-07	0.878868331	0.58102176	0.823277544	0.498854383	0.639475727	0.634266481	0.628069791
cg00134295	0.007702963	5.58E-06	5.63E-08	0.029172342	0.000106726	0.323923963	0.481530788	0.399818638	0.353457614	0.323800441
cg00134539	1.21E-08	5.71E-09	2.24E-09	0.885232496	0.611228671	0.840548185	0.762838041	0.834037492	0.835118856	0.839293079
cg00134645	0.216338757	0.120029302	0.458104606	0.795398953	0.536819303	0.420244302	0.211287678	0.256813226	0.272528688	0.259950092
cg00134667	0.498498536	0.005375584	0.000131667	0.013706198	1.64E-05	0.267927892	0.460207026	0.446648217	0.401306003	0.376616057
cg00134728	0.015454918	0.003640863	3.02E-05	0.663414965	0.016190626	0.167940176	0.933979742	0.924325795	0.92207436	0.916673367
cg00134776	0.001268654	1.39E-06	8.61E-10	0.065605951	3.60E-05	0.130977504	0.027403679	0.051305648	0.063610991	0.081063359
cg00134787	4.35E-10	3.38E-17	1.48E-16	0.004601306	0.001480654	0.980785336	0.878112151	0.69265259	0.611808888	0.614221031
cg00134812	0.079584489	0.004565358	0.008152097	0.256924665	0.245300396	0.893388952	0.029906843	0.031783252	0.032891926	0.032668391
cg00135038	6.83E-08	4.06E-06	2.57E-05	0.451395643	0.145573272	0.753024233	0.825989174	0.873181316	0.866293419	0.861971419
cg00135056	0.000201419	0.000184707	0.001818818	0.983024935	0.492407231	0.579541784	0.079765807	0.068966933	0.068996717	0.070991817
cg00135371	0.258994453	0.445382981	0.435386093	0.018240901	0.005904195	0.985217303	0.792278561	0.798324312	0.786347071	0.786292631
cg00135399	0.822402868	0.577202948	0.006844107	0.766923986	0.000608317	0.017935673	0.925693904	0.92470331	0.92369494	0.916527628
cg00135416	1.80E-07	1.44E-06	8.53E-05	0.749819192	0.10753771	0.392995311	0.526243679	0.613167322	0.605418134	0.5915729
cg00135433	1.27E-15	1.72E-19	3.16E-23	0.18335796	0.000980397	0.2081787	0.529551055	0.684670165	0.703250553	0.723904169
cg00135497	0.672863223	0.007405559	0.042919078	0.007452412	0.029533264	0.548916894	0.81918559	0.793072491	0.713919783	0.735780011
cg00135852	0.002963256	1.32E-06	5.60E-08	0.029352707	0.000536179	0.516369586	0.111638444	0.097974545	0.085766565	0.085108609
cg00135888	0.000849863	0.032963993	0.221134563	0.197600065	0.004859955	0.369822852	0.423493336	0.477681942	0.45947154	0.446453544
cg00136077	0.015771723	0.061899457	0.020758269	0.613707152	0.92953118	0.671011403	0.843029851	0.869782376	0.860996198	0.865021024
cg00136105	0.956521673	0.647344374	0.991881762	0.698423969	0.954258229	0.653306208	0.031173782	0.031373369	0.031919988	0.031356618
cg00136405	5.35E-08	9.47E-15	1.37E-15	0.003561314	0.000108795	0.715117453	0.793239181	0.639303032	0.567195399	0.551478875
cg00136477	0.277019291	0.001463604	9.81E-05	0.014786814	0.00012069	0.458857404	0.738767878	0.722744101	0.695655322	0.685612909
cg00136643	0.828678454	0.785636992	0.592819635	0.968743964	0.689731056	0.808260794	0.046346158	0.046666115	0.046507912	0.047036425
cg00136852	0.014800667	0.000630732	1.77E-08	0.310654164	8.05E-06	0.01183237	0.952361445	0.946196123	0.944008035	0.938164484
cg00136947	2.57E-11	6.26E-10	9.73E-17	0.708966014	0.007914433	0.009280846	0.090984538	0.070956218	0.072453448	0.065997748
cg00136968	0.016527147	0.322637763	0.342131384	0.116885051	0.056471243	0.980685048	0.863111683	0.884213665	0.871452056	0.873515111
cg00137016	0.013767424	0.257488119	0.078275617	0.143181922	0.392885752	0.537369564	0.121172534	0.105576663	0.116147558	0.113344365
cg00137234	0.02639495	0.043470259	0.001743203	0.872093298	0.230347355	0.239779713	0.708700557	0.763177547	0.752041347	0.779736526
cg00137585	0.000752419	2.20E-07	2.57E-09	0.033771033	0.000233326	0.382007879	0.030532034	0.040064203	0.045153206	0.046882969
cg00137634	0.864357879	0.424866174	0.305535158	0.266995382	0.089340471	0.838920082	0.042506365	0.044212095	0.046525975	0.046392709
cg00137652	0.182994697	0.259661299	0.074987359	0.864112379	0.580862793	0.51911129	0.033609141	0.037956967	0.035514386	0.036736821
cg00137696	0.816410154	0.117608829	0.020664756	0.132060244	0.004071404	0.451416811	0.875376726	0.872573309	0.864579207	0.860270027
cg00137750	0.077592714	0.004107744	8.08E-07	0.24546117	1.22E-05	0.020636833	0.946918982	0.941090238	0.936972373	0.930492668
cg00137828	0.540351778	0.229082663	0.368248168	0.578624292	0.028636775	0.01550844	0.018912346	0.019302098	0.019589476	0.018540711
cg00137855	0.051142981	0.000104061	2.49E-08	0.025743437	5.29E-07	0.053379413	0.922152517	0.911059674	0.900695423	0.888356001
cg00137918	0.562666113	0.998217626	0.710331256	0.539399137	0.172995213	0.713332443	0.8908487	0.892141636	0.889584852	0.888536421
cg00138101	2.25E-08	2.34E-09	7.27E-07	0.694150117	0.502323035	0.316320516	0.446413356	0.529469083	0.535344684	0.520586149
cg00138267	0.00903487	0.015922776	0.000182915	0.874879124	0.127140703	0.149089065	0.030637247	0.025925522	0.026474026	0.023947617
cg00138407	0.71571833	0.348941096	0.039775525	0.117437462	0.000554994	0.238256953	0.916749772	0.918421435	0.911869592	0.905512614
cg00138451	0.003070416	2.34E-05	2.72E-09	0.163620491	2.49E-05	0.047763007	0.870875885	0.835812657	0.817778552	0.794376068
cg00138497	0.001719249	0.013718014	0.015344348	0.523427033	0.395699028	0.990262744	0.095759724	0.089250365	0.09038442	0.090355905
cg00138525	1.19E-06	7.16E-07	2.02E-14	0.920701421	3.30E-05	0.001642258	0.060511571	0.048334381	0.047689034	0.040930409
cg00138641	3.81E-09	1.17E-07	0.007246831	0.607298219	1.84E-05	0.004769928	0.187430251	0.349483974	0.335265429	0.27432782
cg00138710	0.925696888	0.516703326	0.105186676	0.417776772	0.015391778	0.311147942	0.878037726	0.877731926	0.865490862	0.854859795
cg00138712	0.681330327	0.107228372	0.270468988	0.188782363	0.371395977	0.644604783	0.014987538	0.015269278	0.015899994	0.015631435
cg00139037	0.664606775	0.142895529	0.54231364	0.272105908	0.133519109	0.017390849	0.044731612	0.046127026	0.048318592	0.044339717
cg00139244	7.72E-06	4.71E-08	1.56E-09	0.278971823	0.022674265	0.516691313	0.025910604	0.032103794	0.033520275	0.034575699
cg00139455	0.001878846	1.06E-07	2.00E-12	0.008228134	2.82E-08	0.040999118	0.913416422	0.88659884	0.861863325	0.84226937
cg00139517	2.29E-07	1.41E-16	4.62E-20	0.000108663	2.65E-09	0.220998153	0.933052304	0.864510904	0.80127732	0.787182859
cg00139681	1.25E-14	8.62E-18	1.61E-15	0.270354212	0.52376353	0.626566227	0.304771373	0.469113421	0.490517281	0.481222259
cg00139683	0.731317838	0.530461181	0.121669666	0.259114331	0.006691567	0.339657923	0.828144391	0.832233591	0.820663894	0.81003253
cg00139726	0.768474137	0.226831095	0.008879974	0.334977369	0.001378505	0.130137621	0.876239268	0.872936668	0.865072222	0.852468703
cg00139807	0.096315667	0.155468643	0.159230961	0.839906785	0.772437279	0.999786409	0.020587396	0.024316124	0.021880663	0.022053571
cg00140112	0.309883528	0.003094669	5.41E-05	0.025065276	3.50E-05	0.246164512	0.785924447	0.77153174	0.744709263	0.727111085
cg00140191	0.003296437	0.000239868	1.55E-05	0.469890326	0.056838064	0.496543237	0.02333974	0.026790624	0.027322542	0.028052826
cg00140235	0.616716894	0.92606879	0.88646267	0.523707957	0.366531928	0.96530492	0.034463503	0.033662012	0.035493327	0.035549733
cg00140335	0.000171377	6.73E-09	7.78E-12	0.014329695	9.03E-06	0.216609465	0.9537802	0.945103791	0.940104482	0.937012935
cg00140786	1.77E-07	6.12E-05	3.17E-06	0.196697829	0.558272229	0.489168571	0.911466836	0.80972704	0.829206431	0.811522275
cg00140842	0.268618914	0.080314441	0.69144879	0.545925491	0.352774792	0.147870313	0.025615132	0.026646152	0.027158273	0.02600647
cg00140889	0.703433309	0.20809107	0.000471572	0.362052786	1.85E-05	0.013964074	0.887656415	0.883305861	0.872842478	0.842773143
cg00140910	0.001850404	0.00458213	4.11E-06	0.821967023	0.038230989	0.048295604	0.046709956	0.041243513	0.041891149	0.039063542
cg00141162	0.034990458	0.044246355	0.921512344	0.940379289	0.002004957	0.017808435	0.651797132	0.682751626	0.680158675	0.649177266
cg00141174	4.30E-05	9.47E-05	8.61E-06	0.891354341	0.607161722	0.569414723	0.102180357	0.167570463	0.173749914	0.183383926
cg00141260	0.111256868	0.000765315	0.000393424	0.04371353	0.007893139	0.855360824	0.976646512	0.956513599	0.940586771	0.938546112
cg00141548	2.49E-07	2.18E-11	9.39E-14	0.065371252	0.000571756	0.35498728	0.185695097	0.290725533	0.331118593	0.355300025
cg00141925	3.04E-05	1.83E-09	3.52E-10	0.027583142	0.002297709	0.752741652	0.884387892	0.784375313	0.73108549	0.729910446
cg00141929	0.00028944	2.26E-06	2.62E-10	0.230547598	0.000112893	0.063565079	0.920889227	0.900038345	0.893491526	0.881690588
cg00142036	0.192224719	0.531329446	0.944815543	0.496755177	0.088095934	0.572460018	0.118981328	0.108727738	0.122505518	0.130440293
cg00142150	0.074012621	0.000623083	0.000579604	0.065440838	0.025062847	0.964994585	0.036498971	0.065304915	0.092601604	0.09358933
cg00142239	0.771165818	0.486034617	0.001444447	0.251250573	1.08E-06	0.006234878	0.862837175	0.865071555	0.846249349	0.812171326
cg00142257	0.150732661	0.147747891	0.213631531	0.998622048	0.826921844	0.872260778	0.206200078	0.189717636	0.195782398	0.200276468
cg00142482	0.6595291	0.002259717	0.024889617	0.001767254	0.014007344	0.440543754	0.742326263	0.713135342	0.611702351	0.642138122
cg00142624	0.277949021	0.756782535	0.807530145	0.415812827	0.058258014	0.557503931	0.020287498	0.019410546	0.020182855	0.020629768
cg00142735	0.000301388	2.44E-05	4.08E-08	0.558490533	0.007786941	0.151626966	0.046314631	0.040706754	0.03987603	0.037774808
cg00142759	0.601779048	0.344787198	0.169205404	0.707848843	0.266615219	0.685836735	0.020358878	0.021149542	0.021555919	0.027124741
cg00142815	0.000640828	4.50E-06	1.53E-07	0.199955334	0.009572959	0.47066565	0.869278179	0.847950861	0.84024949	0.836649586
cg00142834	0.038274184	0.001880357	4.50E-05	0.281355617	0.005862967	0.299722066	0.944268225	0.938207475	0.936348148	0.933979323
cg00142925	0.013540486	3.79E-05	0.000204326	0.060634184	0.092579249	0.744972073	0.081793401	0.11126086	0.135579942	0.136638177
cg00142933	4.39E-20	9.21E-24	2.40E-25	0.242492573	0.021672905	0.556995885	0.546333763	0.706392846	0.722347967	0.732805051
cg00143045	3.33E-05	7.40E-09	2.79E-05	0.054860328	0.9091761	0.091259964	0.043052924	0.096260581	0.130856362	0.095002786
cg00143220	0.488319549	0.653787554	0.870720085	0.827019757	0.226694154	0.51603159	0.091540619	0.111556377	0.104301722	0.103689916
cg00143249	5.83E-20	1.00E-21	9.19E-24	0.5752825	0.078385348	0.470389612	0.330113651	0.568566305	0.581025183	0.603560208
cg00143362	0.196773245	0.061971155	0.045045312	0.598319963	0.364218631	0.897817264	0.860196655	0.869088592	0.870879622	0.872223368
cg00143376	3.63E-11	9.30E-15	4.81E-15	0.167759452	0.046727635	0.843820248	0.417549991	0.536045093	0.556746412	0.561481536
cg00143527	1.79E-14	1.26E-22	1.24E-22	0.003828065	0.000371641	0.868884204	0.342737426	0.192458245	0.159458093	0.162738748
cg00143606	0.078167396	0.297905972	0.137789986	0.475122135	0.753336701	0.675920717	0.915909419	0.900642059	0.903815449	0.901584414
cg00143623	0.155906403	0.247264015	0.005669868	0.823179217	0.072594326	0.08031828	0.042406836	0.040402535	0.041119621	0.03857616
cg00143643	0.047721457	0.030103448	0.047891025	0.886149764	0.989153124	0.88841717	0.369627025	0.432451727	0.437025424	0.432134819
cg00143700	3.05E-08	2.53E-09	6.67E-17	0.663631304	1.85E-05	0.003773008	0.070068243	0.052224102	0.051061739	0.042965939
cg00143729	0.856811382	0.301170533	0.823749394	0.152612999	0.963497448	0.156688704	0.865441006	0.85739232	0.829867625	0.848370038
cg00143868	0.77662828	0.687816496	0.081054664	0.928744318	0.046394286	0.144672985	0.033322494	0.032843698	0.032808896	0.031515812
cg00144022	0.400677623	0.230223846	0.001177895	0.762702074	0.001034049	0.024828964	0.902171915	0.904907423	0.906410918	0.913296211
cg00144180	0.669853262	0.101235538	0.072943625	0.18396046	0.065217321	0.888043834	0.988406291	0.988079934	0.987122524	0.987081573
cg00144186	0.066553119	0.293289715	0.396996215	0.430892766	0.2016225	0.86769411	0.072701366	0.067390668	0.072848759	0.076060301
cg00144335	2.26E-14	1.63E-18	2.62E-23	0.142212808	0.000118571	0.108748208	0.453156217	0.623811465	0.649072575	0.67938101
cg00144550	2.07E-06	1.75E-08	1.39E-11	0.334167443	0.002904569	0.184621332	0.084998105	0.069960749	0.067772703	0.064440691
cg00145079	2.47E-12	1.96E-16	4.51E-16	0.126301792	0.05922903	0.971423787	0.423428355	0.574293727	0.599917522	0.602542601
cg00145093	0.001636044	2.16E-07	1.05E-11	0.015777854	2.29E-07	0.056055527	0.903982337	0.854870743	0.819176607	0.78785832
cg00145118	0.070124035	0.106410826	0.368849454	0.873580593	0.241826325	0.489413799	0.375421426	0.409429109	0.408078318	0.396906585
cg00145141	0.812948449	0.12599565	0.014144341	0.145855415	0.00221207	0.342079133	0.350989395	0.354629861	0.380851347	0.399217924
cg00145177	0.260873047	0.285034265	0.512567872	0.961653579	0.556053027	0.70760293	0.017878688	0.01892199	0.018473053	0.018267915
cg00145253	1.40E-11	4.49E-11	4.61E-15	0.94316819	0.072332938	0.121969358	0.264328833	0.41647105	0.416673422	0.448569664
cg00145352	0.230207479	0.489897838	0.729536528	0.626960057	0.026988802	0.244345479	0.937477549	0.940341612	0.939418855	0.936389813
cg00145404	0.00381549	9.74E-06	6.48E-12	0.083229555	2.21E-08	0.004476387	0.947456253	0.936672399	0.928792094	0.913945996
cg00145438	0.044600001	0.000676112	3.30E-08	0.126251698	1.10E-06	0.015850263	0.953145418	0.939880576	0.928105884	0.910914351
cg00145489	0.000533777	0.000110372	0.005669754	0.718594069	0.409777969	0.272408137	0.038720523	0.018084049	0.016807402	0.030545311
cg00145587	0.146098488	0.12341239	0.450142688	0.953291638	0.374334765	0.438316751	0.026537642	0.027851616	0.027828423	0.027244196
cg00145683	0.000506715	4.07E-07	6.46E-07	0.067147133	0.035343371	0.980010948	0.899296722	0.801482495	0.739608413	0.747108354
cg00145732	0.230576665	0.927312214	0.678037141	0.127376804	0.020633054	0.754823264	0.27230461	0.256220403	0.280065148	0.288591667
cg00145757	2.66E-06	7.33E-08	7.33E-10	0.474960091	0.031609574	0.377179033	0.060367167	0.050129104	0.04875425	0.046637123
cg00145849	1.08E-08	3.21E-09	1.81E-15	0.8296865	0.000584946	0.013581396	0.063167865	0.050502517	0.050097307	0.045588315
cg00145875	0.102750692	0.023340477	1.91E-05	0.551926391	0.000279822	0.026056664	0.537788612	0.501842751	0.489755673	0.448077817
cg00145904	1.67E-05	1.05E-07	7.39E-05	0.268467231	0.739137171	0.160704734	0.358250586	0.298077911	0.286679018	0.305671547
cg00145911	0.00012475	0.008495749	0.240065612	0.197389091	0.000355009	0.12650517	0.931217044	0.946065054	0.941407302	0.936275373
cg00145915	0.193865617	0.016357344	0.022002248	0.247722798	0.196563944	0.945217433	0.664545709	0.623033475	0.588457193	0.590309918
cg00145955	3.33E-05	1.26E-09	6.25E-10	0.020828223	0.003230513	0.867589799	0.528158563	0.41703307	0.36885246	0.368071327
cg00145961	0.018114131	4.76E-05	2.50E-07	0.052054407	9.96E-05	0.225011438	0.950636796	0.923186141	0.901326211	0.885832935
cg00145969	0.108473224	0.00800943	3.76E-06	0.277221252	3.21E-05	0.027761319	0.938993976	0.926502882	0.91741184	0.897682203
cg00145979	1.94E-05	0.000629282	1.68E-05	0.396080555	0.914207501	0.34491179	0.064181327	0.055578752	0.057412618	0.05543078
cg00145985	0.000445153	2.91E-07	1.03E-13	0.061463597	2.13E-08	0.006260103	0.926788483	0.89245839	0.869167334	0.836210936
cg00146004	0.006480236	0.000100749	0.000731821	0.209831905	0.388388072	0.662616182	0.202682297	0.275491433	0.310998379	0.301117911
cg00146027	0.000178978	1.90E-06	0.000161298	0.275186521	0.933151741	0.331679992	0.206675204	0.158595752	0.14944605	0.163017558
cg00146334	0.000480431	5.10E-06	3.35E-10	0.250113004	6.75E-05	0.04533264	0.913941187	0.87970873	0.868087471	0.848091979
cg00146565	0.027326258	0.000517039	1.56E-06	0.171007314	0.000318049	0.138959632	0.809397052	0.766306961	0.742997682	0.713621582
cg00146645	7.84E-12	1.02E-16	1.23E-20	0.063733988	7.08E-05	0.172797117	0.292184953	0.170838348	0.146523628	0.132951906
cg00146655	0.47730641	0.891000954	0.250860377	0.337428039	0.00719249	0.275583907	0.862822361	0.864625959	0.850040115	0.831636137
cg00146676	6.46E-05	1.44E-07	2.07E-08	0.154648666	0.02118614	0.701872363	0.323119597	0.432218799	0.464656147	0.475009056
cg00146695	0.162728065	0.503762486	0.51897356	0.461610533	0.333716003	0.988494868	0.050834176	0.047404323	0.051748887	0.051965478
cg00146698	0.04185723	0.017701328	0.046602355	0.779919721	0.973805504	0.75101609	0.041857794	0.061951704	0.066309301	0.068619919
cg00146805	0.385724363	0.865631033	0.659633382	0.462496075	0.059632795	0.514530907	0.876083722	0.884533029	0.870182383	0.858252558
cg00146837	4.98E-07	5.06E-07	3.67E-12	0.982835831	0.004057589	0.022829659	0.046618462	0.037094605	0.037077231	0.033632976
cg00146951	8.15E-21	1.95E-28	8.64E-30	0.014836273	0.000346021	0.598321291	0.13950289	0.333553989	0.384548743	0.399993795
cg00147009	0.000243286	0.000298557	1.21E-08	0.97434352	0.003827362	0.017648091	0.041235964	0.036131606	0.035998867	0.033349339
cg00147160	0.007360264	0.001436915	0.010902827	0.645256398	0.903917112	0.561034065	0.22505091	0.199338866	0.196040299	0.202181937
cg00147172	0.00439941	0.003053521	1.61E-05	0.930994848	0.043586097	0.137817595	0.089604465	0.157053091	0.165819357	0.200978295
cg00147248	0.72474478	0.163000125	0.000698765	0.262711002	2.92E-05	0.028581398	0.853974331	0.853993037	0.821406018	0.771199476
cg00147286	0.003549012	0.107560829	0.408557942	0.154887631	0.005067156	0.441874584	0.914468888	0.938082208	0.930559889	0.922714818
cg00147339	3.56E-05	4.54E-06	2.18E-08	0.672715034	0.035878769	0.255006717	0.018104552	0.021110962	0.021422171	0.022281503
cg00147850	0.00028943	1.93E-05	1.40E-06	0.526266954	0.093654745	0.558556137	0.705464341	0.747809406	0.75467513	0.761947271
cg00147863	0.009776635	3.92E-07	2.03E-08	0.002810767	2.27E-05	0.554977878	0.810090629	0.770573867	0.729686492	0.719686152
cg00147943	0.52440544	0.106022127	0.013553971	0.307724159	0.012920591	0.384241196	0.909350466	0.90590422	0.899637228	0.896525221
cg00148025	0.062780952	0.60708881	0.632864055	0.130034966	0.000891602	0.264676311	0.896020559	0.924199417	0.917330109	0.912417051
cg00148114	0.00332824	0.031097106	0.000210311	0.442934057	0.303022297	0.089886736	0.194889121	0.290474217	0.27278933	0.319389911
cg00148127	0.405421199	0.113321832	0.008212084	0.462010738	0.014300274	0.267914622	0.82505947	0.819657719	0.815473109	0.809796314
cg00148223	0.358452609	0.001639603	8.66E-07	0.008864729	4.65E-08	0.046722423	0.743889299	0.725421738	0.688954354	0.658263208
cg00148286	1.20E-13	1.68E-18	1.40E-13	0.078934829	0.818009702	0.153453899	0.900216702	0.833568147	0.815093486	0.829473436
cg00148325	0.000373353	6.85E-08	3.31E-11	0.030376371	1.08E-05	0.145938828	0.843775311	0.817169051	0.801536976	0.790555701
cg00148666	0.742921237	0.231633657	0.849522828	0.366115825	0.469147646	0.11765002	0.013180095	0.013468038	0.013824748	0.01314024
cg00148825	0.297895211	0.000418811	5.04E-06	0.00322833	1.41E-06	0.260317696	0.109880981	0.132219138	0.188588555	0.216958442
cg00148862	8.99E-13	7.09E-17	1.90E-18	0.130602284	0.007252271	0.549705029	0.474389652	0.637003873	0.663465261	0.677911865
cg00148881	0.356104101	0.787802862	0.601822342	0.50145729	0.612906236	0.816115911	0.037802108	0.030284289	0.032819842	0.030678971
cg00148892	0.54766665	0.301186292	0.769703504	0.702367231	0.691364455	0.451943441	0.926882756	0.931301007	0.933116783	0.930213718
cg00149213	0.83977835	0.00131445	0.000148152	0.000283236	7.66E-07	0.55364746	0.759345435	0.747879402	0.662044235	0.645657693
cg00149397	0.27627664	0.275627206	0.656605359	0.995097044	0.403122838	0.526632232	0.016912572	0.017384885	0.01738552	0.017153822
cg00149455	0.002684717	0.00076302	0.002064766	0.753030539	0.898886667	0.830246695	0.380099879	0.317462143	0.313567431	0.323865451
cg00149473	2.55E-11	2.96E-16	5.45E-14	0.057242191	0.151656755	0.59702631	0.045429704	0.174186642	0.221510851	0.208242034
cg00149492	0.004393515	0.014276761	0.029813542	0.730664298	0.418600388	0.828741921	0.861801958	0.835224983	0.838343641	0.838338249
cg00149537	0.017080938	0.002012496	0.081247881	0.497887345	0.439007264	0.165073239	0.86580381	0.8982031	0.903706814	0.890890437
cg00149659	0.003071674	0.008205221	2.32E-06	0.792542481	0.014147968	0.020224222	0.058610848	0.042067041	0.047091466	0.035972417
cg00149684	2.27E-12	9.10E-10	5.11E-08	0.397274741	0.051106443	0.547992891	0.856348869	0.934212759	0.930391625	0.919770453
cg00149708	0.202104846	0.571061265	0.627476527	0.471715405	0.302026444	0.949278866	0.69039034	0.661636902	0.676404508	0.676451801
cg00149716	2.75E-05	7.61E-06	0.000594618	0.801845335	0.372000284	0.303458706	0.821693654	0.870391429	0.872453583	0.861037358
cg00149734	0.116673307	0.100025121	0.007693204	0.96033092	0.149049482	0.287801317	0.925924606	0.921428044	0.921393117	0.918267383
cg00149830	0.211740575	0.263420897	0.634792813	0.91344396	0.312103629	0.529322379	0.050505712	0.048281962	0.048484294	0.049787777
cg00149947	2.39E-06	2.08E-07	4.99E-06	0.6397395	0.933259893	0.579794269	0.120555537	0.276130264	0.310618064	0.296078361
cg00149976	0.000707051	0.00021351	2.30E-05	0.786151432	0.247614529	0.583844661	0.05561354	0.122411079	0.134180494	0.156117059
cg00150025	0.002721172	7.77E-05	0.006275496	0.321722086	0.78759823	0.216570638	0.267093532	0.196738992	0.185167599	0.212851469
cg00150080	1.64E-05	1.09E-06	4.42E-08	0.577214182	0.094503096	0.512551002	0.419658051	0.527421383	0.541320054	0.559587014
cg00150231	0.003435051	0.000127218	2.69E-09	0.352555123	2.01E-05	0.015180816	0.842484567	0.823183356	0.815651355	0.799233972
cg00150418	4.15E-07	2.31E-09	9.70E-15	0.312148829	5.94E-05	0.031526566	0.956145196	0.943170983	0.940588138	0.93483426
cg00150500	0.010178722	0.023052292	0.062580837	0.805328441	0.390598228	0.728437763	0.022737902	0.025125231	0.024811321	0.024608556
cg00150560	0.991893193	0.004777705	0.074081561	0.000598733	0.01287559	0.303059431	0.89820572	0.902418296	0.843704378	0.869178956
cg00150737	0.488307978	0.365589682	0.162549044	0.870568777	0.369559168	0.638133983	0.014044956	0.0157791	0.014530297	0.015577804
cg00150774	0.023483128	4.65E-05	3.04E-09	0.038011481	3.42E-07	0.032718293	0.908536635	0.886080657	0.867878328	0.852896599
cg00150785	0.274979725	0.067599336	2.05E-05	0.476300869	1.42E-05	0.007251713	0.817951227	0.811501334	0.806942077	0.79230267
cg00150882	0.005393531	0.010460465	0.018480221	0.859940807	0.631572106	0.882038232	0.076477548	0.065730008	0.067536354	0.069659688
cg00150989	0.44041813	0.338136651	0.283966875	0.888843295	0.721341234	0.919317203	0.990098483	0.989738435	0.989682431	0.98968487
cg00151007	0.475640906	0.988863624	0.043221496	0.427789183	9.33E-05	0.023754703	0.907704314	0.910725992	0.908264451	0.899298794
cg00151048	3.53E-10	1.21E-17	2.49E-18	0.003130984	0.000112291	0.743565138	0.761440586	0.58837666	0.516127594	0.50241288
cg00151124	0.000278508	1.33E-05	4.28E-06	0.471292961	0.182134861	0.796893623	0.81990452	0.842078586	0.84576882	0.846435185
cg00151170	5.32E-05	5.93E-09	1.73E-08	0.034945679	0.022235524	0.924918263	0.94623176	0.854033499	0.801501316	0.814557792
cg00151251	9.40E-06	5.10E-06	0.000707376	0.907088825	0.199473044	0.236032976	0.714685088	0.780674514	0.781603698	0.762196635
cg00151525	0.000161611	0.000346733	1.24E-09	0.884050335	0.000957011	0.004470958	0.053111806	0.04751293	0.046264939	0.041586197
cg00151571	0.014036903	0.014042881	0.012039848	0.999156052	0.931565475	0.950025885	0.018606146	0.021285615	0.021168891	0.021281611
cg00151732	0.688477421	0.511933099	0.469188442	0.833919466	0.693449859	0.952142196	0.96210459	0.962957515	0.962978818	0.963823855
cg00151768	0.000297733	1.25E-07	6.87E-14	0.052009603	3.00E-08	0.00863997	0.946441932	0.934914973	0.929531079	0.919531876
cg00151788	0.067876289	0.005779222	0.020715629	0.342540118	0.540428135	0.704849419	0.017378741	0.018139578	0.018476623	0.018332827
cg00151810	0.016095119	0.001091715	6.89E-06	0.388285969	0.003837556	0.176339829	0.02583397	0.029509439	0.030115986	0.031704858
cg00151919	0.007523473	0.001243231	0.002439547	0.607298219	0.642955043	0.891450294	0.050510254	0.061271158	0.063982902	0.065468529
cg00151922	0.146758733	0.684802404	0.042117547	0.254267676	0.46541236	0.073651144	0.089344735	0.128155028	0.118853867	0.156842254
cg00152008	2.37E-24	2.64E-28	2.11E-31	0.230360582	0.004389651	0.315550028	0.10842498	0.370001581	0.403821846	0.439473365
cg00152041	2.60E-27	1.41E-29	2.97E-21	0.496422001	0.10778197	0.03726502	0.145426195	0.377928912	0.397229445	0.349240009
cg00152047	0.520908609	0.155768707	0.4413049	0.439776315	0.886176821	0.53388513	0.89290695	0.894881447	0.898576267	0.894975065
cg00152117	0.55724507	0.123360804	0.000263091	0.007739229	3.99E-09	0.020418051	0.725338049	0.731604292	0.705982241	0.68103203
cg00152126	0.000109334	0.000102504	3.35E-05	0.985549014	0.689287513	0.786669077	0.855668926	0.894315095	0.894945662	0.898871229
cg00152175	0.788042322	0.505453663	0.707882601	0.281707011	0.362940787	0.794230423	0.030105233	0.029298795	0.034882578	0.033159968
cg00152259	1.41E-17	4.42E-19	2.74E-18	0.621378687	0.556193191	0.967834209	0.274526434	0.378250371	0.385576341	0.385262616
cg00152322	0.003579935	0.003945272	0.011004684	0.984103082	0.686044264	0.785976172	0.519962305	0.588623516	0.588556564	0.580200618
cg00152411	0.000353248	8.97E-07	1.24E-10	0.131929434	4.19E-05	0.075172584	0.95697894	0.945757456	0.940963872	0.935231052
cg00152543	0.004371187	0.000181101	1.68E-07	0.361398591	0.000838341	0.092664562	0.838268493	0.851036203	0.854622074	0.860981519
cg00152611	0.001414186	6.57E-08	3.84E-08	0.008062258	0.001120722	0.891099191	0.851941558	0.774425023	0.712467269	0.710646136
cg00152637	4.73E-05	6.41E-06	3.10E-09	0.679241713	0.007440574	0.103656961	0.086468476	0.068408018	0.066477664	0.062511093
cg00152708	0.249880848	0.004156802	5.54E-05	0.052091738	7.95E-05	0.207646219	0.836470575	0.819851847	0.799662063	0.784663084
cg00152768	3.33E-06	7.10E-07	4.63E-10	0.77260919	0.020269944	0.140325301	0.061438267	0.046529658	0.045406611	0.041441648
cg00152799	1.03E-05	2.50E-05	3.03E-06	0.888526985	0.691853429	0.634586184	0.151165781	0.104458533	0.106513399	0.102167084
cg00152838	0.746788837	0.490926498	0.463609366	0.745846119	0.130006154	0.101471886	0.117986038	0.122440052	0.124869155	0.115946237
cg00152878	0.856734307	0.064081421	0.023749684	0.012615763	0.000545593	0.698841	0.855652113	0.855849115	0.816199217	0.808957747
cg00152942	2.11E-08	6.09E-13	9.40E-11	0.051086894	0.175274844	0.528082342	0.68346838	0.767193273	0.790816601	0.778517379
cg00152946	5.72E-08	1.45E-09	6.51E-08	0.505874572	0.923297723	0.570679801	0.357461171	0.503870901	0.523972748	0.508367911
cg00153101	0.003294303	0.05689852	0.959450868	0.281217401	6.92E-05	0.039373564	0.773888648	0.810460219	0.797523868	0.770784111
cg00153106	8.33E-07	3.71E-11	2.27E-12	0.041942038	0.001853447	0.62095716	0.209795948	0.340483722	0.390305599	0.406631835
cg00153110	0.009163943	6.94E-07	1.06E-07	0.004823517	0.000149278	0.700771359	0.021339313	0.053107156	0.088912617	0.103381149
cg00153306	0.126325301	0.766027025	0.173434238	0.166091581	3.84E-05	0.056938994	0.548394313	0.571098383	0.550661807	0.521290171
cg00153395	5.63E-15	1.17E-15	7.65E-12	0.795993176	0.30374206	0.248633258	0.681293764	0.781583766	0.783824652	0.77052454
cg00153707	0.006726038	0.000166296	9.40E-06	0.266136929	0.017463692	0.483463778	0.841800096	0.793636606	0.777354131	0.76433828
cg00153856	0.550571659	0.256113039	0.000928917	0.618700441	0.000200059	0.016844746	0.013436513	0.019142902	0.02936648	0.056852954
cg00153919	1.95E-06	5.34E-07	2.64E-05	0.811938845	0.550544519	0.444992625	0.757372447	0.812050266	0.814695341	0.804067873
cg00153934	0.040479349	0.106795245	4.53E-05	0.696926347	0.005351948	0.006611128	0.023682085	0.021420206	0.021807646	0.019497323
cg00154064	0.646004005	0.619359567	0.289704214	0.265097938	0.444814354	0.0727356	0.016866363	0.016673291	0.017154374	0.016427672
cg00154119	0.58020786	0.070494311	0.000980086	0.17000073	0.000169404	0.106668027	0.877236585	0.873475445	0.867295723	0.859563742
cg00154122	0.00686527	0.001181805	1.38E-05	0.619590811	0.023427331	0.230473548	0.054300691	0.067325458	0.069772782	0.075684214
cg00154333	0.395707399	0.231415346	0.508216556	0.771735288	0.819606056	0.615194558	0.013548764	0.013981762	0.014131819	0.013885153
cg00154357	9.62E-11	1.66E-11	8.00E-18	0.768552904	0.000718437	0.019672306	0.24635106	0.42163977	0.436042903	0.4945993
cg00154366	0.056398162	0.222031723	0.336691304	0.50267701	0.224442704	0.82847763	0.055237792	0.051734979	0.053100894	0.053258227
cg00154443	0.823534005	0.407701807	0.342333628	0.549990316	0.337128144	0.914303701	0.025181607	0.025500979	0.02615397	0.026254751
cg00154846	0.146798122	0.32427846	0.532944245	0.667487254	0.283705524	0.746783693	0.429840757	0.464601667	0.453854297	0.445249026
cg00154968	0.032880999	0.054008057	0.049113823	0.867659768	0.86529603	0.962779967	0.01314226	0.013875581	0.013732473	0.013760391
cg00154982	0.002944906	0.0001709	2.61E-07	0.433608932	0.002264415	0.117612276	0.015862322	0.017270317	0.017630371	0.018289744
cg00154986	0.219587662	0.089678772	0.057923943	0.680585332	0.397936024	0.856229041	0.866679221	0.860055811	0.857937522	0.856077361
cg00155052	0.004090117	4.16E-05	3.08E-10	0.181718039	1.41E-06	0.011223126	0.055669258	0.049476348	0.046677627	0.042334664
cg00155167	0.016217082	0.000122344	2.45E-09	0.110051155	6.72E-07	0.014896506	0.060749819	0.054965837	0.051990431	0.04713141
cg00155310	3.75E-11	2.75E-15	6.21E-17	0.110028997	0.004863861	0.529514944	0.274894514	0.512290726	0.562085026	0.589316587
cg00155314	0.586068869	0.527886421	0.776495936	0.953625521	0.737725209	0.747586699	0.059086701	0.062080419	0.060417541	0.05912491
cg00155345	0.178698714	0.205233128	0.006970677	0.948579504	0.071420847	0.123298681	0.949738468	0.946701857	0.947407273	0.944722798
cg00155397	0.053364309	0.010664592	0.000163055	0.561942425	0.01216286	0.18961842	0.074834455	0.069935127	0.067650887	0.062198077
cg00155423	3.59E-08	3.62E-10	6.12E-09	0.403117027	0.600816672	0.723241342	0.074796182	0.22696392	0.251456654	0.249752577
cg00155429	0.032353107	0.063839189	0.353315309	0.810529385	0.113564154	0.355383253	0.013456451	0.014237234	0.014100046	0.013824269
cg00155447	0.002835758	0.000509652	6.20E-06	0.655032907	0.033596595	0.256578189	0.89379548	0.882000111	0.879559188	0.875735293
cg00155485	0.010339461	1.83E-05	1.81E-09	0.048747544	1.36E-06	0.045928067	0.019380581	0.021313443	0.022614354	0.024085216
cg00155504	2.54E-06	9.33E-06	9.76E-08	0.837919014	0.357770595	0.319658847	0.07996629	0.063010149	0.064786974	0.06131845
cg00155514	0.000666939	2.16E-06	4.55E-07	0.13532293	0.021121513	0.741891275	0.043384739	0.037907691	0.034096931	0.033426391
cg00155526	3.49E-11	1.85E-09	2.33E-14	0.605153227	0.095037278	0.04864539	0.16852737	0.407872422	0.398914813	0.457559762
cg00155535	0.031865573	0.073937748	0.604884998	0.756739869	0.028436017	0.179420677	0.318574369	0.382832123	0.376121493	0.341166275
cg00155593	0.928946367	0.248230011	0.02614296	0.145994534	0.001104384	0.263296591	0.018196118	0.018246724	0.023431697	0.028225563
cg00155609	0.036768056	0.171193184	0.001076269	0.479918557	0.114697215	0.037243904	0.046857299	0.042392649	0.044291761	0.040283689
cg00155622	0.117243863	0.010981513	6.94E-05	0.31721252	0.000949006	0.116369236	0.07623738	0.08797133	0.093659991	0.102926695
cg00155679	1.46E-05	1.56E-06	4.61E-08	0.653508055	0.104095029	0.466685299	0.645131086	0.741356625	0.750886194	0.763752141
cg00155700	0.669009783	0.302156117	0.018847851	0.561512029	0.008658851	0.159017568	0.037847437	0.037498128	0.036731482	0.03519395
cg00155732	0.88779809	0.237474029	0.008215075	0.117253445	8.83E-05	0.114735799	0.865643329	0.866810132	0.859157683	0.85068048
cg00155846	1.89E-05	1.76E-09	5.04E-14	0.038421863	2.06E-06	0.066029863	0.864201715	0.832503375	0.81615107	0.801644922
cg00155879	0.000540433	0.000411173	0.007147766	0.953451316	0.355362179	0.421282758	0.22821197	0.311198974	0.315840349	0.300761944
cg00155882	0.959694597	0.524077144	0.008259549	0.549703437	0.000302875	0.027448257	0.438089528	0.439659547	0.449715959	0.489495266
cg00156072	0.002487042	0.011969722	3.23E-05	0.644056984	0.122126765	0.069502872	0.065197324	0.057729169	0.059075629	0.055251718
cg00156118	0.000633752	0.014055705	0.018960278	0.325107088	0.179817759	0.946246213	0.660738385	0.737529442	0.711141449	0.710695409
cg00156194	0.013123478	0.004134728	0.002431003	0.739024971	0.475099951	0.871310833	0.946941064	0.94169709	0.93972392	0.940275881
cg00156336	2.34E-07	1.24E-10	1.63E-09	0.138955146	0.195413319	0.767713135	0.075472997	0.20182765	0.245259661	0.239901078
cg00156395	1.24E-05	1.27E-05	3.34E-05	0.993379306	0.856082658	0.887226008	0.836099326	0.878377892	0.876723293	0.875863048
cg00156551	1.44E-07	7.11E-06	3.20E-05	0.462399617	0.180799455	0.803865854	0.630583685	0.734859005	0.717640817	0.713142321
cg00156669	0.710777718	0.493286485	0.043665006	0.787753623	0.024882236	0.151684125	0.947498653	0.947067434	0.946187892	0.943512509
cg00156744	1.16E-05	6.66E-05	2.76E-07	0.740659535	0.279938841	0.199509852	0.048883282	0.039147636	0.040686114	0.038403373
cg00156756	0.170822469	0.019693812	0.007852509	0.326107552	0.087045551	0.757626222	0.041223604	0.038700573	0.03716947	0.038114938
cg00156964	0.009687491	0.00441938	0.000111899	0.833196775	0.083117139	0.279044004	0.088030152	0.081295167	0.080562676	0.077446857
cg00156991	0.000112206	3.32E-05	5.32E-05	0.80253868	0.786066407	0.959448696	0.854959365	0.881350955	0.883455565	0.882870311
cg00156995	0.232143498	0.000151668	5.14E-08	0.002092583	6.36E-09	0.059112396	0.815093628	0.795656119	0.760052419	0.732068871
cg00157043	0.000159595	4.10E-07	4.04E-09	0.148163733	0.002558609	0.35677948	0.499599254	0.427855106	0.407348177	0.391102116
cg00157109	0.029820839	0.032767861	0.475222517	0.976371423	0.052500214	0.132447581	0.55117979	0.582258418	0.5808688	0.560747517
cg00157223	0.000277896	3.20E-06	1.30E-08	0.273712895	0.003482357	0.245996504	0.928952075	0.871763069	0.845955427	0.830528739
cg00157228	0.003648477	4.19E-07	5.64E-08	0.010499273	0.000389223	0.686075565	0.865865225	0.828145822	0.799025223	0.796564148
cg00157456	0.588763319	0.053230002	0.169530998	0.121068481	0.27921435	0.611019696	0.013672677	0.013860183	0.014346413	0.014124809
cg00157562	0.023785962	0.265543331	0.022019837	0.217759685	0.957472758	0.213305307	0.936419724	0.943611693	0.940371365	0.944322785
cg00157572	6.11E-12	4.34E-15	1.56E-15	0.240518611	0.066714538	0.806860765	0.459279034	0.629208324	0.651907013	0.661437757
cg00157755	0.55359007	0.194116481	0.10034904	0.490206927	0.166348514	0.751309291	0.048995031	0.050024356	0.048800301	0.045883476
cg00157796	5.22E-09	5.82E-12	4.09E-10	0.222069704	0.484369931	0.591774308	0.13026784	0.313477256	0.364173225	0.350188696
cg00157864	0.002709148	2.98E-06	0.000129451	0.054283084	0.265347304	0.422299542	0.924167039	0.873107873	0.83228982	0.852196126
cg00157935	0.032674064	7.61E-07	4.72E-07	0.00074856	5.69E-05	0.899480128	0.898079082	0.869497604	0.833106342	0.832026693
cg00157962	0.000123447	2.86E-05	0.145797853	0.759484948	0.001451686	0.003381514	0.861723441	0.891262778	0.892637367	0.868855242
cg00157987	0.073994096	0.018534687	0.031349022	0.603646644	0.650841672	0.882217104	0.080813091	0.076936798	0.075271287	0.076385368
cg00158122	4.85E-23	6.43E-28	1.30E-24	0.131500292	0.351491261	0.553522359	0.429209264	0.592244306	0.61227813	0.603851012
cg00158308	8.58E-24	1.44E-24	4.00E-25	0.781957149	0.394873931	0.756066864	0.147955403	0.472681023	0.487028486	0.502744852
cg00158333	8.76E-17	6.88E-22	1.18E-24	0.083164464	0.000833061	0.34864801	0.204814415	0.418286162	0.463581594	0.491132351
cg00158434	0.521464357	0.074129654	0.036884732	0.219620781	0.052163968	0.780937327	0.943142908	0.941507755	0.9384979	0.937623241
cg00158442	0.011956924	2.80E-06	7.04E-11	0.010256359	2.22E-08	0.031933076	0.863292457	0.839451198	0.811931484	0.790040579
cg00158528	1.08E-17	2.38E-22	4.09E-31	0.120907308	2.31E-07	0.008201875	0.151963547	0.395705182	0.442366121	0.523111495
cg00158530	0.248723957	0.383442084	0.129781939	0.805078011	0.663004845	0.525184785	0.934305302	0.929588897	0.931178387	0.928624704
cg00158539	0.428625506	0.620134404	0.367443952	0.788775265	0.903396079	0.701151514	0.517652772	0.542068378	0.530381177	0.542625676
cg00158683	1.39E-38	1.14E-44	2.48E-49	0.083637537	9.93E-05	0.159937282	0.065868191	0.327240452	0.378969341	0.419009259
cg00158789	1.15E-16	2.77E-18	6.87E-20	0.591224041	0.113580143	0.545421146	0.359224872	0.538442072	0.549460694	0.563555211
cg00159100	0.002409754	0.001737482	0.000994573	0.940634837	0.729616849	0.871427127	0.048559204	0.108397275	0.115893226	0.128432091
cg00159212	4.29E-05	4.89E-07	2.00E-09	0.315295536	0.005958587	0.271059329	0.043232393	0.037076632	0.035708975	0.034370932
cg00159289	0.027161824	2.84E-05	8.79E-09	0.021620675	8.35E-07	0.072286129	0.861393405	0.828038321	0.800024584	0.7726659
cg00159379	5.88E-05	4.24E-09	1.78E-16	0.026700608	1.24E-09	0.004328993	0.949089108	0.935785289	0.929737304	0.918955894
cg00159442	3.05E-05	0.000143848	2.32E-08	0.76023338	0.041989262	0.041715308	0.033642617	0.028469849	0.028973812	0.027055105
cg00159503	1.41E-06	2.12E-10	2.42E-15	0.069277049	4.40E-06	0.053916921	0.851389481	0.828501813	0.820476066	0.811097831
cg00159523	0.005413808	2.78E-05	0.011110531	0.115941953	0.80469871	0.081343376	0.04327599	0.107550799	0.150224414	0.097415171
cg00159614	0.002841289	6.16E-06	3.16E-09	0.08107114	3.33E-05	0.106700326	0.881451804	0.871596813	0.866161022	0.860668006
cg00159682	0.029267901	0.021619098	0.010809742	0.932552799	0.64243863	0.813677332	0.908691145	0.899072599	0.898393744	0.896984627
cg00159799	0.342382632	0.262247985	0.0212214	0.89940846	0.071282774	0.210740264	0.859247831	0.853846502	0.852539011	0.84630657
cg00160183	0.000134642	4.69E-09	7.61E-13	0.014213094	1.38E-06	0.115679744	0.058705921	0.11455225	0.155215898	0.192620142
cg00160262	1.41E-22	3.13E-32	1.91E-39	0.00265095	2.41E-09	0.036144089	0.738290163	0.455335959	0.390360362	0.33598857
cg00160368	0.011491069	0.000139751	3.51E-05	0.162361938	0.027168955	0.737845951	0.071449766	0.065180166	0.061419661	0.060520011
cg00160388	0.024470186	0.002774153	0.048413549	0.470451851	0.763428228	0.313696779	0.09520718	0.079055762	0.078393611	0.085505687
cg00160440	0.7551939	0.011613567	5.80E-05	0.008470936	3.64E-07	0.100335954	0.86563396	0.861305686	0.820196811	0.804802311
cg00160478	1.39E-11	9.42E-12	1.38E-10	0.914104454	0.837385305	0.780730652	0.554521896	0.652910967	0.653962969	0.648605444
cg00160619	0.093144353	0.447401296	0.341952238	0.336236327	0.000175446	0.048002992	0.193010426	0.170188726	0.19647457	0.251647228
cg00160914	0.94959958	0.193612783	0.021303955	0.158067495	0.001785173	0.298160182	0.099653384	0.10628702	0.09721094	0.088405533
cg00160976	0.604053643	0.012056417	0.00738706	0.02003256	0.003151897	0.871714846	0.789707107	0.774486069	0.739963837	0.732516612
cg00160981	0.294806538	0.000200587	9.97E-07	0.001508404	1.45E-07	0.193685208	0.753893605	0.72446225	0.665628179	0.638091342
cg00161024	0.724963314	0.24589549	0.331012597	0.065664401	0.056781013	0.880641188	0.041741921	0.041655218	0.044277313	0.044157406
cg00161124	0.000134843	0.014550946	0.13558359	0.132074171	0.001928548	0.348095469	0.497160257	0.59895797	0.563244861	0.540055551
cg00161225	1.56E-06	3.70E-07	1.49E-06	0.791524002	0.916839865	0.853017933	0.629005352	0.733765942	0.736439068	0.73340865
cg00161229	0.039194347	0.00016434	0.000764682	0.052604271	0.080189918	0.745482455	0.01981736	0.021627798	0.02309264	0.023006285
cg00161247	0.150831273	0.141746789	0.977631695	0.986165947	0.040497565	0.094502244	0.708883198	0.727765182	0.726216367	0.706211084
cg00161345	0.001254678	1.43E-05	0.00018775	0.230107196	0.495611063	0.593732687	0.918642321	0.891405207	0.881715721	0.883523361
cg00161459	0.105953743	0.008098022	3.31E-06	0.285591535	2.93E-05	0.025367494	0.906232711	0.896636219	0.890704791	0.87450243
cg00161482	0.084611289	0.289008884	0.192653523	0.516752134	0.616770671	0.827592176	0.015042324	0.015565142	0.015103689	0.015306689
cg00161556	0.442199788	0.563625817	0.718981178	0.867982315	0.105307694	0.295663004	0.580911547	0.596659665	0.59149659	0.570987789
cg00161770	1.06E-05	1.35E-10	2.23E-20	0.014147936	2.74E-12	0.000613912	0.916444077	0.858275816	0.825740908	0.776059988
cg00161791	1.33E-22	1.77E-24	2.62E-24	0.562122879	0.328008676	0.894263026	0.358359815	0.6276402	0.639781008	0.64699276
cg00161878	0.001451866	2.27E-07	4.68E-08	0.018492438	0.001291148	0.749306298	0.958649765	0.902554333	0.855241297	0.854576345
cg00161931	0.400098232	0.58963317	0.003104253	0.092738367	9.88E-08	0.007701182	0.033225284	0.034247479	0.032832499	0.030486089
cg00161955	1.18E-08	2.04E-12	3.21E-19	0.110433091	6.67E-07	0.014794936	0.883475273	0.72015874	0.664302341	0.575949886
cg00161968	0.012525134	0.00517527	0.003533097	0.805072725	0.589195404	0.901933545	0.070365908	0.056841709	0.055425848	0.054540558
cg00161970	0.329342363	0.930359941	0.565807662	0.328187051	0.025368219	0.47901692	0.029696541	0.028367295	0.029390226	0.030413828
cg00162001	0.441756566	0.062294601	0.104010506	0.246816995	0.268752492	0.851622694	0.766594465	0.758630047	0.739784931	0.744014228
cg00162104	5.77E-06	1.77E-08	3.16E-07	0.219317678	0.40061161	0.66592403	0.556402747	0.459827907	0.437628649	0.449034606
cg00162206	0.006121301	9.58E-05	0.004644648	0.212666783	0.89436159	0.288068347	0.019337453	0.020971411	0.021546414	0.020921038
cg00162344	1.40E-16	3.06E-23	3.14E-27	0.022919817	1.53E-05	0.197316807	0.417542901	0.2849182	0.260019885	0.244028101
cg00162348	0.002784776	0.000598648	1.60E-05	0.693499784	0.068503204	0.346152208	0.029458037	0.026343362	0.026053776	0.025014149
cg00162401	0.00391295	0.011966048	5.89E-05	0.751077896	0.12366961	0.098714117	0.040820664	0.036420389	0.036276126	0.03373899
cg00162541	0.388635863	0.407942642	0.658166154	0.973154931	0.593042158	0.724075758	0.033267412	0.034960149	0.034834229	0.03400068
cg00162611	0.454883942	0.376918585	0.028993775	0.922408452	0.054421885	0.164267769	0.854168277	0.848770933	0.847536605	0.838671338
cg00162643	0.857745251	0.619216739	0.424479736	0.775861184	0.41451295	0.781290363	0.026762032	0.026830215	0.02644286	0.026121967
cg00162859	0.001159476	0.005384851	5.53E-05	0.681353214	0.288776718	0.174866953	0.794234279	0.743789253	0.748193066	0.724742089
cg00162940	0.217159577	0.208152426	0.537685142	0.991498769	0.43033709	0.534619909	0.03437061	0.03291346	0.032653776	0.034238667
cg00162969	5.05E-09	1.67E-09	1.35E-09	0.842737109	0.667681226	0.925116195	0.144773874	0.301046496	0.312968033	0.318736324
cg00163006	1.47E-06	0.000434916	0.000209769	0.161021628	0.173297129	0.84693124	0.826312155	0.848617871	0.842538505	0.843143031
cg00163018	0.000875703	0.000134714	3.30E-07	0.652537134	0.01243062	0.149518192	0.8283467	0.721113305	0.697643425	0.651015329
cg00163037	0.000134465	3.33E-05	6.28E-08	0.770359665	0.023552205	0.154557197	0.064869133	0.057193715	0.056636683	0.053855367
cg00163089	1.83E-06	5.49E-07	2.78E-10	0.825193178	0.02325054	0.13012045	0.733872587	0.799075803	0.798163299	0.81600054
cg00163199	0.055166129	0.000860323	0.02101408	0.118783207	0.626457134	0.311488599	0.105514824	0.129902714	0.149489914	0.13987525
cg00163365	1.16E-05	6.90E-06	3.49E-05	0.920092656	0.832489755	0.783601329	0.150054848	0.116471005	0.118854829	0.1219968
cg00163419	0.053833788	0.002242498	3.25E-06	0.23345492	0.000165892	0.074858043	0.038463825	0.036144161	0.034426294	0.032587938
cg00163459	0.004249708	9.37E-06	1.68E-09	0.074130646	8.14E-06	0.065177289	0.916327927	0.895523804	0.885228828	0.869717281
cg00163481	2.30E-05	2.23E-06	2.09E-10	0.632756352	0.002054217	0.058156985	0.077455055	0.067565849	0.066518131	0.062694222
cg00163510	1.06E-08	1.80E-09	4.87E-11	0.759756346	0.180942694	0.514619487	0.50128403	0.685177258	0.689799795	0.706965962
cg00163546	0.173442218	0.351884444	0.774778569	0.003899429	0.147648997	0.169027892	0.632962799	0.659176469	0.610221571	0.637890866
cg00163674	0.954307061	0.87494393	0.101986227	0.933971077	0.028103125	0.101507092	0.87324342	0.869247745	0.870461866	0.852088174
cg00163727	3.67E-06	1.32E-09	2.76E-14	0.09278356	1.10E-05	0.059958595	0.557269013	0.409120388	0.369390463	0.316648216
cg00163784	0.001404404	0.000964156	0.000194545	0.933657814	0.476616228	0.670709737	0.019787618	0.023514004	0.023359765	0.023789821
cg00163859	0.002309615	0.000288981	1.22E-10	0.58668955	1.62E-06	0.001470921	0.886722943	0.87316996	0.870181287	0.856110063
[truncated: 253,788 more rows]
