# Supplementary material for: Identification of prostate cancer specific methylation biomarkers from a multi-cancer analysis
Source: BMC Bioinformatics. 2021 Oct 12;22:492. doi: 10.1186/s12859-021-04416-w (PMC8507340; doi:10.1186/s12859-021-04416-w)
Supplement: Supplementary file 4 — Additional file 4. Results of comparison analysis between PRAD and other urinary samples. [file 12859_2021_4416_MOESM4_ESM.csv]

Result file of TCGA_PRAD_nonPRAD_process.R
#Probes = List of sites analyzed by limma
#FDR = FDR of the comparison between PRAD and other urinary samples
#PRAD.tumor.mean = average beta value of PRAD
#others.mean = average beta value of other urinary samples
#delta.beta = PRAD.tumor.mean - others.mean
Probes	FDR	PRAD.tumor.mean	others.mean	delta.beta
cg00000029	9.86E-111	0.131233511	0.373398536	-0.242165025
cg00000165	1.47E-19	0.425489706	0.300586825	0.124902881
cg00000236	1.41E-17	0.882072976	0.895061015	-0.012988039
cg00000289	0.000130434	0.673025017	0.690803768	-0.017778752
cg00000292	8.72E-07	0.652336283	0.594553911	0.057782372
cg00000363	1.28E-09	0.202457439	0.229752068	-0.027294628
cg00000714	2.72E-103	0.091571541	0.146798078	-0.055226537
cg00000721	1.32E-34	0.918473604	0.935471859	-0.016998255
cg00000734	2.55E-06	0.05490916	0.057891772	-0.002982611
cg00000769	6.82E-11	0.025944475	0.023679912	0.002264563
cg00000905	1.14E-06	0.059380287	0.063968148	-0.004587862
cg00000948	1.40E-08	0.881415434	0.89627831	-0.014862876
cg00001349	0.764492656	0.849665301	0.846946296	0.002719005
cg00001364	3.93E-10	0.851038176	0.881166586	-0.03012841
cg00001446	2.94E-07	0.850098315	0.804079951	0.046018364
cg00001582	5.74E-05	0.044309823	0.046301197	-0.001991374
cg00001583	1.10E-119	0.426884468	0.155130114	0.271754354
cg00001747	8.51E-44	0.241106543	0.138530808	0.102575735
cg00001791	1.98E-34	0.929427578	0.899227412	0.030200166
cg00001854	6.73E-41	0.936771306	0.885884172	0.050887134
cg00001874	1.63E-46	0.384810399	0.540168131	-0.155357732
cg00002033	2.59E-102	0.605639131	0.387810069	0.217829062
cg00002224	3.36E-40	0.137707081	0.199487785	-0.061780704
cg00002236	0.049528743	0.034691564	0.035457844	-0.00076628
cg00002406	0.006144173	0.023193868	0.02400916	-0.000815292
cg00002449	3.24E-29	0.869864927	0.818089978	0.051774948
cg00002464	9.24E-21	0.040636682	0.050268785	-0.009632103
cg00002490	0.054079102	0.028476712	0.029807758	-0.001331047
cg00002591	1.06E-35	0.891799807	0.905822914	-0.014023108
cg00002593	7.66E-188	0.426875214	0.762203624	-0.33532841
cg00002597	0.421121419	0.832177248	0.822283848	0.0098934
cg00002646	1.51E-33	0.811732506	0.867709853	-0.055977346
cg00002660	7.21E-26	0.089518684	0.050732632	0.038786052
cg00002719	2.36E-178	0.486831652	0.129348475	0.357483178
cg00002769	0.340127826	0.903829943	0.893021668	0.010808274
cg00002808	6.73E-13	0.932170295	0.914625781	0.017544514
cg00002810	0.146967061	0.12525349	0.130928161	-0.005674671
cg00002837	1.26E-24	0.500964882	0.381449817	0.119515065
cg00003091	0.003308572	0.043285146	0.046193446	-0.0029083
cg00003173	0.310317121	0.04131022	0.041230026	8.02E-05
cg00003181	1.35E-63	0.881976201	0.764584168	0.117392033
cg00003202	0.000121528	0.009672086	0.009558634	0.000113452
cg00003287	3.42E-106	0.314701368	0.15898056	0.155720808
cg00003298	0.079216547	0.10743129	0.167469849	-0.06003856
cg00003305	5.82E-59	0.478851824	0.315323181	0.163528642
cg00003345	8.04E-113	0.307201159	0.480067261	-0.172866102
cg00003513	7.98E-77	0.748001496	0.860174041	-0.112172545
cg00003529	9.98E-128	0.517934583	0.779345684	-0.261411101
cg00003578	4.11E-45	0.627206715	0.525030722	0.102175992
cg00003625	1.03E-132	0.620799047	0.354672666	0.266126381
cg00003784	0.029282018	0.027646624	0.028412258	-0.000765634
cg00003994	9.37E-49	0.252040686	0.146985266	0.10505542
cg00004061	3.94E-45	0.455581019	0.592832612	-0.137251593
cg00004072	0.035844894	0.03716013	0.038043073	-0.000882942
cg00004089	0.205205474	0.843525247	0.834085986	0.009439261
cg00004207	4.37E-47	0.057400814	0.075311737	-0.017910923
cg00004257	1.42E-68	0.415666865	0.237505453	0.178161412
cg00004421	1.54E-21	0.452072929	0.539560912	-0.087487982
cg00004429	0.000495881	0.877933938	0.882071299	-0.004137362
cg00004533	0.669588706	0.935520653	0.933935891	0.001584762
cg00004608	9.32E-07	0.452867218	0.41396801	0.038899209
cg00004773	1.54E-53	0.911333855	0.792572827	0.118761028
cg00004939	0.108641702	0.062814196	0.059452581	0.003361615
cg00004963	0.320153679	0.798424695	0.787054208	0.011370487
cg00004996	0.000524993	0.81739185	0.782885122	0.034506728
cg00005040	5.77E-63	0.215669823	0.123753849	0.091915974
cg00005072	3.69E-24	0.843239841	0.815651071	0.02758877
cg00005112	8.65E-17	0.704369079	0.621297941	0.083071138
cg00005166	3.76E-15	0.503534665	0.598755038	-0.095220373
cg00005215	6.78E-217	0.472129256	0.812086444	-0.339957187
cg00005297	0.034465489	0.209735285	0.204744824	0.004990461
cg00005306	2.06E-08	0.012120269	0.011497948	0.000622322
cg00005543	3.87E-05	0.017603398	0.017077823	0.000525575
cg00005619	1.75E-35	0.887411179	0.812110605	0.075300574
cg00005740	1.24E-228	0.901334154	0.460088866	0.441245288
cg00005817	0.025488824	0.827716724	0.83705284	-0.009336116
cg00005847	1.83E-27	0.604213799	0.713003372	-0.108789573
cg00005849	1.16E-15	0.831428521	0.790456402	0.040972119
cg00006032	4.90E-05	0.072562373	0.07911924	-0.006556868
cg00006081	5.79E-34	0.467453434	0.360315918	0.107137516
cg00006122	5.10E-12	0.050946259	0.054627421	-0.003681162
cg00006198	0.002384817	0.821818229	0.794012148	0.027806081
cg00006243	0.8520202	0.083357943	0.080392638	0.002965305
cg00006397	3.35E-06	0.480499868	0.529995092	-0.049495225
cg00006459	1.54E-73	0.866694263	0.647276256	0.219418007
cg00006626	8.05E-44	0.739866092	0.811444399	-0.071578306
cg00006787	6.79E-133	0.869031678	0.67422578	0.194805898
cg00006884	1.90E-07	0.037309724	0.039851913	-0.002542189
cg00006948	0.002618962	0.034759965	0.029046134	0.005713831
cg00007032	0.867319441	0.073027635	0.063734445	0.009293191
cg00007076	6.01E-12	0.187765887	0.242074442	-0.054308555
cg00007221	1.36E-112	0.306665811	0.572395753	-0.265729941
cg00007226	0.00035289	0.055564421	0.057580378	-0.002015957
cg00007239	0.215027116	0.839215498	0.824950879	0.014264619
cg00007269	6.19E-08	0.048576155	0.054353122	-0.005776967
cg00007300	0.024675103	0.0224831	0.021352197	0.001130903
cg00007420	1.34E-22	0.268567982	0.346996961	-0.078428979
cg00007426	1.57E-09	0.813192452	0.73815586	0.075036592
cg00007466	4.92E-36	0.902075097	0.921844948	-0.019769851
cg00007644	2.48E-33	0.243375103	0.178702856	0.064672247
cg00007675	3.37E-88	0.686544773	0.829227404	-0.142682632
cg00007898	5.07E-10	0.018685744	0.017715656	0.000970088
cg00007981	0.246424323	0.023289915	0.023507549	-0.000217634
cg00008004	5.05E-05	0.067832478	0.065453622	0.002378856
cg00008036	1.39E-43	0.285889365	0.190440698	0.095448667
cg00008188	0.436663809	0.037183476	0.036736133	0.000447342
cg00008345	0.001680749	0.936576411	0.938988752	-0.002412341
cg00008387	1.29E-19	0.070332891	0.076408824	-0.006075934
cg00008446	8.23E-73	0.451485166	0.324718698	0.126766468
cg00008452	0.001643448	0.906692957	0.911227665	-0.004534707
cg00008488	2.00E-214	0.296535283	0.077856073	0.21867921
cg00008564	2.93E-121	0.559961839	0.774387384	-0.214425545
cg00008629	2.53E-140	0.767936524	0.440949763	0.326986761
cg00008647	2.21E-27	0.042298929	0.074629075	-0.032330146
cg00008665	4.47E-56	0.678684428	0.530295892	0.148388536
cg00008671	8.65E-282	0.869081966	0.532550598	0.336531369
cg00008695	1.58E-164	0.93830737	0.710633327	0.227674043
cg00008713	7.19E-06	0.052174442	0.054601424	-0.002426982
cg00008737	0.294518045	0.904672066	0.898405595	0.006266471
cg00008810	1.03E-05	0.931275998	0.920332457	0.010943541
cg00008839	7.99E-05	0.011823546	0.011775841	4.77E-05
cg00008971	3.67E-27	0.796518759	0.708372537	0.088146222
cg00009053	8.40E-81	0.864405565	0.757370592	0.107034973
cg00009214	3.00E-05	0.03100925	0.029259841	0.001749409
cg00009292	1.50E-21	0.278671439	0.196945388	0.08172605
cg00009293	0.101454699	0.781579449	0.75934087	0.022238579
cg00009364	0.973116627	0.015620145	0.019053832	-0.003433688
cg00009407	0.331035799	0.031727788	0.031378654	0.000349133
cg00009412	0.021882517	0.026707676	0.027365675	-0.000657999
cg00009421	0.504453747	0.783651509	0.780979305	0.002672204
cg00009553	3.38E-36	0.558018	0.704662705	-0.146644706
cg00009750	5.38E-32	0.866502662	0.72350574	0.142996922
cg00009871	8.04E-09	0.788390194	0.740139947	0.048250247
cg00009944	2.85E-11	0.76289172	0.788628095	-0.025736375
cg00009970	2.87E-05	0.020367323	0.019691508	0.000675816
cg00010046	4.65E-05	0.035748685	0.037570801	-0.001822116
cg00010078	5.34E-29	0.547657991	0.646708382	-0.099050391
cg00010108	3.33E-07	0.881993824	0.866313468	0.015680356
cg00010168	4.79E-06	0.077645646	0.082076484	-0.004430838
cg00010266	0.014346248	0.036866012	0.038281314	-0.001415302
cg00010445	0.233093092	0.439370361	0.450533373	-0.011163012
cg00010654	3.01E-104	0.104542048	0.212178658	-0.10763661
cg00010659	3.26E-05	0.043633851	0.045983238	-0.002349387
cg00010742	0.408913329	0.297380583	0.311689557	-0.014308974
cg00010890	0.319626932	0.910039959	0.908586724	0.001453235
cg00010946	0.257608953	0.550495209	0.557850728	-0.00735552
cg00010947	0.000600594	0.041205147	0.04347454	-0.002269393
cg00010992	0.072086926	0.043144995	0.045013358	-0.001868364
cg00011122	0.057656176	0.053549459	0.055219513	-0.001670054
cg00011203	0.000592115	0.194630697	0.183851634	0.010779063
cg00011225	1.43E-137	0.38633316	0.162665025	0.223668135
cg00011239	6.36E-257	0.859912598	0.5252341	0.334678498
cg00011247	0.000828243	0.013219268	0.012863279	0.000355989
cg00011460	1.47E-05	0.954407629	0.947021266	0.007386363
cg00011482	3.19E-105	0.531469533	0.330746471	0.200723062
cg00011564	0.159540148	0.92028854	0.921088709	-0.000800169
cg00011578	2.87E-09	0.081988357	0.087312735	-0.005324377
cg00011605	5.54E-51	0.936554258	0.853836408	0.08271785
cg00011616	7.22E-133	0.645942157	0.311827716	0.334114441
cg00011717	0.000279804	0.98008385	0.97157814	0.00850571
cg00011740	7.24E-21	0.165743402	0.109927676	0.055815726
cg00011856	3.13E-10	0.651758885	0.593564916	0.058193969
cg00012036	0.882902269	0.063588603	0.063510213	7.84E-05
cg00012126	0.072842684	0.042385037	0.043295597	-0.000910559
cg00012148	2.91E-21	0.687510535	0.573885766	0.113624769
cg00012199	0.698703748	0.041303917	0.040291149	0.001012767
cg00012203	0.475832144	0.015307171	0.015497594	-0.000190423
cg00012238	5.14E-34	0.388813562	0.288753517	0.100060045
cg00012386	1.04E-11	0.037344616	0.041422975	-0.004078359
cg00012469	1.98E-08	0.093770909	0.102099683	-0.008328773
cg00012529	5.57E-13	0.8187985	0.849197848	-0.030399348
cg00012638	3.29E-40	0.611883042	0.484061958	0.127821084
cg00012698	4.29E-173	0.211299311	0.659629027	-0.448329716
cg00012792	5.11E-18	0.063070776	0.069093334	-0.006022557
cg00012920	0.000707861	0.928272542	0.911612361	0.016660181
cg00012992	0.004619633	0.021229154	0.028946831	-0.007717677
cg00013006	1.33E-15	0.913418851	0.853830681	0.05958817
cg00013015	1.36E-06	0.723629875	0.671896957	0.051732918
cg00013374	8.20E-81	0.709008263	0.837272172	-0.128263909
cg00013409	1.96E-41	0.146544191	0.096786756	0.049757436
cg00013410	2.95E-18	0.030332321	0.02757707	0.002755252
cg00013441	0.428750356	0.117712287	0.123739719	-0.006027433
cg00013451	1.73E-159	0.354463634	0.134244575	0.220219058
cg00013475	3.97E-12	0.097391015	0.062405162	0.034985853
cg00013569	6.97E-10	0.979113	0.980613463	-0.001500464
cg00013618	4.50E-17	0.893236485	0.837880677	0.055355809
cg00013660	3.34E-06	0.56741781	0.604968877	-0.037551067
cg00013733	3.47E-07	0.936757393	0.924129881	0.012627511
cg00013804	7.26E-66	0.906901459	0.757024054	0.149877405
cg00014085	4.10E-06	0.034950591	0.038645899	-0.003695308
cg00014104	7.71E-59	0.245996669	0.409302036	-0.163305367
cg00014118	2.65E-76	0.635180732	0.476266449	0.158914283
cg00014194	5.89E-18	0.256500418	0.331445717	-0.0749453
cg00014203	2.05E-05	0.718315041	0.736172615	-0.017857573
cg00014260	0.036508263	0.613101352	0.590445052	0.022656299
cg00014272	0.047711831	0.031602059	0.032585976	-0.000983917
cg00014285	4.41E-11	0.03942212	0.032289823	0.007132297
cg00014289	8.88E-58	0.260742818	0.168546794	0.092196023
cg00014301	0.07418586	0.92964152	0.93060729	-0.00096577
cg00014333	7.29E-15	0.580184698	0.647760214	-0.067575516
cg00014445	0.017523178	0.917405496	0.904884644	0.012520852
cg00014667	3.36E-24	0.824050858	0.793522743	0.030528115
cg00014733	1.37E-33	0.904741532	0.925112865	-0.020371333
cg00014752	0.002638048	0.041268337	0.042331851	-0.001063514
cg00014830	1.49E-117	0.655529782	0.373714621	0.281815161
cg00014996	2.95E-15	0.021918139	0.02042293	0.001495209
cg00014998	1.53E-113	0.89281452	0.701002159	0.191812362
cg00015024	6.82E-21	0.076930916	0.10418071	-0.027249794
cg00015058	1.05E-15	0.115341703	0.072426436	0.042915267
cg00015319	1.99E-06	0.493075338	0.464981011	0.028094327
cg00015340	1.47E-55	0.879183429	0.751213792	0.127969637
cg00015343	0.001486554	0.734375269	0.75136576	-0.016990491
cg00015373	0.000196063	0.918826554	0.909648765	0.009177789
cg00015603	2.90E-25	0.869947179	0.888090766	-0.018143587
cg00015639	2.53E-25	0.875316978	0.84482487	0.030492108
cg00015699	6.57E-20	0.797222344	0.856756399	-0.059534055
cg00015770	3.83E-64	0.334556881	0.192322836	0.142234045
cg00016127	0.327411175	0.868899647	0.850685907	0.018213741
cg00016156	0.498616995	0.029948236	0.030159292	-0.000211056
cg00016255	1.02E-223	0.091206933	0.274839039	-0.183632106
cg00016360	3.42E-10	0.919959924	0.861912904	0.058047019
cg00016498	0.019584339	0.023498436	0.024122963	-0.000624527
cg00016593	2.08E-07	0.865419375	0.872886318	-0.007466942
cg00016618	5.78E-32	0.932618729	0.945595274	-0.012976545
cg00016718	3.80E-13	0.858792135	0.888400995	-0.029608861
cg00016783	0.780012054	0.911110455	0.90951411	0.001596345
cg00016814	0.000214245	0.819823023	0.793992262	0.025830761
cg00016841	4.19E-36	0.06416088	0.092285425	-0.028124545
cg00016892	2.41E-39	0.71256053	0.624899377	0.087661153
cg00016968	2.17E-146	0.295992593	0.476258451	-0.180265858
cg00017002	0.008621447	0.028292243	0.033734954	-0.005442711
cg00017062	0	0.617269708	0.155278233	0.461991475
cg00017121	2.65E-06	0.870732629	0.877995271	-0.007262642
cg00017188	8.70E-06	0.029274044	0.027918824	0.00135522
cg00017203	3.62E-43	0.860431624	0.887539164	-0.02710754
cg00017441	4.11E-08	0.012532504	0.012002509	0.000529995
cg00017461	3.80E-130	0.838506596	0.601954996	0.236551601
cg00017475	0.182456762	0.919866972	0.921218571	-0.001351598
cg00017489	6.94E-17	0.496863289	0.398064001	0.098799288
cg00017601	6.53E-20	0.778010516	0.764028461	0.013982055
cg00017826	1.70E-16	0.866268824	0.764148491	0.102120333
cg00017842	1.56E-60	0.360920838	0.560099033	-0.199178195
cg00017970	1.32E-15	0.272236988	0.229984487	0.042252502
cg00018024	2.62E-30	0.018133358	0.062998217	-0.044864859
cg00018181	8.60E-83	0.457147826	0.308625203	0.148522622
cg00018229	1.21E-155	0.130116732	0.366313205	-0.236196473
cg00018524	0.822832538	0.051850025	0.051845509	4.52E-06
cg00018539	2.26E-09	0.927746554	0.932458197	-0.004711643
cg00018696	5.35E-12	0.810025115	0.855108343	-0.045083228
cg00018845	1.79E-44	0.157034662	0.286548887	-0.129514225
cg00018850	2.49E-141	0.441848709	0.767838869	-0.32599016
cg00018896	0.057638887	0.766097996	0.765305414	0.000792582
cg00019093	0.089928048	0.027002469	0.027454446	-0.000451976
cg00019118	0.002508103	0.622601914	0.64678661	-0.024184696
cg00019137	0.189658918	0.016606115	0.020077232	-0.003471117
cg00019301	6.85E-06	0.046206426	0.048924762	-0.002718336
cg00019308	3.52E-26	0.935403846	0.911080973	0.024322874
cg00019377	0.029528255	0.109449802	0.107401887	0.002047915
cg00019458	2.24E-35	0.856707446	0.890824964	-0.034117518
cg00019463	0.000479622	0.09591546	0.101360601	-0.005445141
cg00019511	0.022670479	0.874147338	0.851767404	0.022379935
cg00019678	2.02E-136	0.558242677	0.801648611	-0.243405934
cg00019759	3.38E-44	0.52983466	0.419304308	0.110530352
cg00019778	0.00258388	0.080348886	0.082459536	-0.00211065
cg00019826	1.32E-30	0.815074118	0.718982845	0.096091274
cg00019841	1.53E-48	0.972953177	0.8978423	0.075110877
cg00019877	8.33E-128	0.534079582	0.776487808	-0.242408226
cg00019997	5.87E-31	0.854613158	0.763575506	0.091037653
cg00020052	0.117116834	0.075505577	0.085699549	-0.010193972
cg00020175	0.004351333	0.921925926	0.910773724	0.011152202
cg00020191	0.885410248	0.117576609	0.124731764	-0.007155155
cg00020348	4.82E-37	0.848658048	0.768235531	0.080422518
cg00020419	2.00E-33	0.926372374	0.875813062	0.050559311
cg00020474	1.65E-142	0.603143583	0.294787501	0.308356082
cg00020533	1.48E-24	0.934070244	0.901532462	0.032537782
cg00020622	1.59E-12	0.038265938	0.028151478	0.01011446
cg00020720	0.008614663	0.044093949	0.043084076	0.001009872
cg00020794	2.06E-61	0.779326555	0.725219039	0.054107516
cg00020991	9.24E-72	0.193384422	0.325063564	-0.131679142
cg00021028	0.001038557	0.064752006	0.067278673	-0.002526667
cg00021108	2.72E-144	0.245100359	0.053847343	0.191253016
cg00021128	0.128712506	0.018150064	0.019499676	-0.001349612
cg00021152	0.32429555	0.933482347	0.921339739	0.012142607
cg00021166	0.639493658	0.047872659	0.047207648	0.000665011
cg00021237	0.006944959	0.147995298	0.1591002	-0.011104903
cg00021242	3.92E-20	0.823829782	0.728454976	0.095374806
cg00021256	6.12E-185	0.514703437	0.187071746	0.327631691
cg00021325	1.42E-17	0.071256528	0.09992994	-0.028673412
cg00021476	3.03E-20	0.302680412	0.398864	-0.096183588
cg00021527	1.00E-05	0.03269096	0.035510058	-0.002819098
cg00021540	0.102301984	0.033280039	0.033609013	-0.000328974
cg00021558	2.58E-06	0.212527335	0.184009138	0.028518198
cg00021576	2.01E-13	0.030240253	0.027204493	0.00303576
cg00021783	1.57E-12	0.053761794	0.048658707	0.005103087
cg00021945	0.008486523	0.020213153	0.02085197	-0.000638817
cg00021978	1.01E-148	0.90563344	0.640023057	0.265610383
cg00022024	2.03E-07	0.481998101	0.523742771	-0.04174467
cg00022054	0.913985802	0.51517207	0.519232271	-0.004060201
cg00022076	0.004876948	0.872053488	0.876784656	-0.004731168
cg00022101	3.99E-303	0.595747247	0.866973924	-0.271226677
cg00022138	5.93E-12	0.039339094	0.043612302	-0.004273208
cg00022145	0.031462951	0.737488715	0.757136155	-0.01964744
cg00022259	2.30E-07	0.932212853	0.935921521	-0.003708668
cg00022308	9.38E-08	0.06741274	0.075931204	-0.008518464
cg00022558	0.256269869	0.130982065	0.146244468	-0.015262403
cg00022594	1.13E-38	0.902867082	0.920817592	-0.01795051
cg00022633	4.73E-23	0.041763028	0.056186821	-0.014423793
cg00022642	0.857991242	0.035798304	0.035900344	-0.00010204
cg00022688	2.51E-54	0.184498997	0.096472889	0.088026107
cg00022858	7.70E-05	0.059746134	0.071917301	-0.012171167
cg00022866	1.46E-64	0.789940977	0.699696252	0.090244725
cg00022900	1.81E-40	0.819871729	0.652305236	0.167566493
cg00022911	2.65E-24	0.220315046	0.15571673	0.064598317
cg00023001	9.45E-10	0.042806473	0.053923607	-0.011117135
cg00023024	0.149581988	0.711101565	0.676819704	0.034281861
cg00023132	0.046823046	0.025234792	0.025986765	-0.000751973
cg00023154	1.72E-32	0.216775381	0.15479496	0.061980421
cg00023168	0.010176266	0.038621028	0.040644885	-0.002023857
cg00023174	0.000183394	0.763016245	0.722195386	0.04082086
cg00023185	6.38E-121	0.216211566	0.081970349	0.134241217
cg00023233	0.060332675	0.066928375	0.067043772	-0.000115397
cg00023351	2.01E-36	0.950905603	0.880891957	0.070013646
cg00023411	5.22E-20	0.836401587	0.790525311	0.045876276
cg00023464	3.42E-26	0.364088603	0.43479495	-0.070706347
cg00023673	2.36E-06	0.706877942	0.755801208	-0.048923266
cg00023695	0.051417451	0.012842017	0.01277453	6.75E-05
cg00023808	5.76E-26	0.927062785	0.890165933	0.036896852
cg00023919	1.26E-127	0.771604253	0.547034459	0.224569794
cg00024046	0.6923431	0.720759192	0.698093173	0.022666018
cg00024086	9.98E-117	0.452301618	0.246818039	0.20548358
cg00024192	4.66E-144	0.790325173	0.537444614	0.25288056
cg00024280	1.02E-05	0.176245812	0.16492902	0.011316791
cg00024382	0.211286786	0.06520385	0.069065809	-0.003861958
cg00024396	2.48E-06	0.057350162	0.06738259	-0.010032428
cg00024404	1.45E-168	0.167557515	0.064928649	0.102628867
cg00024416	9.99E-05	0.357580761	0.337787628	0.019793133
cg00024471	1.93E-198	0.329129964	0.646473791	-0.317343827
cg00024494	5.10E-200	0.900378071	0.547241398	0.353136673
cg00024722	6.77E-15	0.066465975	0.073771939	-0.007305964
cg00024790	0.001820575	0.040127543	0.038875621	0.001251922
cg00024812	0.003560444	0.026429556	0.027114951	-0.000685395
cg00024967	2.08E-169	0.845291081	0.508153156	0.337137925
cg00024989	4.18E-26	0.188751777	0.26629155	-0.077539773
cg00025044	0.007209592	0.803433939	0.811964976	-0.008531037
cg00025211	4.85E-103	0.573692235	0.405988332	0.167703903
cg00025331	4.43E-105	0.296486244	0.613166889	-0.316680646
cg00025347	0.734104402	0.861493794	0.81781421	0.043679584
cg00025357	7.47E-108	0.306661104	0.155949558	0.150711545
cg00025405	0.51439567	0.556041763	0.551053642	0.004988121
cg00025436	0.052021004	0.02867068	0.029384484	-0.000713804
cg00025496	3.26E-22	0.536427011	0.393639384	0.142787627
cg00025643	8.77E-29	0.779470239	0.677364835	0.102105404
cg00025715	0.001952202	0.894848222	0.876157826	0.018690396
cg00025795	7.61E-84	0.771376999	0.83371858	-0.062341582
cg00025981	1.72E-28	0.181787077	0.11717861	0.064608467
cg00025991	3.49E-45	0.719269689	0.630421694	0.088847995
cg00026030	0.11152131	0.058706083	0.05969125	-0.000985166
cg00026104	0.003688127	0.048648255	0.050540551	-0.001892296
cg00026141	9.01E-36	0.625112174	0.759335882	-0.134223708
cg00026230	1.75E-09	0.031581177	0.027718519	0.003862658
cg00026290	3.43E-52	0.720264706	0.599684489	0.120580216
cg00026327	3.08E-174	0.389872336	0.635712688	-0.245840352
cg00026362	4.84E-14	0.733325141	0.686485877	0.046839264
cg00026374	0.178200862	0.038508302	0.03804931	0.000458992
cg00026412	2.52E-121	0.656010732	0.837887507	-0.181876775
cg00026455	2.78E-31	0.803065602	0.831243325	-0.028177723
cg00026457	2.31E-05	0.931139116	0.909671133	0.021467983
cg00026546	4.12E-09	0.843481396	0.813263791	0.030217605
cg00026553	2.56E-19	0.863759048	0.822788931	0.040970117
cg00026603	0.667238278	0.743032441	0.725095872	0.017936569
cg00026703	9.89E-42	0.054262464	0.094033339	-0.039770875
cg00026731	0.653888749	0.049449016	0.049514039	-6.50E-05
cg00026776	1.59E-09	0.928181493	0.891494885	0.036686609
cg00026853	1.06E-08	0.015062474	0.014142423	0.000920051
cg00026909	2.12E-176	0.660020715	0.307198773	0.352821942
cg00026919	0.034045639	0.880215531	0.878762336	0.001453195
cg00026938	4.45E-93	0.970291156	0.875998646	0.09429251
cg00026974	0.000151985	0.041573464	0.036844837	0.004728627
cg00027037	0.070060616	0.01416617	0.019623155	-0.005456985
cg00027081	0.004633384	0.928685193	0.916179141	0.012506052
cg00027083	5.70E-45	0.423501592	0.247855933	0.175645659
cg00027114	5.89E-05	0.743886537	0.759752087	-0.01586555
cg00027120	0.62383975	0.898889718	0.884997466	0.013892252
cg00027400	0.000685803	0.150274948	0.16393748	-0.013662532
cg00027466	0.822667916	0.779440697	0.767117848	0.012322849
cg00027637	1.54E-33	0.874436335	0.820639143	0.053797192
cg00027650	0.073682956	0.577411835	0.589914358	-0.012502523
cg00027669	2.00E-43	0.616711693	0.514727048	0.101984644
cg00027990	9.36E-06	0.782855516	0.750462432	0.032393084
cg00027995	1.25E-65	0.91910709	0.852647813	0.066459277
cg00028013	1.63E-150	0.675953161	0.413487608	0.262465553
cg00028034	1.28E-128	0.44795241	0.638658952	-0.190706541
cg00028184	0.003087835	0.062531281	0.06786044	-0.005329159
cg00028308	5.97E-259	0.485127038	0.202114143	0.283012895
cg00028338	4.78E-06	0.920003562	0.923803512	-0.00379995
cg00028429	2.12E-240	0.078810369	0.312090639	-0.23328027
cg00028455	0.379780882	0.028613538	0.028231039	0.000382499
cg00028487	4.17E-13	0.061851096	0.068040749	-0.006189653
cg00028598	8.22E-26	0.97050624	0.875515363	0.094990876
cg00028636	1.30E-09	0.0442766	0.05136225	-0.00708565
cg00028678	8.80E-38	0.736759196	0.611910409	0.124848786
cg00028749	7.47E-15	0.060664569	0.065551928	-0.004887358
cg00028829	3.59E-13	0.050636223	0.055525869	-0.004889646
cg00028844	4.65E-73	0.745782352	0.641557518	0.104224835
cg00028870	7.66E-08	0.035251385	0.038546626	-0.003295241
cg00028918	0.015069871	0.086677992	0.080697243	0.005980749
cg00028929	1.03E-12	0.741027028	0.688597922	0.052429105
cg00028935	8.90E-11	0.263367512	0.2264546	0.036912911
cg00028993	0.000260583	0.855776661	0.82938312	0.026393541
cg00029161	0.378383673	0.072000569	0.072880808	-0.000880239
cg00029233	5.01E-16	0.035481832	0.04077567	-0.005293838
cg00029284	1.96E-190	0.756315047	0.504172057	0.25214299
cg00029353	1.49E-16	0.076889059	0.058482869	0.01840619
cg00029397	4.42E-13	0.073622323	0.07854731	-0.004924988
cg00029640	1.90E-06	0.870008899	0.876778256	-0.006769357
cg00029678	4.35E-17	0.774749094	0.809261039	-0.034511945
cg00029825	1.21E-13	0.663486237	0.716172859	-0.052686622
cg00029826	0.914502178	0.051255951	0.049515495	0.001740456
cg00029831	0.243552446	0.032378653	0.032438965	-6.03E-05
cg00030291	3.99E-05	0.03524585	0.044723855	-0.009478005
cg00030420	0.001466647	0.833965762	0.812665591	0.021300171
cg00030422	8.49E-37	0.177453285	0.089992125	0.08746116
cg00030432	1.82E-05	0.762503286	0.782738311	-0.020235025
cg00030476	1.13E-21	0.911818488	0.853253156	0.058565332
cg00030501	6.36E-98	0.922251017	0.800262446	0.121988571
cg00030523	7.66E-09	0.918201486	0.892521554	0.025679932
cg00030588	1.29E-09	0.396791143	0.449033715	-0.052242572
cg00030627	2.46E-06	0.889531537	0.849013522	0.040518016
cg00030807	2.45E-23	0.899046816	0.808864601	0.090182215
cg00030816	0.224043775	0.050019679	0.050935461	-0.000915783
cg00031013	0.771225812	0.817678539	0.804853802	0.012824737
cg00031162	2.58E-128	0.741363577	0.543452415	0.197911161
cg00031187	2.34E-07	0.647520321	0.691559273	-0.044038952
cg00031256	0	0.530252496	0.032690966	0.497561531
cg00031277	3.44E-17	0.72249582	0.775402364	-0.052906545
cg00031303	0.103838868	0.038768224	0.039102414	-0.000334189
cg00031340	0.00072191	0.036463291	0.0352459	0.001217391
cg00031346	0.868481437	0.640237959	0.625843916	0.014394043
cg00031402	0.010269891	0.873829466	0.867702929	0.006126537
cg00031456	8.94E-08	0.017254159	0.016462914	0.000791245
cg00031476	0.934875219	0.083221406	0.083093128	0.000128278
cg00031663	5.10E-06	0.011055904	0.010274671	0.000781233
cg00031722	0.098046041	0.898864982	0.901631831	-0.002766849
cg00031759	3.52E-05	0.051098266	0.053678056	-0.00257979
cg00032036	3.86E-06	0.061758304	0.064760603	-0.003002299
cg00032192	4.42E-23	0.927593577	0.936477754	-0.008884177
cg00032205	6.27E-30	0.229392445	0.344578989	-0.115186544
cg00032227	2.60E-15	0.013541457	0.012509963	0.001031495
cg00032246	1.11E-10	0.123543311	0.169211217	-0.045667905
cg00032308	7.13E-12	0.922333841	0.89560785	0.02672599
cg00032609	2.54E-35	0.191563179	0.304889002	-0.113325823
cg00032643	0	0.654198717	0.928967357	-0.27476864
cg00032664	5.14E-28	0.851301497	0.878436573	-0.027135077
cg00032701	0.526327409	0.809677286	0.803896428	0.005780858
cg00032756	2.81E-24	0.186996684	0.117552263	0.069444421
cg00032789	0.201183512	0.045574273	0.046925287	-0.001351015
cg00032805	8.09E-25	0.15633666	0.110304325	0.046032335
cg00032852	0.017245951	0.054920141	0.057227973	-0.002307833
cg00032879	1.86E-19	0.76016469	0.671292395	0.088872295
cg00032884	4.99E-16	0.827537921	0.733015518	0.094522403
cg00033165	1.96E-137	0.855679829	0.570378326	0.285301504
cg00033304	7.44E-160	0.736596462	0.481827154	0.254769308
cg00033334	3.41E-59	0.861600676	0.894828111	-0.033227435
cg00033516	1.88E-21	0.036909125	0.047866491	-0.010957366
cg00033533	0.006451547	0.044635816	0.046730382	-0.002094566
cg00033666	3.13E-72	0.783443502	0.614338855	0.169104647
cg00033668	0.007013266	0.017764553	0.017341464	0.000423088
cg00033703	1.92E-180	0.503111479	0.801840973	-0.298729495
cg00033773	1.31E-196	0.541701134	0.748786415	-0.20708528
cg00033834	5.78E-07	0.545761872	0.593890645	-0.048128773
cg00033877	2.60E-60	0.93790101	0.864800728	0.073100282
cg00034019	0.044324769	0.020074184	0.020344288	-0.000270104
cg00034039	2.08E-08	0.079974118	0.085233899	-0.005259781
cg00034076	2.58E-06	0.240969655	0.211095097	0.029874559
cg00034130	0.172342761	0.067724454	0.066751038	0.000973416
cg00034376	2.97E-09	0.032005743	0.034332657	-0.002326914
cg00034416	1.40E-05	0.013526013	0.013020224	0.000505789
cg00034433	1.21E-32	0.040107265	0.060482944	-0.020375679
cg00034555	0.789031975	0.025959256	0.026200244	-0.000240989
cg00034559	2.20E-132	0.847109003	0.612936811	0.234172192
cg00034755	4.15E-56	0.888922778	0.697067527	0.191855251
cg00034769	4.81E-70	0.157022142	0.23793594	-0.080913798
cg00034852	0.297614364	0.053455819	0.055023914	-0.001568095
cg00035000	1.50E-148	0.458858188	0.19210024	0.266757948
cg00035074	1.09E-56	0.898834534	0.79470366	0.104130874
cg00035197	1.41E-12	0.706777235	0.639442993	0.067334242
cg00035220	3.33E-84	0.879150165	0.689434794	0.189715371
cg00035237	1.72E-05	0.016317307	0.015701076	0.00061623
cg00035268	7.30E-78	0.943433274	0.829681384	0.11375189
cg00035316	7.13E-76	0.77586439	0.529415032	0.246449358
cg00035326	2.56E-25	0.052355627	0.063789593	-0.011433966
cg00035453	1.12E-09	0.085580685	0.073607867	0.011972818
cg00035623	0.001301565	0.077116864	0.099824699	-0.022707835
cg00035630	4.19E-109	0.438275217	0.728747405	-0.290472189
cg00035812	0.463701693	0.034792403	0.03450598	0.000286422
cg00035923	4.90E-23	0.861454191	0.835711227	0.025742964
cg00035945	5.73E-06	0.050868596	0.060122084	-0.009253488
cg00035980	6.83E-13	0.88673762	0.805484284	0.081253336
cg00036011	9.09E-181	0.46880506	0.152387689	0.316417371
cg00036110	1.02E-67	0.840803437	0.658552838	0.182250599
cg00036119	0.00456576	0.320076892	0.343780489	-0.023703598
cg00036137	1.19E-09	0.793617695	0.740167468	0.053450227
cg00036258	0.012189325	0.884050772	0.863388658	0.020662114
cg00036324	8.12E-18	0.629157704	0.698933146	-0.069775442
cg00036328	1.23E-10	0.042947819	0.047575897	-0.004628078
cg00036347	1.71E-17	0.336762755	0.455854796	-0.119092041
cg00036408	2.95E-13	0.172935743	0.246034338	-0.073098595
cg00036440	0.117785242	0.039529742	0.038994864	0.000534878
cg00036570	5.60E-08	0.919769994	0.906948942	0.012821053
cg00036585	4.37E-11	0.678099739	0.747777951	-0.069678212
cg00036588	0.336672474	0.865689986	0.863946889	0.001743097
cg00036599	0.010529507	0.903014564	0.907289125	-0.004274561
cg00036664	5.85E-28	0.173648351	0.12949305	0.044155301
cg00036723	1.08E-68	0.149666962	0.254269465	-0.104602503
cg00036732	3.25E-138	0.480333839	0.670351705	-0.190017866
cg00036788	2.02E-107	0.804620679	0.587030238	0.217590441
cg00036871	0.963661411	0.527037356	0.526867008	0.000170348
cg00036976	4.66E-186	0.708265255	0.384383357	0.323881898
cg00037013	8.92E-50	0.265564129	0.190469568	0.075094561
cg00037056	3.94E-46	0.736080953	0.812751642	-0.076670689
cg00037058	6.96E-08	0.022176246	0.021094999	0.001081247
cg00037186	2.64E-43	0.145201581	0.088131597	0.057069984
cg00037223	9.36E-70	0.713219833	0.83636871	-0.123148877
cg00037314	0.02761893	0.980605012	0.980407604	0.000197408
cg00037388	1.29E-09	0.054874274	0.061834985	-0.006960711
cg00037400	1.29E-76	0.204136868	0.092870732	0.111266136
cg00037441	2.35E-13	0.122270125	0.147169677	-0.024899552
cg00037450	0.001871666	0.021175601	0.020681124	0.000494477
cg00037457	7.84E-61	0.762618885	0.521932311	0.240686574
cg00037681	4.55E-44	0.889420768	0.802669454	0.086751314
cg00037763	3.45E-27	0.905953174	0.825839942	0.080113232
cg00037856	1.71E-23	0.355073141	0.457028822	-0.101955682
cg00037930	7.40E-32	0.916637675	0.869491638	0.047146037
cg00037940	3.76E-79	0.891859413	0.929698797	-0.037839385
cg00037952	1.97E-222	0.158986136	0.531937301	-0.372951165
cg00038167	0.010846769	0.663659153	0.6750194	-0.011360247
cg00038239	0.005689026	0.987338398	0.987094555	0.000243843
cg00038342	2.71E-49	0.936083466	0.790400098	0.145683368
cg00038436	5.43E-09	0.066392456	0.069527011	-0.003134555
cg00038446	1.94E-10	0.859936213	0.825423754	0.034512459
cg00038711	3.17E-49	0.075463219	0.097557496	-0.022094277
cg00039016	2.27E-11	0.855069235	0.787979478	0.067089757
cg00039129	7.11E-86	0.922852821	0.784964433	0.137888388
cg00039147	3.01E-85	0.688378807	0.547980321	0.140398486
cg00039326	1.14E-118	0.781804686	0.544120081	0.237684606
cg00039478	0.320809224	0.79761762	0.792688321	0.004929299
cg00039480	2.38E-116	0.744958603	0.571812838	0.173145765
cg00039489	2.33E-157	0.533608185	0.282946572	0.250661613
cg00039564	0.020796505	0.08387934	0.081091124	0.002788215
cg00039864	5.15E-12	0.843529921	0.756582754	0.086947168
cg00040007	2.29E-21	0.02091397	0.040004687	-0.019090717
cg00040008	3.68E-06	0.06260045	0.056585908	0.006014542
cg00040268	8.17E-17	0.453539422	0.372329211	0.081210211
cg00040312	0.765960823	0.54745954	0.561531008	-0.014071468
cg00040380	0.00594023	0.031203464	0.032488917	-0.001285452
cg00040411	4.09E-104	0.482840729	0.698153821	-0.215313092
cg00040426	0.160689777	0.684604104	0.665784776	0.018819328
cg00040427	0.333967484	0.814579347	0.804696232	0.009883115
cg00040466	1.78E-83	0.854196219	0.71483995	0.139356268
cg00040566	1.83E-06	0.952869508	0.938563635	0.014305874
cg00040569	3.53E-06	0.025530541	0.027458971	-0.001928429
cg00040575	4.33E-22	0.337272756	0.388271507	-0.050998751
cg00040588	0.010726595	0.416056088	0.397385444	0.018670643
cg00040861	3.52E-10	0.032229443	0.034447847	-0.002218403
cg00040873	6.45E-52	0.090710191	0.146625433	-0.055915242
cg00040945	1.01E-11	0.015176723	0.014199676	0.000977047
cg00040986	2.06E-13	0.937175567	0.920463189	0.016712379
cg00041014	1.48E-16	0.886149786	0.834022752	0.052127034
cg00041047	1.32E-14	0.922892936	0.856647408	0.066245528
cg00041084	0.005628649	0.044190276	0.050220152	-0.006029876
cg00041368	9.89E-07	0.931722117	0.903209773	0.028512344
cg00041666	0.001034536	0.279422039	0.261210469	0.01821157
cg00041865	5.82E-06	0.933588719	0.914814736	0.018773983
cg00041872	1.64E-43	0.363051456	0.260538996	0.102512461
cg00041873	0.000667015	0.878199289	0.836990835	0.041208454
cg00041898	0.124278876	0.946434459	0.941836919	0.00459754
cg00041901	2.10E-09	0.026186984	0.028167949	-0.001980965
cg00041989	5.35E-188	0.850837371	0.66592085	0.184916521
cg00042081	0.066449591	0.899631586	0.903844725	-0.004213139
cg00042186	1.59E-10	0.18110486	0.215629138	-0.034524279
cg00042325	2.82E-56	0.824013906	0.751332819	0.072681087
cg00042356	0.000915182	0.013604604	0.013156319	0.000448285
cg00042568	1.78E-82	0.227074777	0.133751227	0.093323551
cg00042837	4.79E-162	0.580766823	0.270486232	0.310280591
cg00042874	0.074548716	0.015123334	0.014970112	0.000153222
cg00042882	3.30E-06	0.345813491	0.424801626	-0.078988135
cg00043004	1.47E-126	0.387808328	0.182738631	0.205069697
cg00043095	0.248410581	0.023179553	0.028140991	-0.004961438
cg00043284	2.48E-10	0.876487053	0.884324085	-0.007837031
cg00043364	2.12E-82	0.632887066	0.771005694	-0.138118629
cg00043371	4.58E-07	0.01433398	0.013657977	0.000676003
cg00043379	0.123304876	0.043756976	0.0606383	-0.016881324
cg00043510	1.65E-27	0.408353924	0.268060443	0.140293481
cg00043591	0.142868543	0.568779561	0.582321318	-0.013541757
cg00043788	0.014636658	0.201977868	0.206172989	-0.004195121
cg00043800	5.79E-43	0.836922998	0.788152288	0.04877071
cg00043819	1.30E-36	0.171675981	0.102660182	0.069015799
cg00044097	1.42E-28	0.797434901	0.711660878	0.085774023
cg00044107	1.19E-09	0.298549638	0.24142926	0.057120378
cg00044170	1.46E-14	0.015091973	0.014040641	0.001051332
cg00044245	2.55E-31	0.077702092	0.111117179	-0.033415087
cg00044289	2.83E-08	0.04722095	0.051903196	-0.004682246
cg00044318	0.043167885	0.796752321	0.800300772	-0.003548451
cg00044463	9.48E-05	0.131229827	0.142087104	-0.010857278
cg00044466	5.94E-25	0.497362519	0.585171634	-0.087809115
cg00044505	1.69E-26	0.061847818	0.098607844	-0.036760026
cg00044665	0.001165262	0.567187619	0.596445722	-0.029258103
cg00044871	5.58E-48	0.577288367	0.451344542	0.125943825
cg00044995	1.67E-62	0.37620645	0.225504279	0.150702172
cg00045061	9.78E-16	0.048578415	0.054371772	-0.005793357
cg00045114	2.23E-14	0.871926421	0.829144774	0.042781647
cg00045275	0.086199412	0.063297136	0.075111027	-0.011813891
cg00045303	3.48E-05	0.016510414	0.015946957	0.000563457
cg00045515	1.17E-24	0.916569912	0.839414499	0.077155413
cg00045689	1.09E-22	0.88646028	0.840448892	0.046011388
cg00045753	5.55E-10	0.897708505	0.845677632	0.052030872
cg00045762	0.048655326	0.541918942	0.520159342	0.0217596
cg00045787	3.47E-09	0.85292281	0.828232098	0.024690713
cg00045902	1.23E-118	0.215054217	0.459842392	-0.244788176
cg00046018	0.041742152	0.016315062	0.016284744	3.03E-05
cg00046021	0.05361007	0.884996953	0.867950889	0.017046064
cg00046026	7.49E-46	0.488589861	0.39190436	0.096685501
cg00046041	0.559706312	0.07549208	0.077235383	-0.001743303
cg00046336	0.301674087	0.820140265	0.822391493	-0.002251228
cg00046499	4.02E-45	0.411277819	0.246231889	0.165045929
cg00046560	7.20E-14	0.067553608	0.075764251	-0.008210643
cg00046623	2.55E-05	0.882900583	0.904360555	-0.021459973
cg00046744	2.36E-05	0.072697896	0.08953262	-0.016834724
cg00046815	0.000236328	0.05376986	0.05110537	0.00266449
cg00046899	3.20E-36	0.548901312	0.42966884	0.119232473
cg00046991	1.97E-10	0.944272653	0.916466824	0.027805829
cg00047050	0.745848336	0.064300383	0.063885772	0.000414611
cg00047052	1.04E-39	0.623385351	0.762671332	-0.139285981
cg00047079	0.013644812	0.797063704	0.804899478	-0.007835774
cg00047287	0.000461971	0.885035826	0.865456102	0.019579724
cg00047338	2.52E-08	0.826895524	0.769656412	0.057239112
cg00047469	3.05E-09	0.074199776	0.078751503	-0.004551728
cg00047501	1.53E-306	0.440987799	0.78242442	-0.341436621
cg00047694	1.58E-36	0.132106865	0.20535506	-0.073248194
cg00047815	2.13E-23	0.940434982	0.903228899	0.037206083
cg00047844	4.43E-07	0.019263904	0.018674299	0.000589605
cg00048370	2.04E-71	0.847036233	0.6658919	0.181144333
cg00048436	2.19E-151	0.840397623	0.610209545	0.230188078
cg00048697	3.94E-46	0.483097281	0.632045952	-0.14894867
cg00048743	3.18E-73	0.560226172	0.347094759	0.213131414
cg00048746	1.40E-09	0.059738757	0.064308184	-0.004569427
cg00049033	0.134613811	0.095237244	0.122324026	-0.027086782
cg00049047	0.001995155	0.303397891	0.275860629	0.027537263
cg00049102	1.11716089822224e-308	0.566727105	0.91547678	-0.348749675
cg00049253	2.66E-20	0.057573589	0.067588321	-0.010014732
cg00049323	7.13E-13	0.358570289	0.295951075	0.062619214
cg00049330	0.728899882	0.027238338	0.026734861	0.000503477
cg00049380	6.70E-213	0.786533695	0.902892164	-0.11635847
cg00049382	0.998816964	0.076591968	0.067002451	0.009589517
cg00049411	1.49E-15	0.059347504	0.066572145	-0.007224641
cg00049440	0.000289217	0.181140898	0.25136778	-0.070226882
cg00049475	0.819445363	0.768180416	0.756773053	0.011407362
cg00049502	1.22E-21	0.034495555	0.040796757	-0.006301202
cg00049616	1.13E-230	0.928457915	0.61242205	0.316035864
cg00049691	0.983243063	0.943005583	0.939857203	0.00314838
cg00049729	5.90E-203	0.617687455	0.349087978	0.268599476
cg00049868	0.026925917	0.931359947	0.898658537	0.03270141
cg00049894	2.27E-10	0.879306755	0.890455227	-0.011148472
cg00050133	1.70E-118	0.683138308	0.862562443	-0.179424135
cg00050152	1.16E-24	0.023049811	0.072248567	-0.049198756
cg00050271	0.004991825	0.893746563	0.898764334	-0.005017771
cg00050294	7.87E-06	0.579762339	0.62735155	-0.047589211
cg00050312	2.62E-09	0.040079124	0.044073071	-0.003993947
cg00050402	4.70E-07	0.687072684	0.648275187	0.038797497
cg00050482	2.46E-248	0.798761031	0.390129867	0.408631165
cg00050590	0.000928727	0.021990132	0.021357364	0.000632768
cg00050692	1.59E-33	0.801895556	0.670424346	0.13147121
cg00050938	0.68566451	0.934806512	0.934001541	0.000804971
cg00050984	0.536735557	0.019875076	0.020400972	-0.000525896
cg00051068	1.02E-11	0.027119331	0.030828706	-0.003709375
cg00051179	6.32E-47	0.181184863	0.094843702	0.086341161
cg00051307	1.11253692941725e-308	0.378046841	0.799052169	-0.421005328
cg00051371	5.52E-22	0.634969272	0.561851933	0.073117339
cg00051546	1.83E-06	0.033868025	0.047269936	-0.013401911
cg00051662	6.73E-75	0.600381367	0.787073021	-0.186691654
cg00051704	6.26E-17	0.918497751	0.92708849	-0.008590738
cg00051782	9.18E-11	0.052192787	0.055789272	-0.003596485
cg00051818	3.94E-16	0.920577566	0.929978719	-0.009401153
cg00051979	0.173217578	0.085665837	0.08316182	0.002504016
cg00052246	9.00E-32	0.891446242	0.917378304	-0.025932062
cg00052290	0.516628152	0.035131818	0.034615215	0.000516603
cg00052422	8.29E-06	0.013055669	0.012656565	0.000399104
cg00052482	0.017774426	0.836408338	0.840864617	-0.004456279
cg00052578	3.05E-21	0.128576853	0.193081978	-0.064505126
cg00052903	1.16E-32	0.705436655	0.791770829	-0.086334174
cg00052964	4.19E-12	0.941725869	0.932689763	0.009036106
cg00053063	0.708983451	0.82037272	0.803508343	0.016864377
cg00053073	1.55E-90	0.22080204	0.125775381	0.095026659
cg00053086	2.71E-13	0.932971188	0.944541227	-0.011570039
cg00053261	0.174455175	0.839925069	0.829972252	0.009952817
cg00053292	0.056414176	0.080220423	0.078343203	0.00187722
cg00053373	0.003173861	0.141232289	0.12983245	0.011399839
cg00053393	1.56E-90	0.537340138	0.312486025	0.224854113
cg00053507	6.06E-43	0.070393833	0.056189469	0.014204364
cg00053661	0.001047932	0.029157797	0.031158875	-0.002001078
cg00053728	0.109989726	0.862706378	0.855813063	0.006893315
cg00053755	2.62E-10	0.914157406	0.868969839	0.045187567
cg00053916	3.78E-103	0.189959854	0.364289881	-0.174330027
cg00053927	2.23E-07	0.854482524	0.82160301	0.032879514
cg00054173	0.078298395	0.794753103	0.774536822	0.020216281
cg00054301	2.06E-10	0.706638052	0.731864009	-0.025225957
cg00054408	1.66E-34	0.09042693	0.070205033	0.020221897
cg00054472	6.59E-23	0.057677811	0.095358308	-0.037680497
cg00054525	0	0.477633928	0.043079015	0.434554913
cg00054572	1.80E-12	0.781409086	0.812111869	-0.030702783
cg00054692	0.116748343	0.033962116	0.034552203	-0.000590087
cg00054702	0.01988493	0.088037992	0.091586036	-0.003548044
cg00054706	0.544119259	0.032700496	0.032882741	-0.000182246
cg00054741	4.94E-14	0.721109163	0.793050106	-0.071940943
cg00054771	0.130120585	0.237072548	0.258283086	-0.021210538
cg00054774	1.15E-15	0.344143675	0.414847412	-0.070703737
cg00054791	4.52E-22	0.063153557	0.051276657	0.0118769
cg00055052	1.69E-07	0.843967901	0.824950593	0.019017308
cg00055341	0.682436899	0.345953745	0.352737432	-0.006783687
cg00055359	3.23E-265	0.591732948	0.254975681	0.336757267
cg00055529	4.96E-34	0.386869031	0.240569949	0.146299082
cg00055555	2.70E-07	0.16233437	0.14299352	0.01934085
cg00055557	7.49E-100	0.24670498	0.127221705	0.119483276
cg00055603	7.01E-09	0.852851914	0.788582808	0.064269106
cg00055617	1.69E-51	0.676841997	0.473287614	0.203554382
cg00055679	5.53E-14	0.464242213	0.405401534	0.058840678
cg00055771	0.000182326	0.777196452	0.72194646	0.055249993
cg00055811	5.05E-240	0.492424206	0.779715627	-0.287291421
cg00055848	0.401266533	0.0300569	0.030687374	-0.000630474
cg00055881	2.88E-13	0.866204673	0.784739155	0.081465518
cg00055981	0.049956748	0.81609641	0.777304594	0.038791816
cg00055986	4.77E-178	0.683245466	0.354139585	0.329105881
cg00056002	3.50E-194	0.936204584	0.634128821	0.302075763
cg00056074	2.66E-16	0.117810295	0.177316708	-0.059506413
cg00056202	4.92E-09	0.114483669	0.148951279	-0.034467609
cg00056433	1.35E-44	0.515813886	0.34011006	0.175703826
cg00056497	6.50E-12	0.437083714	0.503988022	-0.066904308
cg00056541	0.22232427	0.716733024	0.723708625	-0.006975602
cg00056578	0.000160247	0.075165374	0.105246643	-0.030081268
cg00056624	0.248330095	0.025248701	0.02664625	-0.001397549
cg00056628	3.74E-05	0.045344461	0.047635105	-0.002290644
cg00056676	9.77E-163	0.188939124	0.075914336	0.113024788
cg00056719	0.00097222	0.016559787	0.016174671	0.000385116
cg00056754	1.36E-38	0.783917396	0.68845122	0.095466176
cg00056767	1.31E-18	0.075261231	0.045278961	0.029982271
cg00056985	1.14E-113	0.187670911	0.075815894	0.111855017
cg00057114	0.000593969	0.867543798	0.871701881	-0.004158083
cg00057231	4.03E-18	0.613462749	0.534283229	0.07917952
cg00057317	0.333700622	0.036077109	0.036412904	-0.000335795
cg00057324	2.57E-08	0.905736967	0.915834057	-0.01009709
cg00057476	1.27E-10	0.791460445	0.751302292	0.040158153
cg00057569	0.150034483	0.077633313	0.079254107	-0.001620794
cg00057661	0.025918024	0.033299321	0.034071891	-0.00077257
cg00057663	6.83E-18	0.127343695	0.147266928	-0.019923233
cg00057676	0.03267075	0.023050089	0.023529526	-0.000479437
cg00057700	0.005196317	0.027656271	0.029276824	-0.001620553
cg00057722	1.67E-170	0.719302085	0.491211213	0.228090872
cg00057791	0.002668731	0.899673217	0.902341184	-0.002667967
cg00057900	6.86E-22	0.870943423	0.842929045	0.028014378
cg00057966	2.76E-164	0.825637622	0.616727293	0.208910329
cg00058296	0.020702253	0.868163241	0.836025153	0.032138088
cg00058299	5.91E-28	0.215588272	0.145152218	0.070436054
cg00058515	9.06E-05	0.583081693	0.629649748	-0.046568055
cg00058644	4.12E-112	0.809369913	0.55872234	0.250647573
cg00058771	0.211116088	0.026115228	0.02647779	-0.000362562
cg00058786	3.11E-22	0.044072134	0.060416077	-0.016343943
cg00058857	0.14135658	0.915200248	0.909799283	0.005400965
cg00058879	6.46E-109	0.561331719	0.306413339	0.25491838
cg00058887	5.40E-50	0.181372433	0.292283131	-0.110910698
cg00058923	2.05E-40	0.641462594	0.744420064	-0.10295747
cg00059015	5.86E-11	0.885441954	0.905383148	-0.019941194
cg00059053	4.05E-06	0.07060276	0.064472271	0.006130488
cg00059089	1.57E-42	0.310200984	0.208945353	0.101255632
cg00059165	0.000542896	0.851695236	0.842083987	0.009611249
cg00059225	1.85E-09	0.323857922	0.368706352	-0.04484843
cg00059424	0.000465805	0.026138441	0.02704791	-0.000909469
cg00059459	6.15E-143	0.890152353	0.610736342	0.27941601
cg00059652	5.33E-50	0.600538182	0.427173126	0.173365055
cg00059662	4.64E-19	0.89301246	0.857055128	0.035957332
cg00059699	1.11E-14	0.916490827	0.87335435	0.043136477
cg00059707	3.83E-53	0.823299492	0.656863728	0.166435765
cg00059737	4.93E-11	0.812636804	0.75399089	0.058645914
cg00059740	0.796290171	0.035808318	0.036536873	-0.000728555
cg00059911	0.148805613	0.100691369	0.103092743	-0.002401374
cg00060287	0.0002101	0.029795772	0.031139164	-0.001343392
cg00060304	2.96E-23	0.04627656	0.083269219	-0.036992659
cg00060320	1.37E-111	0.155591848	0.047011343	0.108580505
cg00060374	0.004312794	0.659093828	0.600991195	0.058102633
cg00060484	1.46E-12	0.459470543	0.525435383	-0.06596484
cg00060500	0.006663613	0.058870466	0.062853159	-0.003982693
cg00060606	0.000637176	0.013854562	0.013369787	0.000484775
cg00060627	9.45E-07	0.935283908	0.911369254	0.023914654
cg00060641	5.73E-69	0.791249292	0.672536416	0.118712877
cg00060649	1.53E-55	0.74653533	0.588248189	0.158287141
cg00060762	0.17533801	0.036731122	0.038717864	-0.001986743
cg00060880	3.97E-13	0.066947927	0.073061084	-0.006113156
cg00060956	0.000141302	0.893120142	0.861165834	0.031954308
cg00061039	1.46E-46	0.883553326	0.779958878	0.103594447
cg00061059	0.013422877	0.057462182	0.056036867	0.001425315
cg00061086	0.794164045	0.033479488	0.032261947	0.001217541
cg00061185	3.46E-136	0.30558444	0.699712934	-0.394128494
cg00061264	8.12E-29	0.049260744	0.066850328	-0.017589584
cg00061306	3.05E-10	0.940888253	0.906404094	0.034484159
cg00061413	2.81E-13	0.550994505	0.476599542	0.074394963
cg00061520	1.96E-235	0.243040245	0.655444972	-0.412404727
cg00061551	0.614178219	0.754980153	0.759581317	-0.004601164
cg00061629	4.49E-39	0.611263466	0.46441801	0.146845456
cg00061635	0	0.730168803	0.329229327	0.400939477
cg00061678	7.72E-10	0.735634031	0.792744988	-0.057110957
cg00061695	8.13E-68	0.874977877	0.790928265	0.084049612
cg00061764	0.219682869	0.918138107	0.91884589	-0.000707783
cg00061860	7.14E-33	0.726751564	0.641507759	0.085243805
cg00061989	0.005805321	0.027037376	0.028058826	-0.00102145
cg00062020	4.50E-176	0.784612518	0.520814478	0.26379804
cg00062245	3.95E-99	0.53556575	0.339291949	0.196273801
cg00062282	4.11E-87	0.582236587	0.473107925	0.109128662
cg00062312	0.00694269	0.031669051	0.032661222	-0.00099217
cg00062356	7.33E-06	0.15852717	0.147174555	0.011352616
cg00062776	3.02E-07	0.903072169	0.914989114	-0.011916946
cg00063066	0.772429323	0.05552569	0.055806138	-0.000280449
cg00063111	1.93E-95	0.065216057	0.147499927	-0.08228387
cg00063144	7.06E-18	0.908410442	0.932359787	-0.023949344
cg00063174	6.17E-142	0.40774147	0.127732698	0.280008772
cg00063291	1.10E-07	0.926662071	0.907310301	0.01935177
cg00063471	2.31E-211	0.64993811	0.17929167	0.470646441
cg00063535	3.37E-14	0.813462688	0.790355091	0.023107597
cg00063703	6.55E-46	0.083975563	0.154524546	-0.070548983
cg00063744	0.283540652	0.046633665	0.050308072	-0.003674407
cg00063748	0.422874674	0.479394089	0.487142896	-0.007748807
cg00063773	2.50E-54	0.33111104	0.229999402	0.101111638
cg00063828	3.75E-17	0.560437074	0.464650947	0.095786127
cg00063909	1.46E-53	0.317739395	0.448060652	-0.130321257
cg00063945	0.184746753	0.028638408	0.029032396	-0.000393988
cg00063979	1.89E-81	0.893277498	0.750226384	0.143051114
cg00064051	0.298711898	0.028516504	0.028956253	-0.000439749
cg00064235	2.46E-10	0.108608756	0.133272502	-0.024663746
cg00064261	0.001639185	0.175420105	0.18957669	-0.014156585
cg00064284	0.004425372	0.039658422	0.040797201	-0.001138778
cg00064415	0.006578703	0.027067271	0.026345388	0.000721883
cg00064589	0.000197327	0.89653701	0.895724141	0.000812869
cg00064778	3.68E-37	0.442533687	0.310336416	0.132197271
cg00064840	8.56E-55	0.075341531	0.135308333	-0.059966801
cg00064950	3.71E-05	0.05544173	0.056940238	-0.001498508
cg00065048	1.15E-82	0.595336795	0.386972388	0.208364407
cg00065071	3.47E-13	0.077400779	0.085304092	-0.007903313
cg00065088	0.002317108	0.846152313	0.839506976	0.006645337
cg00065215	4.47E-35	0.330485325	0.204927395	0.12555793
cg00065385	0.006195595	0.953319742	0.954207836	-0.000888094
cg00065396	9.56E-14	0.812952238	0.746708538	0.066243699
cg00065408	2.20E-09	0.048922372	0.054050571	-0.005128199
cg00065726	1.24E-52	0.040150981	0.094154163	-0.054003182
cg00065905	3.88E-173	0.433426692	0.18574255	0.247684141
cg00065919	0.321088256	0.026394842	0.02704264	-0.000647799
cg00065921	6.08E-11	0.028683215	0.032176346	-0.003493131
cg00065957	3.49E-51	0.49117351	0.391144512	0.100028998
cg00066198	1.63E-11	0.045624997	0.050474662	-0.004849665
cg00066239	2.07E-131	0.772994079	0.512417333	0.260576746
cg00066270	4.68E-163	0.216155599	0.583549846	-0.367394247
cg00066351	2.95E-54	0.895526975	0.773805712	0.121721263
cg00066449	0.005529957	0.029610021	0.031223786	-0.001613765
cg00066468	0.119448499	0.020140949	0.01987792	0.000263029
cg00066499	0.291663073	0.02264856	0.023140637	-0.000492078
cg00066554	0.972092627	0.886125823	0.875425434	0.010700389
cg00066671	1.14E-36	0.106829926	0.062083055	0.044746871
cg00066722	7.95E-90	0.818114698	0.871114679	-0.05299998
cg00066748	0.024468835	0.865652919	0.845586813	0.020066106
cg00066750	1.57E-06	0.859774686	0.811884939	0.047889747
cg00066816	9.61E-37	0.198215748	0.281468776	-0.083253028
cg00066817	1.83E-06	0.896224424	0.881183316	0.015041108
cg00066854	2.79E-57	0.854087787	0.725203836	0.128883951
cg00066925	0.933022928	0.942269397	0.942630768	-0.000361371
cg00067018	1.69E-18	0.099504445	0.156324999	-0.056820555
cg00067058	4.40E-07	0.849759745	0.818222472	0.031537273
cg00067102	7.51E-08	0.037122679	0.039389799	-0.00226712
cg00067124	0.001442487	0.882448341	0.872967361	0.00948098
cg00067126	3.60E-52	0.047408329	0.075695228	-0.028286899
cg00067196	5.22E-12	0.81210542	0.787193783	0.024911637
cg00067274	4.65E-42	0.403892579	0.561958548	-0.158065969
cg00067414	0	0.559311406	0.116146182	0.443165224
cg00067528	2.08E-306	0.87796698	0.516859758	0.361107223
cg00067538	1.33E-69	0.821725534	0.677727369	0.143998165
cg00067576	0.103538488	0.039274471	0.039969784	-0.000695313
cg00067588	0.157993369	0.764424759	0.764700757	-0.000275998
cg00067600	0.001864269	0.600451059	0.624345005	-0.023893946
cg00067720	4.99E-267	0.627661201	0.241708289	0.385952912
cg00067742	0.027242733	0.72297384	0.728324791	-0.005350951
cg00067768	1.09E-08	0.828192163	0.770696604	0.057495559
cg00068038	0	0.676113101	0.098901005	0.577212096
cg00068102	1.70E-39	0.924900538	0.858897063	0.066003475
cg00068153	8.45E-11	0.91870923	0.894471142	0.024238088
cg00068155	2.90E-176	0.371964762	0.123025434	0.248939327
cg00068160	2.39E-278	0.418567344	0.114931632	0.303635712
cg00068305	4.00E-07	0.035268853	0.032610374	0.002658478
cg00068408	0.004527978	0.120677032	0.111271743	0.009405289
cg00068412	7.34E-08	0.885952181	0.841044027	0.044908154
cg00068503	1.61E-17	0.105186596	0.132064763	-0.026878168
cg00068621	0.003082369	0.026607035	0.028164727	-0.001557693
cg00068750	2.72E-08	0.77011875	0.789233587	-0.019114837
cg00068779	1.10E-16	0.621134629	0.711251525	-0.090116895
cg00068810	8.74E-79	0.05689563	0.106187744	-0.049292114
cg00069002	0.016739752	0.486824384	0.472704403	0.01411998
cg00069017	0.009129528	0.020071781	0.019809227	0.000262553
cg00069059	0.101517753	0.884415798	0.879280029	0.005135768
cg00069242	6.15E-287	0.199509853	0.042634951	0.156874902
cg00069261	6.58E-20	0.063354771	0.050814434	0.012540336
cg00069309	0.553578915	0.884446099	0.88290354	0.00154256
cg00069417	0.023397354	0.832294453	0.837953061	-0.005658608
cg00069432	1.01E-11	0.912424877	0.882199979	0.030224898
cg00069642	9.47E-90	0.810368285	0.684867594	0.125500691
cg00069860	1.06E-88	0.415173322	0.206785173	0.20838815
cg00069969	7.14E-05	0.915084829	0.89594687	0.019137959
cg00070042	0.000429861	0.245188532	0.284693312	-0.03950478
cg00070052	4.70E-92	0.204429316	0.328938258	-0.124508942
cg00070181	1.77E-14	0.932692707	0.910110759	0.022581948
cg00070235	1.25E-144	0.941601315	0.978903317	-0.037302002
cg00070318	1.64E-06	0.278003594	0.303260143	-0.025256549
cg00070383	6.28E-35	0.463079106	0.350393111	0.112685995
cg00070680	0.057902802	0.21763589	0.211260266	0.006375624
cg00070814	0.044986844	0.014892133	0.014562306	0.000329827
cg00070899	1.27E-12	0.494568348	0.399961372	0.094606976
cg00070908	0.255677421	0.948659574	0.948652151	7.42E-06
cg00071012	4.34E-60	0.545477052	0.390027542	0.15544951
cg00071026	3.76E-53	0.971709313	0.937999301	0.033710012
cg00071051	4.18E-211	0.210837717	0.483870152	-0.273032435
cg00071161	1.30E-12	0.879213464	0.889664288	-0.010450823
cg00071210	3.15E-10	0.893482054	0.793713128	0.099768926
cg00071241	7.05E-05	0.851608261	0.825639216	0.025969045
cg00071250	3.89E-49	0.825081174	0.74512566	0.079955514
cg00071442	0.996826616	0.03231118	0.032511456	-0.000200276
cg00071565	4.98E-07	0.0102028	0.00984511	0.00035769
cg00071658	7.67E-16	0.937495048	0.895028932	0.042466116
cg00071727	2.74E-172	0.48261578	0.758011852	-0.275396072
cg00071950	5.84E-09	0.089619887	0.123851714	-0.034231827
cg00072216	9.04E-09	0.016487801	0.0157957	0.000692101
cg00072369	1.68E-05	0.023902129	0.022820715	0.001081415
cg00072675	7.63E-132	0.803389394	0.653984202	0.149405191
cg00072689	4.62E-188	0.361608702	0.17171972	0.189888982
cg00072711	1.80E-16	0.110197988	0.084287185	0.025910803
cg00072720	0.0875942	0.129402023	0.124622415	0.004779608
cg00072957	0.000922272	0.934680893	0.926917536	0.007763357
cg00073003	1.57E-39	0.316210661	0.206937677	0.109272984
cg00073010	1.50E-31	0.512767472	0.369994027	0.142773445
cg00073244	0.003654741	0.660525962	0.674610854	-0.014084893
cg00073380	3.58E-06	0.027661877	0.030641209	-0.002979332
cg00073460	1.11253692960149e-308	0.702058121	0.256647872	0.44541025
cg00073543	1.19E-20	0.240988671	0.180049139	0.060939531
cg00073713	3.19E-06	0.945770137	0.936567651	0.009202486
cg00073716	2.76E-47	0.059341233	0.069494925	-0.010153692
cg00073771	0.055969364	0.042149768	0.074739732	-0.032589965
cg00073780	0.053676041	0.021071459	0.026084281	-0.005012821
cg00073837	2.26E-41	0.501240313	0.359366462	0.14187385
cg00074086	1.98E-28	0.291088404	0.21646002	0.074628384
cg00074184	0.967346583	0.054244809	0.050215527	0.004029282
cg00074244	0.751492001	0.064303631	0.061565045	0.002738586
cg00074313	0.264421443	0.717323255	0.728108208	-0.010784953
cg00074348	5.87E-09	0.627397937	0.560227061	0.067170876
cg00074379	0.731354111	0.150523503	0.150596236	-7.27E-05
cg00074415	3.21E-18	0.909393991	0.877855386	0.031538605
cg00074746	2.09E-11	0.773180872	0.807420438	-0.034239566
cg00074771	9.31E-08	0.738561228	0.692418857	0.046142371
cg00074818	6.05E-31	0.691574866	0.622639021	0.068935845
cg00075103	3.73E-201	0.115749586	0.450474467	-0.33472488
cg00075204	0.000303795	0.049786861	0.052798645	-0.003011784
cg00075507	1.10E-53	0.652980079	0.505181948	0.147798131
cg00075589	0.296884843	0.024354987	0.025229131	-0.000874144
cg00075615	9.23E-07	0.918722933	0.910842304	0.007880629
cg00075634	2.02E-23	0.094387847	0.141920894	-0.047533047
cg00075768	0.17759764	0.020789678	0.020704796	8.49E-05
cg00075956	7.04E-48	0.778734164	0.612855234	0.16587893
cg00075967	0.674013677	0.64652356	0.628326157	0.018197403
cg00076216	5.53E-32	0.704772957	0.793832767	-0.08905981
cg00076307	0.03564514	0.121521499	0.127852878	-0.006331378
cg00076313	0.313164187	0.786656481	0.772797358	0.013859123
cg00076353	1.29E-08	0.016236613	0.015282997	0.000953616
cg00076497	4.42E-109	0.154791892	0.068903303	0.085888588
cg00076555	2.81E-106	0.270673403	0.433486589	-0.162813185
cg00076645	0.000663477	0.04357353	0.040534713	0.003038817
cg00076774	2.02E-20	0.816637775	0.74713451	0.069503265
cg00076797	1.67E-51	0.872348669	0.782569493	0.089779175
cg00076998	0.374881001	0.026161623	0.026429479	-0.000267856
cg00077281	0.080456808	0.983070858	0.976507985	0.006562873
cg00077285	0.041599742	0.810963209	0.793857924	0.017105285
cg00077297	7.27E-24	0.801709678	0.703356672	0.098353006
cg00077312	0.001013426	0.929971648	0.932686351	-0.002714703
cg00077426	3.35E-32	0.797773898	0.853053655	-0.055279757
cg00077450	0.011425914	0.892700638	0.886714173	0.005986465
cg00077547	9.85E-29	0.936986663	0.859250144	0.07773652
cg00077838	1.32E-17	0.897574414	0.848758821	0.048815593
cg00077877	1.30E-20	0.760073178	0.661815073	0.098258105
cg00077898	3.97E-83	0.980997273	0.801235828	0.179761445
cg00077904	5.94E-282	0.582425838	0.311004315	0.271421523
cg00078025	0.801754417	0.214821519	0.223461789	-0.00864027
cg00078085	5.80E-15	0.097766061	0.078186617	0.019579443
cg00078194	0.17227276	0.034971403	0.048403707	-0.013432305
cg00078221	5.98E-22	0.093077046	0.179545302	-0.086468255
cg00078245	1.10E-36	0.819467171	0.854155822	-0.034688651
cg00078334	1.33E-05	0.128475704	0.114256024	0.01421968
cg00078348	7.57E-236	0.590341067	0.256125648	0.334215419
cg00078456	7.92E-39	0.869856428	0.789159631	0.080696797
cg00078746	0.00067868	0.876728691	0.860163644	0.016565047
cg00078759	1.21E-24	0.937906879	0.848098346	0.089808533
cg00078857	2.11E-157	0.433384437	0.681622004	-0.248237567
cg00078940	1.13E-09	0.019101135	0.017954808	0.001146326
cg00078968	0	0.414654976	0.074623683	0.340031293
cg00078996	5.76E-21	0.852983402	0.777061173	0.075922229
cg00079023	5.17E-124	0.593389586	0.415220841	0.178168745
cg00079216	0.811581128	0.085119753	0.086097694	-0.000977941
cg00079219	7.22E-18	0.59591225	0.496400196	0.099512053
cg00079224	2.39E-242	0.819975088	0.927357895	-0.107382807
cg00079302	0	0.424809561	0.843096586	-0.418287025
cg00079375	4.20E-11	0.911435309	0.86250629	0.048929019
cg00079388	1.16E-55	0.908274012	0.825604535	0.082669477
cg00079563	0.002561015	0.017413638	0.023505579	-0.00609194
cg00079891	8.84E-05	0.018554904	0.018000713	0.000554191
cg00079898	5.05E-66	0.655798114	0.821109126	-0.165311012
cg00080012	0.006369647	0.021803761	0.022497469	-0.000693707
cg00080059	3.98E-19	0.042737798	0.03849422	0.004243578
cg00080060	9.27E-10	0.859556737	0.834258833	0.025297904
cg00080068	6.22E-25	0.930408026	0.864282544	0.066125482
cg00080123	0.11005847	0.020960534	0.021550822	-0.000590288
cg00080125	3.78E-45	0.56142253	0.420826447	0.140596083
cg00080148	3.19E-14	0.944572753	0.906977621	0.037595132
cg00080188	2.89E-08	0.830804494	0.789723673	0.04108082
cg00080252	0.013256949	0.655171636	0.667878568	-0.012706932
cg00080312	0.00606229	0.062316376	0.066403414	-0.004087038
cg00080333	6.93E-35	0.067406349	0.089124051	-0.021717702
cg00080423	1.67E-33	0.927456281	0.834629302	0.092826979
cg00080706	0.302999738	0.927560629	0.924039263	0.003521366
cg00080972	7.24E-85	0.057506172	0.120288513	-0.062782342
cg00080987	5.43E-24	0.328584424	0.408583232	-0.079998808
cg00081084	0.386731197	0.857369869	0.858238006	-0.000868137
cg00081251	0.582864518	0.045980506	0.046002457	-2.20E-05
cg00081324	3.04E-73	0.358831796	0.275546305	0.083285491
cg00081404	7.79E-34	0.920654063	0.84513816	0.075515902
cg00081417	0.103166011	0.521034908	0.502897613	0.018137295
cg00081439	0.866069761	0.679009356	0.672891883	0.006117473
cg00081445	0.291999778	0.036446585	0.037018123	-0.000571537
cg00081574	0.133459161	0.042387923	0.048505148	-0.006117225
cg00081602	3.16E-43	0.940215407	0.872799859	0.067415548
cg00081714	4.08E-35	0.483846228	0.623644368	-0.13979814
cg00081799	1.27E-99	0.864127213	0.934952153	-0.07082494
cg00081827	0.077631187	0.937968479	0.938462053	-0.000493574
cg00081919	7.29E-69	0.672157637	0.556965871	0.115191765
cg00081935	3.32E-12	0.030174806	0.036814768	-0.006639962
cg00082140	1.36E-10	0.430010406	0.385743451	0.044266955
cg00082182	0.024680077	0.049966038	0.048158324	0.001807714
cg00082235	1.18E-106	0.494785158	0.253943451	0.240841708
cg00082285	0.039904682	0.723075015	0.703550378	0.019524636
cg00082310	8.84E-53	0.157768099	0.094070456	0.063697642
cg00082384	1.57E-20	0.556632795	0.621402172	-0.064769377
cg00082411	0.067130949	0.947598188	0.943244144	0.004354044
cg00082426	0.003504328	0.039051098	0.040667911	-0.001616813
cg00082497	2.52E-26	0.033153061	0.078778174	-0.045625113
cg00082540	4.61E-07	0.628092792	0.646255056	-0.018162264
cg00082664	1.43E-70	0.369817873	0.191723824	0.178094049
cg00082713	3.82E-169	0.140729726	0.053389224	0.087340502
cg00082770	1.70E-12	0.684447965	0.637044479	0.047403486
cg00082833	5.18E-20	0.981081133	0.958269772	0.022811361
cg00082874	9.96E-23	0.102011519	0.134304519	-0.032293
cg00082897	0.779815275	0.909108214	0.899131365	0.009976849
cg00082912	0.010787245	0.447081818	0.492070185	-0.044988367
cg00082939	1.37E-22	0.448140746	0.53049187	-0.082351125
cg00082954	3.28E-133	0.818283984	0.90919583	-0.090911846
cg00083018	4.95E-166	0.605691278	0.279437962	0.326253317
cg00083042	3.17E-05	0.755883465	0.706447577	0.049435887
cg00083046	2.95E-34	0.393352807	0.281487953	0.111864854
cg00083072	1.64E-28	0.418218005	0.536247377	-0.118029372
cg00083139	0.000133487	0.016563319	0.01610856	0.000454759
cg00083188	2.21E-62	0.886028402	0.741142946	0.144885456
cg00083194	5.88E-10	0.03340716	0.03666464	-0.00325748
cg00083206	2.65E-07	0.593245323	0.546155994	0.047089329
cg00083262	1.20E-27	0.186928866	0.14862277	0.038306097
cg00083265	6.02E-07	0.938961052	0.942498933	-0.00353788
cg00083359	2.88E-87	0.700797465	0.78539943	-0.084601965
cg00083399	0.268711082	0.837310171	0.838552852	-0.001242681
cg00083616	1.46E-24	0.882107426	0.813939008	0.068168418
cg00083685	1.09E-31	0.874717502	0.787982466	0.086735037
cg00083765	0.010869907	0.016555935	0.016244	0.000311935
cg00083833	6.36E-123	0.557216923	0.298487189	0.258729734
cg00083937	0.00011555	0.674962444	0.650445959	0.024516484
cg00084094	2.63E-51	0.490053657	0.344606226	0.145447431
cg00084184	7.87E-111	0.759971477	0.552062123	0.207909353
cg00084347	2.83E-23	0.429270986	0.52157401	-0.092303025
cg00084432	1.09E-21	0.925221382	0.868641969	0.056579413
cg00084435	2.73E-08	0.819820345	0.792186709	0.027633636
cg00084577	5.75E-20	0.894324374	0.911558194	-0.01723382
cg00084604	0.114670844	0.90226633	0.898726444	0.003539886
cg00084643	2.62E-231	0.39009613	0.724136017	-0.334039887
cg00085029	0.663855382	0.044496805	0.045660876	-0.001164071
cg00085061	2.56E-09	0.851241716	0.835145019	0.016096697
cg00085123	3.48E-126	0.553333902	0.298985551	0.254348351
cg00085256	5.45E-11	0.936158059	0.902810102	0.033347957
cg00085281	4.40E-62	0.657665335	0.75838632	-0.100720985
cg00085438	5.59E-39	0.711724795	0.567098602	0.144626194
cg00085448	0.000529248	0.17216615	0.216211258	-0.044045108
cg00085486	3.44E-213	0.215540206	0.689271181	-0.473730974
cg00085493	5.28E-281	0.099410807	0.414749895	-0.315339088
cg00085732	4.93E-258	0.770888104	0.505659694	0.26522841
cg00085790	1.55E-144	0.753067024	0.505058797	0.248008227
cg00085830	4.81E-10	0.075469511	0.085931126	-0.010461615
cg00086113	8.31E-07	0.872396492	0.881896038	-0.009499546
cg00086346	9.34E-14	0.411750998	0.481547545	-0.069796547
cg00086488	2.36E-42	0.855256195	0.669445521	0.185810674
cg00086493	1.16E-07	0.576153333	0.527979128	0.048174206
cg00086670	0.669615764	0.091035933	0.094525089	-0.003489156
cg00086710	1.17E-07	0.146925249	0.174959877	-0.028034628
cg00086730	1.41E-31	0.809745641	0.828708821	-0.01896318
cg00086871	0.001579521	0.031625548	0.032768117	-0.001142569
cg00087005	9.80E-06	0.04841762	0.046522812	0.001894808
cg00087098	4.97E-18	0.043380794	0.04913981	-0.005759016
cg00087153	1.35E-30	0.782172222	0.695199133	0.086973089
cg00087195	6.37E-11	0.012824045	0.012124744	0.0006993
cg00087244	0.006865169	0.692966304	0.667806191	0.025160114
cg00087273	0.091653012	0.026424174	0.02721735	-0.000793176
cg00087298	2.19E-24	0.016796347	0.015172435	0.001623912
cg00087316	3.62E-13	0.295820623	0.37309159	-0.077270967
cg00087368	1.90E-34	0.437282841	0.561346524	-0.124063683
cg00087417	0.088807397	0.05935735	0.05449691	0.004860441
cg00087420	1.76E-07	0.899473828	0.867064183	0.032409645
cg00087425	0.042340427	0.171660603	0.215452212	-0.043791609
cg00087482	0.000786588	0.870821313	0.842414144	0.028407169
cg00087511	0.919445567	0.802808653	0.796865162	0.005943492
cg00087546	3.15E-88	0.406964166	0.590764061	-0.183799895
cg00087568	0.326890759	0.875254875	0.867522573	0.007732302
cg00087645	5.41E-45	0.919922004	0.811625335	0.108296668
cg00087792	0	0.135713414	0.730709956	-0.594996542
cg00087799	0.453801958	0.029801287	0.028574308	0.001226979
cg00087884	5.37E-29	0.638544166	0.57195432	0.066589846
cg00087906	7.89E-34	0.070660644	0.035121938	0.035538707
cg00088007	1.11E-136	0.475656331	0.256234927	0.219421404
cg00088033	1.74E-11	0.042751326	0.046614097	-0.003862771
cg00088079	0.678176561	0.881866986	0.870988979	0.010878007
cg00088130	2.90E-21	0.253892714	0.185130604	0.06876211
cg00088183	8.66E-36	0.462484436	0.31478887	0.147695567
cg00088299	1.69E-07	0.01593323	0.015364573	0.000568657
cg00088428	2.09E-09	0.848103703	0.868931053	-0.02082735
cg00088504	1.74E-15	0.928944009	0.881959082	0.046984927
cg00088507	8.59E-11	0.936418858	0.900780878	0.03563798
cg00088688	4.57E-33	0.609942504	0.476221564	0.133720939
cg00088797	3.93E-37	0.52416634	0.659872677	-0.135706337
cg00088844	6.46E-33	0.373139718	0.274349144	0.098790575
cg00088880	2.15E-11	0.93446249	0.89641695	0.03804554
cg00089071	0.406601647	0.016568096	0.01622466	0.000343436
cg00089091	8.28E-51	0.376881214	0.239997009	0.136884206
cg00089101	0.972182459	0.038874863	0.038974963	-0.000100101
cg00089214	1.01E-48	0.766301671	0.817466114	-0.051164443
cg00089224	2.34E-22	0.031794827	0.045595426	-0.013800599
cg00089314	4.38E-49	0.898690848	0.768226596	0.130464253
cg00089353	7.26E-26	0.021161098	0.0185316	0.002629499
cg00089372	1.48E-05	0.027361497	0.026146631	0.001214866
cg00089444	1.62E-20	0.020875362	0.018491424	0.002383938
cg00089453	9.24E-61	0.625111779	0.506484695	0.118627083
cg00089486	2.60E-10	0.044472177	0.058914587	-0.01444241
cg00089512	0.002048193	0.856405231	0.84044411	0.015961121
cg00089550	4.56E-33	0.176826034	0.250475602	-0.073649568
cg00089719	6.11E-41	0.237218413	0.151223237	0.085995176
cg00089798	1.43E-34	0.3822989	0.249610408	0.132688492
cg00089821	1.24E-23	0.194213977	0.147494233	0.046719744
cg00089823	2.16E-18	0.355310725	0.263580808	0.091729918
cg00089915	1.11253692939363e-308	0.501817284	0.129256049	0.372561235
cg00089945	6.05E-75	0.200286213	0.419375975	-0.219089762
cg00089966	4.99E-264	0.704935119	0.344451745	0.360483374
cg00090091	7.35E-08	0.929470647	0.916645358	0.012825289
cg00090103	1.62E-05	0.988205963	0.988567207	-0.000361244
cg00090147	8.50E-81	0.32987425	0.210124676	0.119749574
cg00090261	1.34E-70	0.514492118	0.311315376	0.203176742
cg00090338	3.38E-06	0.915552058	0.91997843	-0.004426371
cg00090431	0.700059617	0.650827197	0.642032181	0.008795016
cg00090452	2.49E-23	0.821545099	0.718796728	0.102748371
cg00090521	0.004079271	0.572982651	0.547653045	0.025329606
cg00090609	2.01E-43	0.077829369	0.049451922	0.028377447
cg00090648	0.007284899	0.02603855	0.02560556	0.000432989
cg00090731	0.783799083	0.020286259	0.020611528	-0.000325269
cg00090764	4.92E-11	0.823497308	0.780560615	0.042936692
cg00090767	9.95E-09	0.068357316	0.075511416	-0.0071541
cg00090787	2.05E-207	0.354131202	0.693668748	-0.339537546
cg00090800	3.85E-13	0.020308222	0.018954596	0.001353626
cg00090865	0.018834636	0.030311264	0.02986164	0.000449624
cg00090936	1.62E-14	0.117699145	0.100451144	0.017248001
cg00091060	9.45E-100	0.050591666	0.134669429	-0.084077762
cg00091064	4.58E-63	0.816871277	0.736937181	0.079934096
cg00091146	3.92E-14	0.885125945	0.81955044	0.065575505
cg00091285	1.01E-05	0.100489788	0.101653384	-0.001163596
cg00091302	1.50E-166	0.824687903	0.580402196	0.244285707
cg00091349	1.02E-29	0.892389516	0.84903805	0.043351466
cg00091483	0.000286999	0.036230753	0.040681898	-0.004451145
cg00091569	0.095405877	0.287665187	0.307849385	-0.020184198
cg00091589	0.267676392	0.95308308	0.952829977	0.000253103
cg00091596	3.07E-05	0.03788001	0.043845545	-0.005965535
cg00091693	4.30E-33	0.540061819	0.667153437	-0.127091618
cg00091760	1.07E-124	0.299283626	0.556591231	-0.257307604
cg00091794	4.47E-19	0.440628734	0.394352427	0.046276307
cg00091953	2.50E-83	0.367680746	0.148834588	0.218846158
cg00091960	0.254219905	0.788480103	0.766899037	0.021581067
cg00091964	1.86E-07	0.061279511	0.053587114	0.007692397
cg00092235	1.35E-45	0.896823428	0.797833823	0.098989605
cg00092273	4.99E-05	0.057243783	0.059342376	-0.002098593
cg00092287	2.90E-78	0.093739848	0.019479516	0.074260333
cg00092389	4.21E-11	0.017623815	0.016430622	0.001193193
cg00092400	3.79E-116	0.83083109	0.64789937	0.18293172
cg00092518	1.11253692925399e-308	0.750581089	0.173312021	0.577269068
cg00092551	1.07E-291	0.217071873	0.751644253	-0.53457238
cg00092611	1.88E-15	0.01571283	0.014716937	0.000995892
cg00092644	6.83E-13	0.842678977	0.861494387	-0.018815409
cg00092711	2.24E-26	0.789030974	0.824242481	-0.035211507
cg00092967	1.94E-16	0.047936212	0.052925835	-0.004989624
cg00093080	0.946563137	0.92108788	0.913506352	0.007581528
cg00093099	1.53E-152	0.592724097	0.289516274	0.303207823
cg00093433	6.14E-12	0.671452458	0.598122528	0.07332993
cg00093436	0.0675429	0.931058776	0.926391647	0.00466713
cg00093686	8.13E-106	0.250640895	0.093887877	0.156753018
cg00093688	5.82E-116	0.525970587	0.761674016	-0.235703429
cg00093695	1.86E-08	0.828711533	0.771412387	0.057299146
cg00093815	0.008897601	0.060744243	0.062441348	-0.001697105
cg00093890	9.28E-05	0.026591148	0.028209841	-0.001618693
cg00093956	0.696630018	0.866263649	0.851241465	0.015022184
cg00094006	3.82E-22	0.945741409	0.904363301	0.041378108
cg00094155	0.40559355	0.037951733	0.037690424	0.000261309
cg00094158	3.62E-162	0.421221455	0.744363596	-0.323142141
cg00094244	8.72E-50	0.910915183	0.813312806	0.097602377
cg00094255	5.60E-08	0.786438765	0.819870681	-0.033431916
cg00094256	0.015798402	0.022543139	0.021690189	0.000852949
cg00094359	8.45E-16	0.164999451	0.125181147	0.039818304
cg00094518	6.18E-10	0.135641147	0.166764057	-0.03112291
cg00094595	2.04E-141	0.357561591	0.134696775	0.222864815
cg00094734	3.76E-27	0.882586536	0.812011061	0.070575474
cg00094735	2.92E-141	0.275257173	0.469508646	-0.194251473
cg00094739	9.35E-19	0.052157793	0.083524576	-0.031366783
cg00094751	0.833160428	0.936858647	0.936678295	0.000180352
cg00094851	1.58E-21	0.065279759	0.072620583	-0.007340824
cg00094858	0.959734096	0.045144491	0.04526795	-0.000123459
cg00094898	5.63E-52	0.55496344	0.422544418	0.132419022
cg00094943	0.001309741	0.908373963	0.901615274	0.00675869
cg00094944	0.704770454	0.082733811	0.08344092	-0.000707109
cg00095027	3.59E-06	0.016331603	0.01587793	0.000453673
cg00095214	1.97E-261	0.46337708	0.730083461	-0.266706381
cg00095259	8.55E-101	0.214752027	0.124119829	0.090632199
cg00095276	0.12508619	0.818103217	0.825038622	-0.006935404
cg00095333	0.057775044	0.809180813	0.80456202	0.004618793
cg00095396	2.12E-13	0.783739965	0.726465188	0.057274777
cg00095431	4.54E-113	0.246833331	0.520781976	-0.273948645
cg00095463	0.305054384	0.028211558	0.028354605	-0.000143047
cg00095493	2.62E-31	0.052572558	0.062591276	-0.010018719
cg00095526	5.75E-49	0.760376482	0.667282289	0.093094192
cg00095608	0.018356568	0.021400055	0.021057014	0.000343041
cg00095629	2.12E-30	0.465064556	0.595468058	-0.130403502
cg00095678	1.50E-30	0.048878073	0.066638856	-0.017760782
cg00095846	2.96E-12	0.883535037	0.849104979	0.034430058
cg00095918	0.25934557	0.921839914	0.921239901	0.000600013
cg00095930	1.06E-13	0.369733408	0.323569472	0.046163936
cg00095936	0.001065623	0.906953935	0.912519635	-0.0055657
cg00095976	1.17E-17	0.078399011	0.125045115	-0.046646104
cg00096039	1.23E-08	0.898734928	0.912548603	-0.013813675
cg00096104	1.11E-51	0.386562108	0.231403321	0.155158788
cg00096307	9.65E-48	0.926977302	0.892829739	0.034147563
cg00096328	0.26419985	0.439117618	0.439675593	-0.000557975
cg00096440	2.76E-08	0.046755176	0.0534065	-0.006651325
cg00096536	1.01E-09	0.542706276	0.488870679	0.053835597
cg00096603	2.47E-217	0.210036042	0.586482573	-0.376446531
cg00096806	1.80E-15	0.819309214	0.86645853	-0.047149315
cg00096810	0.001094582	0.343203463	0.371472839	-0.028269375
cg00096922	2.58E-95	0.050849753	0.14507654	-0.094226788
cg00097038	0.01187206	0.714670857	0.675418321	0.039252536
cg00097081	0.042920914	0.037133912	0.035173934	0.001959978
cg00097177	0.575884809	0.015970345	0.017997243	-0.002026898
cg00097225	0.001629096	0.054553492	0.058615041	-0.004061549
cg00097282	2.05E-31	0.103552468	0.065306352	0.038246116
cg00097357	6.93E-09	0.400838923	0.349251502	0.051587421
cg00097384	8.15E-40	0.447795158	0.568303069	-0.12050791
cg00097450	0.90528407	0.486814198	0.488167807	-0.001353609
cg00097536	7.91E-09	0.063754156	0.067224691	-0.003470535
cg00097539	0.22521543	0.035510332	0.035631244	-0.000120912
cg00097573	6.37E-05	0.030824296	0.029125228	0.001699068
cg00097619	0.140767238	0.922413588	0.920572099	0.001841489
cg00097626	0.000941257	0.01384413	0.013911942	-6.78E-05
cg00097639	4.43E-30	0.90366284	0.866221379	0.037441461
cg00097794	8.36E-06	0.11363741	0.121941565	-0.008304155
cg00097800	0.32805265	0.915377286	0.909328384	0.006048902
cg00097940	0.000193992	0.022984735	0.020934577	0.002050158
cg00097968	8.56E-13	0.717664282	0.756211869	-0.038547586
cg00098029	2.63E-39	0.691322787	0.594498775	0.096824012
cg00098112	1.12E-10	0.015794683	0.015031603	0.00076308
cg00098144	3.53E-38	0.477221691	0.349980613	0.127241078
cg00098239	0.005181737	0.02374617	0.026005263	-0.002259094
cg00098280	0.004797938	0.044365297	0.045932548	-0.00156725
cg00098297	0.293501237	0.938841487	0.937270884	0.001570602
cg00098336	0.095715133	0.693533335	0.699391164	-0.005857829
cg00098553	9.39E-07	0.062234064	0.07168173	-0.009447666
cg00098673	0.000151634	0.051455545	0.053981222	-0.002525677
cg00098693	2.04E-06	0.041667432	0.04543461	-0.003767178
cg00098718	1.75E-27	0.041599752	0.060044117	-0.018444365
cg00098814	0.061068172	0.03217823	0.03094342	0.001234809
cg00098951	0.000323644	0.932547777	0.927398962	0.005148815
cg00099017	0.173398102	0.728628792	0.745425616	-0.016796824
cg00099023	0.53891205	0.029110664	0.029041534	6.91E-05
cg00099091	1.19E-08	0.053539432	0.067009751	-0.013470319
cg00099295	6.85E-29	0.321361157	0.219592057	0.101769101
cg00099383	2.77E-09	0.860785742	0.803606704	0.057179039
cg00099393	0	0.482256541	0.10488073	0.377375811
cg00099441	0.001742611	0.049656468	0.055510986	-0.005854519
cg00099519	3.11E-35	0.882112654	0.828530136	0.053582517
cg00099602	1.82E-38	0.739431197	0.819741774	-0.080310578
cg00099766	4.89E-181	0.487344804	0.209730147	0.277614657
cg00099768	0.012468651	0.044365985	0.040382942	0.003983043
cg00099869	1.08E-131	0.329417322	0.151683762	0.177733559
cg00099976	1.02E-60	0.281721377	0.153738626	0.127982751
cg00100012	0.00040771	0.181059903	0.171749397	0.009310507
cg00100114	6.93E-10	0.924296387	0.905805846	0.018490541
cg00100399	1.38E-38	0.149541678	0.10646891	0.043072768
cg00100538	7.55E-45	0.923864797	0.877238181	0.046626616
cg00100703	3.72E-56	0.449653095	0.657512911	-0.207859816
cg00100800	2.91E-14	0.061320038	0.078577489	-0.017257451
cg00100892	0.658810215	0.029042948	0.041060535	-0.012017587
cg00101104	0.003081121	0.792706209	0.751751997	0.040954212
cg00101115	7.07E-17	0.01680217	0.015107916	0.001694253
cg00101118	0.477429566	0.070196574	0.070307956	-0.000111382
cg00101154	4.06E-25	0.253313522	0.35978482	-0.106471298
cg00101227	0.000337638	0.880814321	0.891832981	-0.01101866
cg00101260	1.82E-28	0.236813511	0.178679957	0.058133554
cg00101287	1.97E-15	0.854189795	0.800750339	0.053439457
cg00101350	4.42E-11	0.825645971	0.761809625	0.063836346
cg00101436	0.014159886	0.877785993	0.883362498	-0.005576504
cg00101457	0.080922103	0.330179044	0.34689954	-0.016720496
cg00101555	0.000917661	0.93297197	0.924927244	0.008044726
cg00101629	1.19E-174	0.75765626	0.408874318	0.348781942
cg00101693	9.08E-12	0.050168416	0.055872681	-0.005704264
cg00101713	5.68E-28	0.900600181	0.835690278	0.064909903
cg00101715	2.37E-19	0.549035605	0.462955939	0.086079666
cg00101728	3.74E-73	0.150872536	0.304799932	-0.153927396
cg00101729	0.156456515	0.027974091	0.030010473	-0.002036382
cg00101895	5.16E-14	0.073397699	0.085811403	-0.012413704
cg00101940	0	0.196808116	0.713322256	-0.51651414
cg00102023	0.472913889	0.032757544	0.033714554	-0.000957011
cg00102093	2.78E-26	0.859974557	0.763846735	0.096127822
cg00102166	5.60E-63	0.180192175	0.111002814	0.069189361
cg00102183	0.003694762	0.926546434	0.928012859	-0.001466425
cg00102512	3.28E-10	0.9265752	0.909249901	0.017325299
cg00102591	0.771772924	0.020972665	0.020730418	0.000242248
cg00102726	0.449068327	0.886984493	0.853002243	0.03398225
cg00102920	2.97E-25	0.04713155	0.056647853	-0.009516303
cg00102955	0.003708008	0.270058149	0.31712882	-0.047070671
cg00102996	0.002868468	0.050265498	0.049474905	0.000790593
cg00103132	0.254480219	0.017894607	0.018156032	-0.000261425
cg00103299	3.56E-66	0.308088606	0.531938118	-0.223849512
cg00103568	0.162820597	0.668403691	0.645870713	0.022532978
cg00103685	7.03E-06	0.05976457	0.06158694	-0.00182237
cg00103783	0.002001228	0.020170878	0.022811713	-0.002640835
cg00103984	0.000671788	0.015398395	0.014906965	0.00049143
cg00104267	1.19E-13	0.032442518	0.035244946	-0.002802428
cg00104348	0.844571409	0.881993635	0.879286238	0.002707398
cg00104570	0.705506951	0.023756979	0.023842049	-8.51E-05
cg00104845	6.16E-55	0.335228386	0.180259683	0.154968704
cg00105041	0.684957064	0.817391453	0.816403683	0.00098777
cg00105102	3.74E-47	0.315017014	0.460086147	-0.145069133
cg00105253	2.93E-45	0.06344835	0.082087731	-0.018639381
cg00105400	2.17E-15	0.8645691	0.879159996	-0.014590896
cg00105470	2.34E-07	0.013681676	0.012954717	0.000726959
cg00105512	4.98E-116	0.626522876	0.453583366	0.172939509
cg00105606	9.02E-19	0.015678258	0.014299504	0.001378754
cg00105640	2.78E-255	0.769258512	0.418545737	0.350712775
cg00105753	2.68E-33	0.945395802	0.891428789	0.053967013
cg00106073	1.83E-07	0.087836977	0.083049002	0.004787974
cg00106164	5.12E-07	0.033584203	0.035738631	-0.002154428
cg00106211	0.92699354	0.040164648	0.040219282	-5.46E-05
cg00106250	0.493042512	0.05462185	0.054567122	5.47E-05
cg00106345	1.47E-08	0.431751323	0.342647413	0.08910391
cg00106420	2.37E-05	0.055591353	0.063659381	-0.008068028
cg00106432	1.78E-25	0.885152901	0.786835435	0.098317466
cg00106446	7.40E-10	0.019780252	0.018880044	0.000900208
cg00106565	2.65E-45	0.841164984	0.714955509	0.126209474
cg00106591	0.853289444	0.854353263	0.848439349	0.005913915
cg00106609	8.44E-33	0.682133038	0.737000573	-0.054867535
cg00106685	3.69E-08	0.026333633	0.028145917	-0.001812284
cg00106744	0.331662427	0.129459729	0.131912153	-0.002452424
cg00106923	5.09E-20	0.931046942	0.901975311	0.029071631
cg00106925	8.02E-12	0.836607643	0.815889062	0.020718581
cg00106942	1.70E-14	0.197639658	0.162404588	0.03523507
cg00107046	2.57E-78	0.441986831	0.349101521	0.092885309
cg00107187	2.45E-07	0.178680149	0.212524714	-0.033844566
cg00107241	2.35E-44	0.891543813	0.771553488	0.119990325
cg00107285	6.90E-06	0.744549915	0.765880776	-0.021330862
cg00107577	2.13E-53	0.791014408	0.830461097	-0.039446688
cg00107603	1.59E-12	0.046641628	0.039802809	0.006838819
cg00107606	3.46E-33	0.19382121	0.137798371	0.05602284
cg00107630	9.95E-160	0.135985165	0.312540771	-0.176555606
cg00107631	5.36E-38	0.438283526	0.572160107	-0.13387658
cg00107632	3.38E-10	0.045570387	0.048880713	-0.003310327
cg00107682	0.672025306	0.190704338	0.210015853	-0.019311516
cg00107772	3.57E-59	0.438717124	0.282105981	0.156611144
cg00107782	0.001847214	0.075934235	0.063502101	0.012432134
cg00108038	1.43E-121	0.925192364	0.747827315	0.177365049
cg00108098	1.15E-33	0.255381515	0.384952946	-0.129571431
cg00108282	0	0.833883572	0.311681979	0.522201593
cg00108349	0.785504443	0.849689698	0.844747403	0.004942295
cg00108569	0.007200231	0.031080902	0.036510333	-0.005429431
cg00108694	4.33E-08	0.933160887	0.897255148	0.035905738
cg00108715	4.77E-56	0.558087376	0.660416746	-0.10232937
cg00108873	5.56E-29	0.54430426	0.450460107	0.093844154
cg00108894	4.69E-20	0.914753938	0.894797597	0.019956341
cg00108944	1.61E-16	0.063995636	0.090858796	-0.026863161
cg00108992	3.76E-07	0.854141172	0.811761823	0.042379349
cg00109012	7.21E-05	0.833407222	0.801031	0.032376222
cg00109131	9.37E-52	0.912267089	0.841955148	0.070311942
cg00109164	1.29E-28	0.914261116	0.859000815	0.055260301
cg00109274	2.73E-27	0.051068429	0.058958668	-0.007890239
cg00109300	3.22E-05	0.045095863	0.048936072	-0.00384021
cg00109302	2.67E-08	0.305911953	0.251568287	0.054343666
cg00109465	0.882452506	0.031592565	0.031746314	-0.000153749
cg00109503	0.096490316	0.027398595	0.039718509	-0.012319914
cg00109703	3.42E-269	0.620499033	0.311332028	0.309167005
cg00109764	1.45E-13	0.19529663	0.259360405	-0.064063776
cg00109776	0.00036622	0.880357649	0.858543662	0.021813987
cg00109780	7.56E-21	0.071839427	0.091817672	-0.019978245
cg00109923	4.93E-11	0.907769305	0.917222951	-0.009453645
cg00110039	2.15E-24	0.763184703	0.817266025	-0.054081321
cg00110192	0.00143314	0.021012399	0.021741476	-0.000729078
cg00110277	0.82014744	0.93581065	0.931832609	0.003978041
cg00110545	8.02E-08	0.557117154	0.633535422	-0.076418268
cg00110578	0.350741363	0.046823924	0.045935831	0.000888093
cg00110609	2.77E-10	0.935574315	0.867369417	0.068204898
cg00110623	0.000158786	0.053383723	0.056269746	-0.002886023
cg00110654	1.25E-70	0.544706283	0.319672334	0.22503395
cg00110688	0.020406631	0.104348073	0.08270307	0.021645004
cg00110724	2.57E-05	0.981170676	0.981799289	-0.000628613
cg00110769	5.59E-18	0.692114567	0.748495436	-0.056380869
cg00110790	2.13E-13	0.928594	0.934795895	-0.006201894
cg00110846	9.44E-10	0.847408386	0.862951787	-0.015543401
cg00111102	0.000164227	0.826224045	0.776276121	0.049947924
cg00111333	1.85E-100	0.692012799	0.85074864	-0.158735841
cg00111359	1.39E-06	0.053020922	0.048715259	0.004305663
cg00111503	4.68E-08	0.806658348	0.839058342	-0.032399993
cg00111613	0.721072258	0.862370203	0.861061659	0.001308543
cg00111629	0.078307937	0.595851963	0.575665155	0.020186808
cg00111665	1.98E-171	0.877931963	0.630623084	0.247308879
cg00111778	2.74E-170	0.276883043	0.626112513	-0.34922947
cg00111823	1.39E-17	0.977757985	0.948886621	0.028871364
cg00111893	0.000339439	0.015835693	0.015291073	0.00054462
cg00111948	1.84E-19	0.030126252	0.035791583	-0.005665331
cg00111977	1.62E-29	0.837430501	0.796349636	0.041080866
cg00112091	1.63E-07	0.04937325	0.053544243	-0.004170993
cg00112238	1.40E-45	0.473107187	0.600197324	-0.127090137
cg00112251	0.872907349	0.038691487	0.03586036	0.002831127
cg00112260	0.008949817	0.853885753	0.832379407	0.021506346
cg00112309	7.81E-83	0.694079111	0.849852016	-0.155772905
cg00112341	2.58E-48	0.744324271	0.615582581	0.128741691
cg00112493	5.59E-70	0.735566661	0.536659615	0.198907047
cg00112517	1.19E-56	0.066398783	0.120764739	-0.054365957
cg00112685	2.01E-29	0.157464772	0.238004965	-0.080540193
cg00112952	0.026240138	0.610810508	0.578782212	0.032028296
cg00113051	0.056626591	0.038846607	0.039678126	-0.00083152
cg00113117	0.712592352	0.854834953	0.83160522	0.023229733
cg00113208	0.00034426	0.062350451	0.064801312	-0.002450861
cg00113315	1.27E-14	0.874723836	0.833521734	0.041202101
cg00113321	8.20E-73	0.836173199	0.651536282	0.184636917
cg00113369	0.115743293	0.462025794	0.452592417	0.009433377
cg00113554	0.458454452	0.060050618	0.06158719	-0.001536572
cg00113675	7.76E-286	0.698766071	0.248938119	0.449827952
cg00113712	6.14E-11	0.888528523	0.85241249	0.036116032
cg00113951	4.94E-206	0.148727827	0.054308484	0.094419344
cg00114008	1.17E-05	0.037082262	0.034043204	0.003039058
cg00114012	9.59E-41	0.559856926	0.695877077	-0.136020152
cg00114132	1.25E-13	0.754975148	0.799537656	-0.044562508
cg00114159	1.51E-17	0.906434754	0.822582023	0.083852731
cg00114312	1.49E-10	0.903980402	0.912966195	-0.008985793
cg00114346	9.94E-262	0.534597107	0.819053356	-0.284456249
cg00114383	0.528630901	0.074172172	0.076289715	-0.002117542
cg00114393	1.46E-07	0.032728939	0.042251357	-0.009522418
cg00114569	0.183057036	0.725559184	0.70398853	0.021570654
cg00114694	4.54E-13	0.803619591	0.836512496	-0.032892906
cg00114710	5.56E-47	0.938068269	0.881386507	0.056681761
cg00114944	0.001455589	0.030470669	0.034791346	-0.004320677
cg00114963	0.000433472	0.044239992	0.046706502	-0.00246651
cg00114966	6.18E-09	0.295329389	0.256338206	0.038991182
cg00115040	0.854845311	0.029303221	0.033563702	-0.004260481
cg00115101	1.25E-07	0.012099789	0.011611303	0.000488486
cg00115149	1.12E-134	0.928182653	0.745260824	0.182921829
cg00115288	5.65E-71	0.086147465	0.14068488	-0.054537415
cg00115297	0.001145888	0.894458617	0.900624023	-0.006165406
cg00115313	0.000169521	0.024314705	0.023348793	0.000965913
cg00115567	2.59E-05	0.857172195	0.863797903	-0.006625708
cg00115639	2.97E-87	0.835191597	0.647693849	0.187497747
cg00115654	5.16E-41	0.50916477	0.407346604	0.101818166
cg00115954	4.14E-49	0.524501753	0.625077476	-0.100575723
cg00115980	3.09E-33	0.115510977	0.061500896	0.054010081
cg00115984	1.24E-07	0.054037256	0.05865113	-0.004613875
cg00116092	2.00E-90	0.675557399	0.391729164	0.283828235
cg00116234	6.34E-17	0.274763513	0.190663677	0.084099836
cg00116412	0.005366087	0.012883885	0.012974236	-9.04E-05
cg00116628	0.057060031	0.030127111	0.032069394	-0.001942283
cg00116688	0.000141403	0.032819448	0.034405859	-0.001586411
cg00116838	5.14E-30	0.272963512	0.189154051	0.08380946
cg00116946	1.40E-22	0.057792102	0.095725773	-0.03793367
cg00117018	1.02E-06	0.562588094	0.513425324	0.04916277
cg00117172	1.95E-44	0.391837689	0.243479165	0.148358524
cg00117237	1.71E-35	0.733795907	0.812071852	-0.078275945
cg00117335	1.68E-12	0.929433446	0.914123444	0.015310002
cg00117600	0.002143051	0.037368245	0.039429405	-0.00206116
cg00117651	2.75E-07	0.044369459	0.063097165	-0.018727706
cg00117825	0.001382986	0.887623796	0.8787495	0.008874295
cg00117913	3.01E-05	0.043654424	0.045953506	-0.002299082
cg00117914	0	0.353733051	0.834861171	-0.48112812
cg00118158	1.83E-39	0.92644995	0.800162019	0.126287931
cg00118199	1.82E-12	0.926281677	0.891222707	0.03505897
cg00118229	1.48E-97	0.862552826	0.774316389	0.088236437
cg00118317	4.94E-180	0.27031835	0.136605636	0.133712714
cg00118342	2.99E-86	0.83820069	0.692432196	0.145768494
cg00118365	2.80E-10	0.581941478	0.529060334	0.052881144
cg00118442	6.28E-19	0.054638531	0.06033414	-0.005695609
cg00118468	0.000649363	0.013523549	0.013343443	0.000180106
cg00118507	2.29E-308	0.514837613	0.820382496	-0.305544883
cg00118542	2.13E-12	0.862984456	0.800686349	0.062298107
cg00118684	0.016742643	0.01728251	0.017019017	0.000263493
cg00118783	9.22E-20	0.637995396	0.54515236	0.092843036
cg00118808	3.26E-245	0.508604043	0.224163178	0.284440865
cg00118966	8.32E-14	0.874292999	0.899889533	-0.025596534
cg00118978	1.50E-157	0.679547891	0.370967043	0.308580848
cg00119011	1.00E-05	0.01395844	0.013439542	0.000518898
cg00119053	0.005061545	0.833902209	0.833758242	0.000143967
cg00119057	0.088306074	0.052218759	0.064518492	-0.012299734
cg00119073	6.71E-115	0.089015961	0.212139612	-0.12312365
cg00119079	0.206655746	0.06121011	0.057616878	0.003593233
cg00119117	1.27E-35	0.079986582	0.142969657	-0.062983075
cg00119127	8.64E-09	0.450480323	0.511113049	-0.060632726
cg00119181	1.10E-05	0.067854882	0.093534268	-0.025679386
cg00119186	1.83E-25	0.623602766	0.739094928	-0.115492163
cg00119197	7.96E-05	0.028922224	0.027497385	0.001424839
cg00119241	0.052509075	0.861589247	0.840833686	0.02075556
cg00119279	9.56E-129	0.528121652	0.280158277	0.247963375
cg00119284	0.332138664	0.477022727	0.484025327	-0.007002601
cg00119314	1.59E-29	0.669840678	0.572248962	0.097591716
cg00119364	0.339201411	0.906850221	0.901110461	0.005739759
cg00119811	7.82E-186	0.547177908	0.254621992	0.292555916
cg00119896	7.08E-267	0.516222102	0.219006199	0.297215903
cg00119986	0.276119349	0.178244413	0.176943702	0.001300711
cg00120147	1.02E-24	0.783363906	0.852362583	-0.068998677
cg00120210	0.066785833	0.019352733	0.020298643	-0.00094591
cg00120254	4.00E-41	0.87471247	0.776311372	0.098401098
cg00120332	5.35E-191	0.846313862	0.525050465	0.321263397
cg00120358	5.52E-09	0.814885579	0.846278281	-0.031392702
cg00120783	2.54E-27	0.525780549	0.62702028	-0.101239732
cg00120810	2.22E-29	0.859261213	0.808925348	0.050335865
cg00120825	9.75E-171	0.624926691	0.815301584	-0.190374894
cg00120948	3.13E-20	0.046457629	0.062214956	-0.015757328
cg00120998	4.87E-05	0.025468166	0.024188201	0.001279965
cg00121147	0.001316169	0.033840168	0.035256988	-0.001416821
cg00121209	6.42E-11	0.066475172	0.072060331	-0.005585159
cg00121374	0.000201256	0.839457363	0.827103272	0.012354091
cg00121389	1.54E-33	0.717901114	0.594410521	0.123490593
cg00121465	1.32E-82	0.761518482	0.846048706	-0.084530224
cg00121533	0.051919822	0.055156403	0.062203144	-0.007046742
cg00121551	0.006536421	0.887961633	0.864825266	0.023136367
cg00121562	5.19E-20	0.055119926	0.062868928	-0.007749002
cg00121634	2.99E-63	0.173330464	0.089202184	0.08412828
cg00121640	1.16E-38	0.030073449	0.046677241	-0.016603792
cg00121843	6.04E-05	0.070672705	0.082896397	-0.012223693
cg00121876	6.04E-10	0.766588647	0.67664512	0.089943527
cg00122215	0.73175308	0.05611342	0.056291795	-0.000178376
cg00122254	1.64E-10	0.050280117	0.085129897	-0.03484978
cg00122310	0.044360853	0.031367671	0.032698553	-0.001330883
cg00122347	1.53E-77	0.408892491	0.600456838	-0.191564347
cg00122362	1.09E-09	0.088122733	0.100963555	-0.012840822
cg00122406	4.91E-18	0.488631266	0.574245625	-0.085614359
cg00122628	3.90E-29	0.570061086	0.463858526	0.10620256
cg00122840	0.733403525	0.016759915	0.016733809	2.61E-05
cg00122854	1.10E-16	0.545644956	0.594561419	-0.048916464
cg00122944	9.51E-06	0.739604792	0.758031273	-0.018426481
cg00123072	6.91E-05	0.896283154	0.868782619	0.027500534
cg00123090	1.06E-54	0.389715137	0.555596325	-0.165881188
cg00123094	0.000459863	0.044715121	0.046961225	-0.002246103
cg00123104	4.16E-163	0.439164095	0.175297838	0.263866258
cg00123128	4.30E-16	0.30541686	0.380272575	-0.074855715
cg00123478	4.71E-14	0.570083618	0.492995829	0.077087789
cg00123486	8.16E-07	0.037618492	0.042768552	-0.00515006
cg00123512	0.000159245	0.051559154	0.05704489	-0.005485736
cg00123652	1.62E-14	0.796006878	0.809541933	-0.013535055
cg00123762	1.01E-144	0.702684628	0.286199336	0.416485292
cg00123800	2.26E-05	0.023189238	0.022461522	0.000727716
cg00123906	0.283874738	0.795431187	0.795097383	0.000333804
cg00124004	6.23E-101	0.131884816	0.215066738	-0.083181922
cg00124009	6.87E-08	0.839480903	0.858266683	-0.018785779
cg00124011	0.000648325	0.029570542	0.034609037	-0.005038495
cg00124095	1.31E-12	0.433854227	0.367749598	0.066104629
cg00124160	8.50E-15	0.035396701	0.030649359	0.004747342
cg00124774	0.037551594	0.0240623	0.024049258	1.30E-05
cg00124905	0.875488119	0.066247658	0.066450318	-0.00020266
cg00124993	3.58E-107	0.60588773	0.335121906	0.270765824
cg00125048	6.99E-05	0.838037748	0.821179162	0.016858585
cg00125159	0.35388245	0.022730787	0.024870916	-0.002140129
cg00125349	0.000178474	0.93954874	0.942517155	-0.002968415
cg00125406	0.580040109	0.049684257	0.049577729	0.000106528
cg00125414	0.000114152	0.072333213	0.10724767	-0.034914457
cg00125544	1.35E-12	0.937791949	0.929252898	0.00853905
cg00125601	0.610648731	0.484145275	0.494219683	-0.010074407
cg00125744	3.09E-31	0.914269794	0.886574689	0.027695105
cg00126148	2.61E-38	0.237683712	0.347688401	-0.110004689
cg00126173	2.91E-29	0.883576873	0.828857046	0.054719827
cg00126261	0.009968702	0.220621483	0.202842015	0.017779468
cg00126498	2.29E-24	0.8098767	0.747998985	0.061877715
cg00126636	4.79E-40	0.87236577	0.902769457	-0.030403686
cg00126739	0.000363906	0.03927711	0.041538398	-0.002261288
cg00126946	0.000176365	0.836113331	0.843052291	-0.00693896
cg00126948	0.001814822	0.043816857	0.045673485	-0.001856627
cg00126959	9.14E-63	0.088314086	0.016394475	0.071919611
cg00127047	0.685704725	0.044542363	0.046855334	-0.002312971
cg00127070	3.81E-277	0.469867083	0.84343201	-0.373564927
cg00127167	3.66E-35	0.046935182	0.151427183	-0.104492001
cg00127214	2.80E-06	0.07232351	0.075245671	-0.002922162
cg00127424	3.30E-06	0.019008563	0.017691253	0.001317309
cg00127505	4.72E-05	0.099574654	0.098083176	0.001491478
cg00127591	0.006178388	0.056477709	0.057864827	-0.001387119
cg00127732	0.149657002	0.040339797	0.040744365	-0.000404568
cg00127781	1.89E-189	0.696607102	0.455066152	0.24154095
cg00127894	8.02E-128	0.021420228	0.319168175	-0.297747946
cg00128054	1.51E-07	0.864560882	0.879115227	-0.014554345
cg00128057	1.02E-163	0.955934501	0.7451653	0.2107692
cg00128195	0.000412342	0.052041655	0.058975113	-0.006933458
cg00128353	1.44E-32	0.035404225	0.082765889	-0.047361665
cg00128425	0.000774389	0.911774951	0.879904208	0.031870743
cg00128482	0.047701536	0.420975686	0.44647176	-0.025496074
cg00128517	7.70E-53	0.53762843	0.403292419	0.134336011
cg00128530	1.16E-11	0.039700098	0.043370093	-0.003669995
cg00128560	0.005349042	0.944600173	0.946120544	-0.001520371
cg00128571	0.163540565	0.796072372	0.796857019	-0.000784647
cg00128601	2.30E-64	0.202151948	0.11841189	0.083740058
cg00128654	0.000244569	0.058199936	0.06176414	-0.003564204
cg00128732	5.61E-20	0.037439391	0.041621212	-0.004181821
cg00128805	0.907694068	0.047579021	0.048093065	-0.000514044
cg00128812	0.47553601	0.841355375	0.828323938	0.013031437
cg00128877	1.05E-23	0.056521616	0.067456918	-0.010935302
cg00128951	2.19E-22	0.74874808	0.829204374	-0.080456294
cg00129196	3.93E-46	0.078659469	0.096363421	-0.017703952
cg00129269	0.00869235	0.015475008	0.01652089	-0.001045882
cg00129273	1.33E-06	0.180358249	0.21144433	-0.031086081
cg00129481	0.011357934	0.01881891	0.018975563	-0.000156653
cg00129556	1.29E-05	0.069631921	0.075287597	-0.005655676
cg00129563	2.73E-159	0.413578277	0.182022094	0.231556183
cg00129651	2.03E-18	0.050352128	0.19166806	-0.141315931
cg00129731	0.000850534	0.049974577	0.052195821	-0.002221244
cg00129774	0.619433026	0.033993553	0.033942135	5.14E-05
cg00129811	4.87E-51	0.837904124	0.736362068	0.101542056
cg00129827	0.089281029	0.119227877	0.111178629	0.008049248
cg00130039	1.14E-41	0.172154119	0.101048982	0.071105137
cg00130165	1.08E-11	0.153686634	0.198773024	-0.04508639
cg00130180	8.43E-109	0.248775247	0.438150654	-0.189375406
cg00130223	0.24628418	0.674166613	0.683635374	-0.009468761
cg00130275	0.006739607	0.067735068	0.062348482	0.005386586
cg00130309	2.68E-06	0.048324941	0.051387843	-0.003062901
cg00130393	1.43E-18	0.86333648	0.796923205	0.066413275
cg00130707	1.63E-89	0.85755541	0.649804051	0.207751358
cg00130778	3.50E-60	0.781364938	0.621346064	0.160018874
cg00130799	1.01E-20	0.938999541	0.90131911	0.037680431
cg00131081	6.53E-63	0.257841148	0.3508862	-0.093045051
cg00131244	3.42E-57	0.816164787	0.721648932	0.094515855
cg00131261	5.99E-101	0.896801475	0.638217827	0.258583649
cg00131372	0.451050814	0.020310781	0.024128258	-0.003817477
cg00131407	9.28E-11	0.907822515	0.89106295	0.016759565
cg00131423	2.58E-72	0.911690402	0.765992948	0.145697454
cg00131557	9.80E-05	0.914367946	0.894699057	0.019668889
cg00131618	0.000102102	0.034717335	0.032018637	0.002698697
cg00131691	0.060820644	0.904939349	0.898332919	0.00660643
cg00131871	6.18E-15	0.679378934	0.717637356	-0.038258422
cg00131899	0.00058115	0.028388438	0.03057015	-0.002181712
cg00131958	4.56E-10	0.0320894	0.050028372	-0.017938972
cg00132008	5.67E-05	0.909835034	0.893666233	0.016168801
cg00132108	0.003626885	0.075753205	0.067566553	0.008186652
cg00132135	2.76E-07	0.929683587	0.893201139	0.036482448
cg00132208	0.000133354	0.904933811	0.891215637	0.013718174
cg00132255	1.57E-07	0.562109569	0.494414336	0.067695233
cg00132584	0.152285273	0.06311231	0.064114367	-0.001002057
cg00132616	2.33E-09	0.028087211	0.026506342	0.00158087
cg00132769	7.05E-18	0.889579903	0.825132085	0.064447817
cg00132782	4.80E-06	0.926070711	0.907902268	0.018168444
cg00132888	4.31E-33	0.907127515	0.834481125	0.07264639
cg00132972	2.32E-28	0.58755287	0.475167464	0.112385406
cg00133204	0.323546651	0.903513132	0.888009389	0.015503743
cg00133403	0	0.482005087	0.90112173	-0.419116643
cg00133476	0.012055292	0.433451702	0.416480737	0.016970965
cg00133629	3.74E-12	0.858717131	0.886712736	-0.027995604
cg00133909	2.51E-15	0.05190693	0.058924557	-0.007017627
cg00133970	2.23E-08	0.925977678	0.900387143	0.025590535
cg00134028	0.003352142	0.031619992	0.032459335	-0.000839343
cg00134190	1.77E-129	0.721731604	0.883623062	-0.161891458
cg00134210	0	0.63459582	0.095699703	0.538896117
cg00134212	0.301468123	0.056435211	0.054164949	0.002270262
cg00134295	7.73E-08	0.363446319	0.4342242	-0.07077788
cg00134539	1.33E-46	0.835850027	0.724769879	0.111080148
cg00134645	3.53E-39	0.262876891	0.172276468	0.090600423
cg00134667	2.53E-06	0.412269986	0.375302727	0.036967259
cg00134728	6.41E-07	0.921462871	0.899896359	0.021566513
cg00134776	0.541430671	0.063612235	0.088338619	-0.024726383
cg00134787	0.063575397	0.644212877	0.666727463	-0.022514586
cg00134812	3.89E-14	0.032394815	0.029835676	0.002559139
cg00135038	3.11E-05	0.867800759	0.876281398	-0.008480639
cg00135056	6.00E-45	0.069537387	0.092659777	-0.02312239
cg00135371	3.85E-24	0.791033808	0.749099555	0.041934254
cg00135399	8.52E-85	0.922106449	0.843699002	0.078407447
cg00135416	1.87E-12	0.604626986	0.538511859	0.066115127
cg00135433	3.15E-95	0.701674749	0.502015613	0.199659137
cg00135497	0.09713304	0.751044339	0.733340083	0.017704255
cg00135852	3.22E-06	0.090376793	0.082844281	0.007532512
cg00135888	0.008437554	0.463016095	0.484974497	-0.021958401
cg00136077	1.21E-06	0.865559629	0.80896663	0.056592999
cg00136105	0.4604814	0.031549432	0.031243495	0.000305937
cg00136405	0.000603715	0.591150846	0.62362232	-0.032471474
cg00136477	1.15E-48	0.70350901	0.585148931	0.118360078
cg00136643	0.217120192	0.04671634	0.046352515	0.000363826
cg00136852	0.808496466	0.943249153	0.943328681	-7.95E-05
cg00136947	3.88E-42	0.07007837	0.09714771	-0.027069339
cg00136968	4.18E-07	0.877032955	0.834801806	0.042231149
cg00137016	1.77E-65	0.111221736	0.185484096	-0.07426236
cg00137234	0.00327444	0.764080669	0.734005976	0.030074693
cg00137385	1.16E-94	0.832366039	0.902388581	-0.070022541
cg00137585	6.88E-08	0.043634358	0.038842298	0.00479206
cg00137634	0.467718641	0.045580738	0.043956747	0.001623991
cg00137652	0.000769414	0.036811693	0.034598773	0.00221292
cg00137696	0.955398848	0.86652435	0.866234981	0.000289369
cg00137750	7.92E-26	0.936794922	0.895178997	0.041615926
cg00137828	0.00030682	0.019186301	0.01864683	0.000539472
cg00137855	0.087012169	0.901347748	0.890227007	0.011120741
cg00137918	0.000655372	0.89029828	0.879753598	0.010544682
cg00138101	9.99E-64	0.528952106	0.4180819	0.110870206
cg00138267	0.014915203	0.025559244	0.02675095	-0.001191706
cg00138407	9.47E-26	0.912681607	0.891445846	0.02123576
cg00138451	3.13E-16	0.818378856	0.849505741	-0.031126885
cg00138497	0.007427366	0.089931339	0.091824995	-0.001893656
cg00138525	5.18E-06	0.046071183	0.049039993	-0.00296881
cg00138641	0	0.323975933	0.071409884	0.252566049
cg00138710	4.46E-22	0.867352926	0.784576739	0.082776187
cg00138712	0.00170539	0.015578046	0.015100846	0.0004772
cg00139037	3.72E-07	0.046356677	0.043391866	0.002964811
cg00139244	0.59670977	0.033256423	0.03413034	-0.000873917
cg00139455	2.44E-05	0.866148775	0.843313392	0.022835383
cg00139517	7.18E-42	0.822198236	0.88881424	-0.066616004
cg00139681	1.82E-174	0.479541524	0.241105692	0.238435832
cg00139683	7.82E-25	0.822262323	0.760209265	0.062053058
cg00139726	1.92E-12	0.864670101	0.810633889	0.054036212
cg00139807	3.81E-06	0.022884603	0.020938095	0.001946509
cg00140112	8.62E-21	0.750366525	0.672114629	0.078251896
cg00140191	0.255469346	0.027315917	0.044118207	-0.01680229
cg00140235	0.44645998	0.034790039	0.03454323	0.000246809
cg00140335	0.578746931	0.941211096	0.938027437	0.003183659
cg00140786	5.60E-11	0.816663536	0.844786416	-0.02812288
cg00140842	2.21E-10	0.026638346	0.025033429	0.001604917
cg00140889	0.00631485	0.868625023	0.846918923	0.0217061
cg00140910	0.233682113	0.040854062	0.041952996	-0.001098934
cg00141162	6.80E-60	0.672599072	0.540864295	0.131734776
cg00141174	2.52E-52	0.173991364	0.107564704	0.06642666
cg00141260	0.2059113	0.946274062	0.929823472	0.01645059
cg00141548	1.80E-127	0.321956673	0.153181943	0.16877473
cg00141925	0.004560594	0.751679727	0.770322456	-0.01864273
cg00141929	0.015846993	0.892794356	0.884573057	0.0082213
cg00142036	2.82E-80	0.119293703	0.284753698	-0.165459995
cg00142150	1.18E-10	0.082159423	0.053050139	0.029109285
cg00142239	1.40E-23	0.844203407	0.745749354	0.098454053
cg00142257	0.000106476	0.194645829	0.221832783	-0.027186953
cg00142482	4.24E-142	0.65994752	0.324893028	0.335054492
cg00142624	0.446482948	0.020003408	0.020372621	-0.000369213
cg00142735	2.63E-05	0.039620397	0.041488138	-0.00186774
cg00142759	0.031295062	0.022938172	0.024109295	-0.001171123
cg00142815	1.03E-13	0.842276088	0.857771975	-0.015495887
cg00142834	0.000350611	0.936422217	0.939220592	-0.002798375
cg00142925	3.12E-42	0.126326177	0.08460564	0.041720537
cg00142933	1.90E-12	0.718979736	0.754986181	-0.036006445
cg00143045	1.10E-11	0.10734897	0.078467141	0.028881829
cg00143220	3.04E-42	0.106980239	0.068950277	0.038029962
cg00143249	1.29E-98	0.582373337	0.32538332	0.256990017
cg00143362	0.00013622	0.870548561	0.852606204	0.017942357
cg00143376	8.93E-47	0.549930825	0.442612879	0.107317947
cg00143527	2.52E-12	0.173320979	0.266432172	-0.093111194
cg00143606	0.149371644	0.901952013	0.879506932	0.022445082
cg00143623	0.634417887	0.040133939	0.039802354	0.000331585
cg00143643	1.24928164350668e-308	0.433875954	0.111391098	0.322484856
cg00143700	6.06E-15	0.049276639	0.056109459	-0.00683282
cg00143729	0.020275533	0.845795343	0.860806709	-0.015011366
cg00143868	0.050644263	0.032464555	0.033591156	-0.001126601
cg00144022	0.083264126	0.907726962	0.903450626	0.004276335
cg00144180	0.097741858	0.987487029	0.985646525	0.001840504
cg00144186	3.31E-06	0.071595266	0.083951752	-0.012356486
cg00144335	3.02E-18	0.647547202	0.563692983	0.083854219
cg00144550	5.00E-71	0.067709148	0.117000239	-0.049291091
cg00145079	3.52E-05	0.590585373	0.555342494	0.035242879
cg00145093	0.495425078	0.824518002	0.81394433	0.010573673
cg00145118	1.67E-98	0.405515587	0.248583165	0.156932422
cg00145141	4.99E-31	0.37564275	0.498325219	-0.122682469
cg00145177	0.000115386	0.018592494	0.030777835	-0.012185341
cg00145253	3.64E-08	0.425424756	0.378988908	0.046435848
cg00145352	6.51E-07	0.938942475	0.942181831	-0.003239355
cg00145404	0.893375479	0.927775319	0.9195192	0.008256119
cg00145438	3.30E-11	0.927968541	0.903234621	0.024733921
cg00145489	2.61E-08	0.021112036	0.016917662	0.004194374
cg00145587	0.061919631	0.027675779	0.027474636	0.000201143
cg00145683	0.385617713	0.765974255	0.764589997	0.001384258
cg00145732	1.98E-96	0.273065255	0.445224127	-0.172158872
cg00145757	1.51E-10	0.048707819	0.052749234	-0.004041415
cg00145849	1.44E-17	0.04900802	0.054692909	-0.00568489
cg00145875	0.000120048	0.48296169	0.44949176	0.03346993
cg00145904	0	0.296412052	0.707822438	-0.411410385
cg00145911	1.27E-99	0.941814935	0.836259728	0.105555208
cg00145915	4.13E-08	0.602543471	0.53918572	0.063357751
cg00145955	1.96E-76	0.387550072	0.552169769	-0.164619697
cg00145961	8.88E-12	0.905618128	0.840237335	0.065380793
cg00145969	1.72E-21	0.9155183	0.848499552	0.067018748
cg00145979	2.48E-08	0.056144021	0.059948475	-0.003804454
cg00145985	2.39E-10	0.869186225	0.797465272	0.071720953
cg00146004	0.012336805	0.2943242	0.27553677	0.01878743
cg00146027	5.58E-126	0.156795276	0.515602721	-0.358807445
cg00146334	0.015567765	0.867113594	0.839719677	0.027393917
cg00146565	0.003823837	0.744014966	0.75640012	-0.012385154
cg00146645	0.001223241	0.152311203	0.182505346	-0.030194143
cg00146655	3.57E-13	0.850670646	0.763200154	0.087470492
cg00146676	2.91E-34	0.454788779	0.341748777	0.113040001
cg00146695	0.008410378	0.050103342	0.053911277	-0.003807935
cg00146698	9.98E-42	0.065238391	0.038727469	0.026510922
cg00146805	2.64E-18	0.872513016	0.785000724	0.087512292
cg00146837	4.39E-05	0.036130477	0.038232965	-0.002102488
cg00146951	6.85E-227	0.368806251	0.116075468	0.252730783
cg00147009	9.79E-11	0.035317429	0.037815112	-0.002497683
cg00147160	3.31E-125	0.199035562	0.358469708	-0.159434147
cg00147172	0.028374189	0.17211214	0.152559661	0.01955248
cg00147248	1.93E-07	0.820298285	0.758613316	0.061684968
cg00147286	0.002993933	0.931340883	0.907766466	0.023574417
cg00147339	3.63E-14	0.021537916	0.019790053	0.001747864
cg00147850	1.44E-11	0.753993269	0.694614999	0.05937827
cg00147863	0.240782074	0.742968632	0.726918905	0.016049727
cg00147943	1.65E-66	0.901235822	0.809368367	0.091867455
cg00148025	6.31E-164	0.918666512	0.629481437	0.289185075
cg00148114	1.04E-25	0.292633558	0.21005774	0.082575818
cg00148127	0.538784482	0.815544153	0.812453875	0.003090278
cg00148223	6.76E-93	0.694772927	0.478730286	0.216042642
cg00148286	6.58E-240	0.826327161	0.919849254	-0.093522092
cg00148325	3.31E-15	0.804633264	0.756087451	0.048545813
cg00148666	0.074567313	0.013495205	0.01347906	1.61E-05
cg00148825	1.55E-35	0.174314538	0.105908494	0.068406043
cg00148862	1.28E-60	0.657077206	0.497523926	0.159553279
cg00148881	5.39E-07	0.03123176	0.029156827	0.002074933
cg00148892	8.33E-53	0.931600237	0.865597567	0.066002671
cg00149213	3.27E-35	0.691203088	0.554471143	0.136731945
cg00149397	0.000315386	0.017321123	0.017190869	0.000130253
cg00149455	0.402932612	0.317947451	0.31460122	0.003346232
cg00149473	6.07E-150	0.199259567	0.057952755	0.141306812
cg00149492	7.07E-07	0.837117881	0.798268143	0.038849739
cg00149537	0.00111899	0.897997929	0.893358265	0.004639664
cg00149659	0.000664703	0.042040653	0.046241909	-0.004201256
cg00149684	3.49E-165	0.928951084	0.6678078	0.261143284
cg00149708	4.60E-11	0.670620401	0.71720581	-0.046585409
cg00149716	2.19E-145	0.868483369	0.67723647	0.1912469
cg00149734	1.76E-13	0.920541439	0.897689731	0.022851708
cg00149830	8.54E-11	0.048765748	0.054563711	-0.005797963
cg00149947	1.23E-104	0.29305401	0.108378698	0.184675312
cg00149976	2.89E-98	0.135633616	0.047870074	0.087763542
cg00150025	7.92E-55	0.197374631	0.389618625	-0.192243994
cg00150080	1.87E-87	0.540921346	0.369369648	0.171551697
cg00150231	3.28E-21	0.814062824	0.835221737	-0.021158913
cg00150418	1.06E-06	0.940009049	0.944185254	-0.004176205
cg00150500	0.30700882	0.024878412	0.024667252	0.000211161
cg00150560	1.70E-76	0.873806109	0.723898275	0.149907834
cg00150737	0.010761155	0.015310542	0.014193087	0.001117455
cg00150774	0.011615996	0.870876036	0.86002427	0.010851766
cg00150785	1.44E-216	0.804678809	0.52889891	0.275779899
cg00150882	2.82E-40	0.067415116	0.104133513	-0.036718397
cg00150989	1.49E-07	0.989705091	0.990201662	-0.000496571
cg00151007	0.545656199	0.906748531	0.904167417	0.002581114
cg00151048	4.03E-30	0.540692782	0.665989602	-0.12529682
cg00151124	1.75E-50	0.844504664	0.769203891	0.075300774
cg00151170	0.136114152	0.825738263	0.823634369	0.002103894
cg00151251	9.07E-138	0.775865906	0.526327655	0.24953825
cg00151525	7.27E-09	0.045459498	0.047937002	-0.002477503
cg00151571	0.667469982	0.02124592	0.02210754	-0.00086162
cg00151732	9.32E-06	0.963204412	0.950995125	0.012209287
cg00151768	4.06E-43	0.928876217	0.818315157	0.11056106
cg00151788	3.55E-16	0.0183045	0.017308568	0.000995933
cg00151810	0.00413286	0.030317773	0.029669156	0.000648617
cg00151919	6.85E-48	0.063329684	0.048354794	0.01497489
cg00151922	1.60E-10	0.133022595	0.092088388	0.040934207
cg00152008	1.16E-58	0.400415757	0.223084829	0.177330928
cg00152041	1.22E-201	0.376366458	0.158015637	0.218350821
cg00152047	2.38E-73	0.896128794	0.825768507	0.070360287
cg00152117	0.000121345	0.709132781	0.689944774	0.019188007
cg00152126	0.003419336	0.895784956	0.891580592	0.004204364
cg00152175	1.23E-25	0.032213676	0.025905815	0.006307862
cg00152259	1.37E-55	0.382613586	0.302977233	0.079636353
cg00152322	1.92E-123	0.586269424	0.314943974	0.27132545
cg00152411	0.023824928	0.941258465	0.939144716	0.002113749
cg00152543	5.37E-22	0.85497507	0.83815297	0.016822101
cg00152611	3.19E-11	0.73628533	0.785588755	-0.049303426
cg00152637	3.92E-08	0.066137265	0.07169231	-0.005555045
cg00152708	0.000191075	0.803435195	0.777022477	0.026412718
cg00152768	0.498310983	0.044749739	0.046305499	-0.00155576
cg00152799	6.29E-60	0.104503418	0.201377764	-0.096874345
cg00152838	0.186497389	0.121445187	0.124456191	-0.003011004
cg00152878	1.97E-23	0.82975939	0.732423464	0.097335926
cg00152942	6.73E-92	0.778137824	0.590756027	0.187381797
cg00152946	0.024720612	0.51176118	0.491605545	0.020155635
cg00153101	4.11E-122	0.795199032	0.587028159	0.208170873
cg00153106	5.04E-18	0.375267498	0.291713845	0.083553653
cg00153110	0.002365708	0.078862505	0.129008056	-0.050145551
cg00153306	3.36E-55	0.550552613	0.43699081	0.113561803
cg00153395	3.04E-159	0.779262703	0.62257418	0.156688523
cg00153707	2.45E-13	0.78014245	0.704180359	0.075962091
cg00153856	0.066313187	0.032962984	0.054599706	-0.021636722
cg00153919	2.57E-51	0.810714669	0.697207691	0.113506979
cg00153934	1.13E-05	0.021015917	0.023497982	-0.002482065
cg00154064	9.91E-06	0.016764325	0.016169855	0.00059447
cg00154119	1.20E-38	0.867580974	0.776026013	0.091554962
cg00154122	0.536309379	0.070448692	0.068353042	0.00209565
cg00154333	2.39E-05	0.01400462	0.01346351	0.00054111
cg00154357	0.479090762	0.446600675	0.45443157	-0.007830894
cg00154366	0.897699564	0.052608247	0.052871427	-0.000263181
cg00154443	2.03E-09	0.025925533	0.024079944	0.001845588
cg00154846	1.41E-28	0.455690855	0.560338557	-0.104647703
cg00154968	4.47E-08	0.013796381	0.013319815	0.000476566
cg00154982	3.22E-06	0.017671581	0.016983062	0.000688519
cg00154986	2.16E-49	0.858254079	0.81974096	0.038513119
cg00155052	0.062571159	0.046573908	0.04882729	-0.002253382
cg00155167	7.21E-20	0.051813196	0.059789769	-0.007976573
cg00155310	1.01E-39	0.550076994	0.383809215	0.166267779
cg00155314	0.670967281	0.060712446	0.064045814	-0.003333368
cg00155345	1.18E-06	0.946387131	0.935997186	0.010389945
cg00155397	4.44E-07	0.06703793	0.079965541	-0.01292761
cg00155423	5.71E-61	0.241369948	0.11790211	0.123467837
cg00155429	0.056169308	0.014077549	0.013911317	0.000166233
cg00155447	6.31E-16	0.87945872	0.890108882	-0.010650162
cg00155485	9.37E-39	0.022510888	0.01950152	0.003009367
cg00155504	1.08E-16	0.063129166	0.075440284	-0.012311118
cg00155514	0.000864553	0.035407245	0.037244969	-0.001837724
cg00155526	6.22E-88	0.418667641	0.193153778	0.225513863
cg00155535	0.937938116	0.369078147	0.375123261	-0.006045114
cg00155593	2.79E-15	0.022723501	0.016821808	0.005901694
cg00155609	4.45E-08	0.042436569	0.046572345	-0.004135776
cg00155622	0.132441371	0.093992414	0.0959018	-0.001909385
cg00155679	0.993226862	0.750707307	0.720167938	0.030539369
cg00155700	0.662531437	0.036606758	0.036385699	0.000221059
cg00155732	7.27E-37	0.859814749	0.784025433	0.075789316
cg00155846	0.000641079	0.818554198	0.794448725	0.024105473
cg00155879	3.72E-17	0.309843722	0.248887094	0.060956628
cg00155882	1.52E-16	0.456781473	0.522278195	-0.065496721
cg00156072	6.97E-21	0.057488374	0.064738904	-0.007250531
cg00156118	8.03E-25	0.721376881	0.614505686	0.106871195
cg00156194	1.62E-31	0.940651327	0.894578575	0.046072752
cg00156336	1.46E-235	0.22672633	0.054902283	0.171824047
cg00156395	3.45E-17	0.877134659	0.81835478	0.058779879
cg00156551	0.00031141	0.723154572	0.679125086	0.044029486
cg00156633	2.66E-17	0.669057136	0.592039107	0.077018029
cg00156669	6.07E-18	0.945792462	0.930971354	0.014821108
cg00156744	4.17E-07	0.039450168	0.043315456	-0.003865288
cg00156756	0.11944409	0.038032285	0.039914661	-0.001882376
cg00156964	5.82E-05	0.07998758	0.084419181	-0.004431601
cg00156991	1.61E-19	0.882467342	0.899563865	-0.017096522
cg00156995	6.38E-10	0.766281567	0.720011326	0.046270241
cg00157043	2.92E-82	0.410900542	0.263013075	0.147887467
cg00157109	2.25E-30	0.575843543	0.482100007	0.093743536
cg00157223	0.535345214	0.851815501	0.852400919	-0.000585419
cg00157228	7.46E-22	0.809775491	0.715394851	0.09438064
cg00157456	2.33E-14	0.014094185	0.01329621	0.000797975
cg00157562	0.187767294	0.942737383	0.934373112	0.008364271
cg00157572	1.94E-138	0.645635048	0.35566942	0.289965628
cg00157755	5.87E-12	0.048473268	0.056015432	-0.007542164
cg00157796	4.33E-76	0.340400165	0.159372639	0.181027526
cg00157855	2.63E-09	0.014911069	0.01422614	0.000684929
cg00157864	5.07E-06	0.853824686	0.876265769	-0.022441084
cg00157935	9.29E-28	0.847093257	0.768955488	0.078137769
cg00157962	5.50E-86	0.885513448	0.777928233	0.107585215
cg00157987	1.69E-05	0.076233547	0.085029287	-0.008795739
cg00158122	3.69E-83	0.602080485	0.437274548	0.164805937
cg00158308	6.99E-250	0.485747443	0.13941994	0.346327502
cg00158333	8.89E-59	0.453428018	0.282364386	0.171063632
cg00158434	4.72E-12	0.939437297	0.920894244	0.018543053
cg00158442	2.04E-60	0.816673973	0.865409028	-0.048735056
cg00158528	5.09E-60	0.446403935	0.250194836	0.196209098
cg00158530	1.04E-40	0.929847402	0.902379981	0.027467421
cg00158539	1.56E-17	0.538359134	0.443768783	0.094590351
cg00158654	1.95E-32	0.616892544	0.723485802	-0.106593258
cg00158683	0	0.369747978	0.052926102	0.316821876
cg00158789	5.95E-143	0.549037403	0.287395451	0.261641951
cg00159100	0.577037646	0.116422104	0.127574186	-0.011152081
cg00159212	3.03E-07	0.035875415	0.03843356	-0.002558145
cg00159289	1.02E-18	0.8034472	0.729844323	0.073602877
cg00159379	7.18E-66	0.929126577	0.822274246	0.106852331
cg00159442	0.002791346	0.028244763	0.029027029	-0.000782267
cg00159503	1.15E-33	0.821030216	0.842714275	-0.021684059
cg00159523	0.075350127	0.118851635	0.092207456	0.026644178
cg00159614	0.008080277	0.866774113	0.869203763	-0.00242965
cg00159682	2.55E-36	0.898270109	0.864769828	0.033500281
cg00159799	4.00E-05	0.851326772	0.838410259	0.012916513
cg00160183	2.05E-16	0.149608616	0.113099799	0.036508817
cg00160262	6.81E-48	0.400813964	0.59492941	-0.194115447
cg00160368	7.77E-09	0.062646816	0.067321828	-0.004675012
cg00160388	2.33E-138	0.080622593	0.385086276	-0.304463683
cg00160440	7.14E-64	0.832072479	0.672129793	0.159942686
cg00160478	8.96E-152	0.652066711	0.437504006	0.214562705
cg00160619	3.83E-11	0.201430822	0.160911828	0.040518994
cg00160872	0.019807456	0.619391545	0.596967912	0.022423633
cg00160914	6.16E-18	0.098336004	0.126815818	-0.028479814
[truncated: 261,599 more rows]
