# Supplementary material for: Identification of prostate cancer specific methylation biomarkers from a multi-cancer analysis
Source: BMC Bioinformatics. 2021 Oct 12;22:492. doi: 10.1186/s12859-021-04416-w (PMC8507340; doi:10.1186/s12859-021-04416-w)
Supplement: Supplementary file 5 — Additional file 5. Results of LASSO selection. [file 12859_2021_4416_MOESM5_ESM.csv]

Result file of LAR_n_5GL_bootstrap.R
#Site = List of 233 PRAD-specific site; the "seed" line is for reproducing results
#1-1000 = LASSO results on 1000 bootstrapped datasets
#zeros = Number of zero coefficient
	1	2	3	4	5	6	7	8	9	10	11	12	13	14	15	16	17	18	19	20	21	22	23	24	25	26	27	28	29	30	31	32	33	34	35	36	37	38	39	40	41	42	43	44	45	46	47	48	49
cg00159379	-0.096069337	-0.187971088	-0.23579583	-0.285520044	0.500106844	0.023081379	-0.103241117	-0.280401606	0	-0.802544504	0.094112898	0.245865689	0.169572699	-0.146152845	0	-0.014156326	0.197065914	0	0.480505176	0	-0.178936156	-0.737045722	-0.400167686	-0.225683827	-0.195472488	0	0.092296091	-0.28395467	-0.18149297	-0.179539037	0	-0.232294873	-0.34420551	-0.33017459	0.204725159	0.254602496	-0.188755577	-0.032732643	0.015710862	0.3837253	0	0	-0.293794128	-0.032870732	0	-0.094074714	-0.267725925	-0.465378615	-0.108148409
cg00249584	0.134480231	-0.076809499	-0.010985257	0.216683722	0	-0.200910406	0	-0.201563456	0	-0.114493038	-0.306390801	-0.135027625	-0.030047784	-0.05887725	-0.198736554	-0.041155812	-0.598631433	0	0.027313308	-0.175416735	0.132836997	-0.128930865	-0.12865853	-0.139983316	-0.092093121	-0.109900904	-0.181181485	-0.175590354	-0.118492468	-0.185103167	-0.138976971	-0.021662895	-0.234166388	0.096880134	-0.353360222	-0.172949278	-0.133339796	-0.225629824	-0.095361818	0.034643396	-0.042893147	-0.254103932	-0.336502996	-0.154342311	-0.370722005	-0.190490309	-0.03615917	-0.156560832	-0.275951256
cg00330825	0.024082746	0.188808044	-0.248177525	0.172945638	-0.004833727	-0.136038656	0.176773928	0.403467746	-0.071469366	-0.236296335	0.033765292	0.303019282	-0.292228249	0	0	0.429121984	0.457572994	-0.078412227	-0.011382475	0.001948327	-0.046644924	0.258280224	-0.146406208	0.183948862	-0.138397551	-0.064826818	0.19855754	-0.179954121	0.457979114	0.100943516	0.162904262	0.246409333	0.010925389	0.504768051	0.283031371	0.173271464	-0.048537557	-0.007604405	0.352042933	0	-0.025252299	0.194527177	0.197405967	-0.113969137	0.108842489	0	-0.064928535	0.31377876	-0.171066303
cg00686694	0	0.115169385	-0.863280526	0	-0.018316288	0.409905252	-0.599549887	-0.134978947	-0.077211552	-0.072570703	-0.832795155	0.059158732	0.193545677	-0.224469451	-0.15423024	0.291910089	-0.847172264	0	-0.435656798	-0.186122527	-0.273782458	0.013425393	0	0.49832353	-0.589303194	0	-0.429240149	0.121161495	-0.630272576	0.222904381	0	-0.437643794	0.25491013	0.627699475	0.149813723	-0.447643396	0	-0.545031974	0.09386667	-0.037450031	0	-0.223659626	-0.453928722	-0.09845993	-0.246677307	-0.552643592	0	0.420783635	-0.523401354
cg00822007	0	0.150827753	-0.045788509	0.180307141	0.135746641	-0.14114261	0.043684104	0.169275426	0.042232276	0.006240973	0.088950935	0	0.062351702	0.095776764	-0.105934052	0	0.121893783	0.034728584	0.099737852	0.171700482	0	0.095875534	0.009475467	0.238745245	0.048152701	0.048059083	-0.050176924	0	-0.116183905	-0.051067423	0.013472724	0.036768896	0.048078122	0.011299982	-0.017034541	0.070729446	0	0.065210765	-0.247440456	-0.119973559	0	-0.051980519	0.105390813	-0.005790343	0.141370804	0	0	0	0.008939361
cg00839584	-0.299593685	-0.158218294	-0.328464096	-0.172846193	-0.345950378	-0.086407347	-0.277605554	-0.269504776	0	-0.178741055	-0.52601899	-0.395439398	-0.072028077	-0.105292086	0	-0.223574902	-0.382716302	-0.155934028	-0.105270281	-0.354396112	-0.256461935	-0.013260539	-0.263961769	-0.068962942	-0.081869994	-0.186562011	-0.149373521	-0.285006594	-0.005223167	-0.096057255	-0.313284717	-0.178504695	-0.064545684	-0.124487854	-0.196475423	-0.2948152	0	-0.241749076	-0.086875159	0.022845606	-0.092159477	-0.144645018	-0.406113066	-0.248330584	-0.21865406	-0.116225272	0	-0.055896227	-0.186889417
cg00949578	0.059922469	0.230431726	0.167443705	0.042993225	-0.014031153	0.123946943	-0.299446607	0.166728003	-0.014087802	0.085386258	-0.221080866	-0.061720593	0	0.141046618	-0.08797571	-0.457359798	0.146803128	0	-0.052235646	-0.094399087	-0.252999727	0.141573184	-0.193586948	-0.289083232	-0.060043728	0.197438346	-0.128851587	-0.139357598	0.046942732	0.007328092	0	0.166321259	-0.2633574	-0.400368924	-0.091930723	-0.141289121	0	0.158517678	-0.236252348	-0.47114283	0	0.040555556	-0.161638594	0.017411555	-0.267701328	0.015106882	-0.149073673	0.04198505	-0.016319251
cg00969893	0.017296577	0.041780137	-0.145198801	0.140134523	0.187115721	0.314102855	-0.044243358	-0.189833362	0.05351949	0.111206005	-0.532831687	0.15428609	0.007535819	-0.203246869	0.029031249	0.167605007	0.084098064	-0.012254338	0	0.018232339	0.030930489	-0.064137963	0.048262436	-0.1571168	-0.132182203	0	-0.050594796	-0.00784008	-0.038862768	0	-0.119564827	0.136857999	-0.015117431	0.301005107	0.153959814	0.030126434	0	-0.010327838	-0.015913379	-0.039165689	0	0.38074006	0.220484917	0.024044153	0.262680111	0.004153953	0	0.396621629	0.161064607
cg00983697	0.076192394	0	0.032686355	0.272052487	-0.078133207	-0.014501992	-0.192367084	-0.02506801	0	0.740813643	-0.216901728	-0.424484095	0.045563485	0	0.152766495	-0.095371524	-0.086608286	-0.118335366	-0.007171806	-0.138482041	0.040766324	-0.08115741	-0.128517569	0.172747367	-0.106989112	-0.002169428	0	0.180721389	0.104696564	0.29833901	0.157755618	-0.067207547	-0.153344832	-0.034555505	-0.118020482	-0.000396026	0	0.105479615	0.255013494	0.170019714	-0.012665673	-0.238082552	-0.164442308	0.057487808	0.140370099	0	0	-0.150556622	-0.038412325
cg01152726	0	0	-0.004855777	-0.230566338	0	-0.048810343	0.046116115	-0.01346649	-0.198169517	-0.237729008	0.19627325	-0.044014123	0	-0.149335179	-0.054313864	-0.193893376	-0.143972159	-0.011581268	-0.027280725	-0.106645937	-0.256391172	-0.138119116	-0.150591174	0.10294264	0.049960125	-0.13458862	-0.228711002	-0.315096703	-0.293138365	0.029207534	0	-0.01067862	-0.089010647	0.037563615	-0.187471736	0.073086833	-0.218708129	-0.205984457	0.028271312	-0.187812882	0.124377887	-0.171637672	-0.246304032	0.002799142	0	-0.034218474	-0.274896004	0.192988834	-0.061062408
cg01265068	-0.101730766	0	-0.388636135	-0.505014706	-0.660361862	-0.647554076	-0.556629563	-0.791283097	-0.033137081	-0.086619898	-0.09065072	0.059031274	0	-0.027783379	-0.190761712	-0.60435983	-0.917418724	-0.562732398	-0.303342792	-0.775904319	-0.313215413	-0.368785652	-0.312675185	-0.313879718	-0.331612243	-0.142014771	-0.279482274	-0.541054462	-0.346169454	-0.430968045	-0.39263978	-0.592623956	-0.138989879	-0.169522156	-0.367194401	-0.469172292	-0.374693492	-0.796037669	-0.577703583	-0.723743752	-0.882007403	-0.422102928	-0.257923674	-0.24616187	-0.697329977	0.069127528	-0.244647464	-0.438092199	-0.703790372
cg01291336	0	0.353087793	0.11944613	0.282533512	0.222585042	0.287892295	0.193600885	0.239162518	0.114717331	0.257113272	0.282597059	0.001024507	0	0.090951659	0.082012604	0.277582719	0.54543093	0.115230533	-0.02424478	0.254114103	0.104780752	0.251964604	0.169770738	0.134102133	0.198919488	0.097939822	0.338396913	0.146033154	0.085296423	0.114410621	0.108823772	0.084788519	0.338232779	-0.101524133	0.228292213	0.393907575	0.160994066	0.169386798	0.120911014	0.11679172	0.031609959	0.192334141	0.07407398	0.287944554	0	0.129469493	0.062024717	0.140126429	0.186415688
cg01419991	0.214720875	-0.021619038	-0.148795033	-0.373343036	-0.21290406	-0.171580621	-0.081191197	-0.239945184	-0.026291498	-0.184144599	-0.141125641	-0.070290719	-0.232820646	-0.016200985	-0.205388232	-0.166212111	-0.231699169	0.019239116	-0.053618948	-0.087621312	-0.324462961	0.017096029	-0.118703894	-0.33478578	-0.114640592	0	-0.04998349	-0.254699955	-0.168784385	-0.345465207	-0.281377021	-0.365162114	-0.16219143	-0.147450218	0	-0.20011211	-0.146974203	-0.118958784	-0.171227961	-0.359106632	-0.046294227	-0.020908335	0.018863175	0.087678972	-0.140899394	-0.05724522	0	-0.356262324	0.025945624
cg01516737	-0.144586308	0.060088531	0.049281868	-0.001751385	0.120605744	0.100977886	0.068994367	-0.036997035	0.02667175	0.005012465	-0.191026676	0.032605283	-0.000325257	0.064136567	0.075091505	-0.158545589	0.288715688	-0.005237489	-0.203037714	-0.045999859	-0.015174201	0.018037981	-0.048824454	-0.053387669	-0.177542221	-0.031978821	-0.054830462	-0.044830874	0	-0.13376149	0.104215615	-0.113491515	0.092790901	-0.254998265	0.235866324	0.302439778	0.064277552	0.056470183	0.06947735	-0.033648761	-0.022852011	-0.067704851	0.136663296	0.054990176	0.103048516	0.076772925	0.125383114	-0.010914426	0.027313358
cg01578265	0.147609117	0.041662321	0.343934054	-0.097681212	0.199425467	0.285072041	0.22810398	-0.287791035	0	0.248713921	0.00826358	0.136291116	-0.018930185	0.049118862	-0.229238999	0.060031169	0.367839863	0.031784382	-0.012895608	0.117442692	0	-0.726763378	0.003478174	-0.129360671	0.201363144	0	0	0.468120155	0.089336872	0.066675602	-0.102439646	0.520106706	-0.113716799	-0.463099979	-0.239862606	0.234796626	0.102757512	0.044609147	0.172840547	0.293218594	0	-0.14164251	0.17842713	0.305926132	-0.382033059	0	0.009731501	-0.3419885	-0.089587259
cg01632562	-0.550683109	-0.235174683	-0.347863492	-0.862156448	-0.7052846	-0.583935463	-0.45159542	-0.318480233	0	-0.013183751	-0.843796026	-0.048299124	-0.299839317	-0.349808043	-0.546347842	-0.182778356	-0.375865783	-0.685859141	-0.292417984	-0.435135395	-0.626751772	-0.315328632	-0.220919863	-0.820825172	-0.438222803	0	-0.431293192	-0.292057405	-0.351716773	-0.269342928	0.043883383	-0.17901024	-0.051951865	-0.316324261	-0.273025539	-0.383706448	0	0.067620292	-0.550975857	0.154329422	0	-0.24173092	-0.567102042	-0.104489994	-0.086841734	-0.184632713	-0.063522056	-0.413895432	-0.347013201
cg01655958	-0.050213038	-0.015931908	-0.970014814	-0.062849878	-0.447562519	0.170644667	0.566907893	0.189818095	0	0.078248495	-0.319967645	0.383577858	0	0.195454221	0	-0.078769146	0	0.108752309	0	0	-0.149971093	-0.209382084	0.24044368	-0.363748011	-0.013663738	0.072008421	-0.237562192	0.112080991	0.109054092	0.290704932	-0.131189501	-0.178066488	-0.083985904	-0.702347105	-0.082069526	0.289440491	0	-0.013925567	0.037565042	-0.195392823	-0.092231089	0.865759218	0	-0.372224339	0.121170343	0	-0.290497073	0.241840968	0.077902888
cg01814495	0	0	0.16862267	-0.052729932	-0.089598905	-0.525055702	-0.441984776	-0.279058015	0	0.422730449	-0.145428694	0	-0.135301458	-0.074058381	0.100456422	-0.10445584	-0.538420051	0	-0.023040361	-0.026446819	0.254173774	-0.251744659	-0.192185508	-0.10030753	-0.112635207	0	0	-0.010641649	0.050812838	0	-0.107090995	0.005040055	-0.108233529	-0.142573028	-0.422717204	-0.135938075	-0.103362149	-0.177599843	-0.433167395	-0.360112491	0	0.040842773	0	-0.004712536	0.236388442	-0.056877641	-0.096241458	-0.171251049	-0.316936897
cg01866434	0.185478068	0.156098691	0.054736033	0.225323168	0.295042693	-0.172687828	0	-0.171406714	0.245057948	0.10401062	0.346887244	0.076563583	0	0.379802354	0	0.352460833	0.311681759	0.206389395	0.704849087	-0.006382384	0.011057984	0.298829511	-0.077831122	0.241741608	0.323716381	-0.065231226	-0.046425631	0.294176559	0.042883108	0	0.340096008	-0.019034254	0.402534505	0.132919173	-0.002462188	0.342817957	0	0.314436644	0.148418531	0	0	0.121003931	0.036685155	0.149544818	-0.124388727	0.034983504	0.190161333	0	0.247154493
cg01954585	-0.159672619	0	0.033876581	-0.25762769	-0.085236837	-0.16990433	0	-0.07301312	0	-0.149057735	0.078196264	0.054866852	-0.006516749	0	-0.04430779	0	-0.007288244	0	0.161918255	0.08428535	0.00699719	-0.21173651	0	0.167355166	0.189008839	0	-0.08930192	-0.035823652	0	0	-0.017566438	0.00285046	0.029336435	-0.223350637	0	-0.055253291	-0.090285357	0	-0.090739978	-0.168738748	-0.111287446	0.042205468	-0.032330929	-0.221041833	-0.127957072	-0.014226918	0	0	-0.035315536
cg02100150	-0.240911894	0.02710774	-0.02725465	-0.610997481	-0.318695401	0.022551757	-0.09952277	-0.423593261	-0.140595298	-0.20050618	0.01681096	-0.141862755	-0.034782841	-0.246888187	-0.037376529	-0.161682326	-0.006658632	-0.372960586	-0.256641088	-0.180036138	0.079195726	-0.410212031	-0.031766874	-0.080218715	-0.267189755	-0.273707338	-0.830903495	-0.371082425	-0.306456666	-0.283428223	0.02747628	-0.040746005	-0.138089814	-0.228436239	-0.144666905	0.049561544	-0.139524812	-0.065884928	-0.080134471	0.254297511	-0.029141834	-0.233205929	0.066878811	-0.121419423	-0.123478383	-0.033581588	-0.04986981	-0.202434613	0.047714562
cg02244695	0	-0.07001484	-0.233211141	-0.152973436	0.032305047	-0.037728815	-0.081283053	0.042781603	-0.020114409	-0.158297114	0.127746307	0	0.06045294	0	-0.021226435	-0.170074706	0.109925749	-0.028630451	-0.02572075	0.023620503	-0.018390826	-0.165594195	0	-0.29197641	0.209546601	-0.106263709	0.0476858	0.094245619	0.069218683	0	0.113069864	-0.06013413	0	-0.168457638	-0.032927435	0	0.124202604	0.035513875	0.076446869	-0.18926706	0.030498722	0.092190891	-0.050076506	-0.079039411	-0.083445533	0	-0.030446333	-0.286780404	-0.214226411
cg02395061	0.322650368	0	0	0.223213854	0	0	0.313566115	0.327322779	0	0.334834479	0.569458772	0.195445713	0	0.158179426	-0.154822625	0.135233413	0.081201958	-0.168816565	0.528742999	0.17278707	0.169649544	-0.078826976	0	0.739135147	0	0	0.119674697	0.468125278	0.300863666	0.367281469	0	-0.081008198	0	0.288824818	0.657431089	0.137622901	0	0.379248878	0.435459664	0.727695321	0.333265835	0.481809751	0	-0.183265687	0.210931072	0.044126442	-0.226812197	0.27731436	0.094807242
cg02632822	-0.054176736	-0.152973686	-0.04414544	0.103885373	0.194285202	-0.105188426	-0.197137325	-0.025917824	-0.109656391	0.189734172	-0.218384583	-0.143100498	-0.053935779	-0.026382957	0.068799359	-0.067111937	-0.221520712	-0.06675217	0	-0.081907248	-0.099430275	0.18030109	-0.046252298	0.048188613	-0.25678907	-0.029387199	0.047087007	0.062108311	0	-0.073875423	0	-0.076000011	-0.104294044	0.027481219	-0.163609103	-0.054376037	0.107259821	-0.19523639	-0.04821545	0.115902154	0	-0.290752462	-0.142142548	-0.181304356	0.246702163	0.025321609	0	-0.005785823	-0.152970461
cg02646480	-0.490135039	0	-0.033751882	-0.283503286	-0.398765157	-0.482894259	-0.144527539	-0.223702397	-0.210491776	-0.351808259	-0.760285035	-0.064779383	-0.296371382	-0.029894173	0.05297451	-0.087492622	-0.268426452	-0.488722523	-0.027498658	-0.295118289	-0.295187439	0.141298038	-0.319257211	-0.065036229	-0.217664852	-0.297957903	-0.441868394	0	-0.144570692	-0.343803178	-0.111364399	-0.552463359	-0.25755315	0.021849772	-0.230810734	-0.216522161	-0.267854886	-0.337296762	-0.282981287	-0.08808278	-0.296321638	-0.124021041	-0.162193794	-0.173134684	-0.043342207	0	-0.192719079	-0.082240934	-0.42623597
cg02710015	-0.074062764	-0.189939977	0	-0.109516352	0	0.072856785	0.026101842	0.122399637	-0.016202482	0	0.118691594	0.257504308	0.050654914	-0.027053935	0	0	-0.141554126	0.093966909	0	0.014098483	-0.06541766	0.001073739	0	-0.036863772	0.015922959	0.158737405	0.174223146	0.122292371	-0.106668462	0.164078712	0	-0.306000588	-0.054370119	0.100103211	0.108084302	-0.218731886	0	-0.038918385	-0.022755711	-0.071055261	0.060845218	0.191561042	0.068471395	-0.183073787	0.028441064	0	0.028010412	0.083710871	-0.062942223
cg02808379	-0.09241517	0.056119288	0.111155546	0	-0.147355529	-0.191597832	0.090717294	0.102374581	0.004204	0.097647046	-0.050490397	-0.07036481	0.028595917	0.030967963	0.052628243	0	-0.155349417	0.006358329	0.095163939	0.015992567	0	0.071783735	-0.008290019	0.032130809	0.089645546	0	0.050495531	-0.03968564	0.055665148	0.030621679	-0.028669634	0.12770766	-0.010483898	-0.169434565	-0.014693883	0.075500355	0.003167135	0.182862582	0.164377854	0.029201667	-0.011147482	0.077152476	-0.072417939	0.086235995	0	0.112455591	0	0.124571445	-0.07939851
cg02864070	0.238020354	-0.04680364	-0.107309272	0.013956642	0.151716663	0.291792814	0.073489111	0.236433011	0.006286093	0.100109533	-0.131152724	0.020861945	0.047833265	0.0582699	0.072720998	0.281063586	0.279959589	-0.011297043	0.08371941	0.160276802	0.152592352	0	0	0.117366405	-0.033054477	0.038753846	-0.022148198	0	0	0	0.018346724	-0.274878725	0	0.289399024	0	0	0.018665658	0	-0.039661793	0.066072196	0.120006591	0.14209444	0	0.012264127	0.213330334	0.043240704	0	0.106576253	0.172359514
cg03106852	-0.108863801	0.052296466	-0.141673956	-0.326247391	-0.345360376	-0.010426946	0	-0.338605821	-0.081394519	-0.15520493	-0.263598518	-0.055667287	0	-0.059407741	-0.023576408	0	-0.216212533	-0.051068666	-0.210456986	0.031448017	0.067614806	-0.121387811	-0.084911249	-0.029189724	0	-0.050971682	0.126797391	-0.095235931	0.048187012	0	0	0.020657094	0	-0.04376753	0.011162015	-0.168221927	-0.077400261	-0.36455302	-0.295914527	0	-0.063715049	0.020732926	-0.255475454	-0.159939353	0	-0.052519331	-0.041839304	-0.262235335	0
cg03221483	-0.096604586	-0.040527522	-0.02153182	-0.008075698	0	-0.075426998	0.001713332	0	-0.038920191	0	-0.240421626	-0.13543972	-0.013712717	0	0.047474278	-0.063629089	-0.058339587	-0.09236738	0	-0.031879915	-0.015211776	0.140838341	-0.137667906	-0.22804291	-0.084425826	0	-0.189031378	-0.170793539	-0.016378151	-0.043770771	0	-0.10946756	-0.013766421	-0.120980771	-0.052565023	-0.070557614	-0.109669277	-0.195445055	-0.250430926	-0.237551795	-0.001250866	0.087230133	-0.108544626	-0.071680776	0.002710042	0	0	0	-0.264689789
cg03240981	0	-0.036585379	0.225084955	-0.045599754	0.091914142	0.11101585	0.281045343	-0.206700427	0.082845138	-0.095571359	0.008075118	-0.317805417	0	-0.166072185	0	0	0.07208249	0	0.04577246	-0.061534544	0.031503031	-0.108587808	0.208671403	-0.219819669	0.005127389	0.046883475	0.105557037	-0.298212688	-0.010713662	0	0	0.300646612	-0.166884735	0.455084	0.408740945	0	0.014288347	0.109496249	0	-0.009317693	0	-0.029404207	0	-0.040223644	-0.256291513	-0.002292182	0	0.256141767	-0.249759659
cg03286735	-0.057462294	0.056817782	-0.163829159	-0.080075787	0	0	0.082018231	-0.085268408	0	-0.262943644	-0.116823612	0.265859966	0	0.003431027	0.200267068	-0.129333637	-0.143129785	0	-0.287488336	0.223175599	0	0	0.176969085	-0.018686132	-0.02100748	-0.02756211	-0.243524008	0.016176051	0.113936046	0	0.289417138	0	-0.095335009	0.118251308	0.170344191	0.062161699	0.072712849	-0.148554471	0.182204305	-0.032378572	0	0.240852401	0.083113157	0.099149428	-0.007186961	0	0	-0.005478807	0.142436424
cg03481509	0.216288568	0.037231661	0.356872711	-0.182842858	0.687124973	-0.22005724	0.413832178	0.135035157	-0.012595772	0.209748639	-0.613818707	-0.081588047	0.174659343	-0.030558751	0	0.085615971	0.05499125	0.076018294	0	0	-0.169303399	0.420655979	-0.102121175	-0.502971381	0.195370825	0.032644677	0.359376017	0.250130324	0	-0.160655337	-0.008811018	0.253732049	-0.165520792	-0.238192667	0	0	0	0.276440038	0	0.462434141	-0.00085198	0.237438849	0.201852187	-0.042269	-0.271572313	0.256501023	0.032062026	0.282043822	0
cg03541338	0.116957982	-0.064938543	-0.043579609	0.027429682	-0.079600191	0.092187699	0.168406091	0.212362599	0.096866365	-0.194534228	0.461465725	0.053665777	0.149226182	0.080393972	0.029939888	0.081696937	0.050213666	0.102548214	0.081084341	0	0.122516599	0.075807618	0	-0.036943974	0.00980407	0.105999546	0.005403955	0.046367496	0.181811889	0.012593641	0	0.184916294	0	0.165634932	0.172472406	0.183209114	-0.028514737	0.117316362	-0.024214076	0.008917054	0.007085344	0.090871096	0.044869323	-0.009101088	0.066036952	0.093995922	0.043993984	0.19071584	0.066992013
cg03627468	0	-0.175774812	-0.006647528	0.356397871	-0.257809213	-0.375827695	0.096535508	-0.086667397	-0.073488788	0.06254481	-0.825859883	0	-0.171435759	-0.054964573	0	-0.136426954	-0.236051567	0	-0.195268455	0	-0.178950294	-0.043342276	0.047793887	-0.665337354	-0.186480245	-0.345868696	-0.079016337	-0.025222504	-0.458001271	-0.044517722	0	-0.119794262	-0.093268375	-0.515074473	-0.256146028	-0.073591977	-0.039205189	-0.104278605	0.198694588	-0.109439811	-0.056703974	-0.496671198	-0.176885762	0.133772244	-0.082811757	-0.296915511	0	-0.513249806	0
cg03876423	0.05763304	-0.064322087	0.097549455	0.110134863	0.11718323	0.316869847	0.545627555	0.157849611	0	0.415809584	-0.257856636	0	0.076704584	0.023883604	-0.039883009	0.032602123	-0.113380912	0.077691392	-0.072022234	0.20683426	0	-0.209657308	-0.116825488	0.30276416	0	0.020150018	-0.166831038	-0.15516591	0.08703588	0	-0.169999864	0.267619468	0.127620638	-0.250715828	0.135350012	0.113485617	0	0.013698577	0.187003568	0.375847381	0.116008273	0.121761229	0	0.265213909	0.110730684	0.068807968	0	-0.027042757	-0.073405577
cg03994465	0	-0.431327251	-0.21557643	-0.165956758	-0.438794173	-0.074892811	-0.083981733	0.080476748	0	-0.261924963	0.072805063	0	0	-0.083089989	-0.147723779	-0.027667169	-0.279536833	-0.075269677	-0.216246753	-0.05924117	-0.201548299	-0.100318904	-0.042904723	-0.026754817	-0.188075137	-0.129293026	-0.01454904	-0.365597515	-0.193822456	-0.089621633	-0.276235366	-0.287724806	-0.178366431	-0.280004224	-0.111709494	-0.058172748	-0.129376129	-0.092220486	-0.051452212	-0.061229024	-0.151117802	-0.153760133	-0.229054389	-0.165950548	-0.123107707	-0.151776002	-0.097221258	-0.130460053	-0.08274684
cg04006516	0.532037653	0.042446966	-0.312727805	0.470950451	0.108829095	-0.206029681	-0.119961536	-0.084832153	0.262711757	0.36266439	0.444478698	-0.059792667	0	0.171925082	0.120557359	0	0.160598521	0.438608756	0	0.04659757	0.210663365	0	0.328110996	-0.014461534	0.047166966	0.086681493	0.054399739	0	0.144673842	0.390778229	0.196293511	0.259666403	0.341968061	0.566177225	0.189897219	0.086913675	0.224750392	0.183193479	0.181735046	0.193456804	0.216163654	0.19142085	0.211607662	-0.064058332	0.661294934	0.151938934	0	0.261649047	0.138808036
cg04054731	-0.055972609	-0.050359114	-0.030449246	-0.183411189	0.0170821	-0.27628468	-0.088993313	-0.080897268	-0.091354617	-0.109907483	-0.252026841	0.024122324	-0.074542161	-0.059793208	-0.078141622	-0.021844534	-0.284954525	0	-0.072187993	-0.034173358	-0.207589719	-0.077483617	-0.075728824	-0.279410743	-0.053629586	0	-0.116041664	0	0.118508197	-0.048173364	-0.008530638	-0.008528839	-0.191781073	-0.054803185	-0.25614449	0.053192687	-0.077266402	-0.07925494	-0.162083549	-0.128659451	-0.224405973	0.012955862	-0.070554804	-0.118086209	-0.173128456	-0.037751188	-0.066913765	-0.059264945	-0.126183691
cg04117801	0.146613472	0.076686042	-0.155041019	-0.150510303	-0.026363191	-0.143189414	-0.097415935	0.145489222	0	-0.003028147	-0.117842846	0	-0.007670983	0	-0.125596373	-0.137237112	0.043596121	0	-0.024191768	0	0.059589151	-0.049462939	0	-0.00980446	0.062684451	0	-0.018071	-0.107322273	0.07763201	0.067792	-0.11687898	0.043400821	0	0.007369303	-0.17304485	-0.07069652	0	-0.181651789	-0.159330035	-0.122434613	-0.009898656	-0.065442704	-0.045672137	-0.141993387	-0.034877973	0.013626979	0	-0.039725261	-0.015223237
cg04544267	-0.018853142	0.053835768	0.025791084	0	-0.075029386	0.009880595	-0.235449863	-0.116453112	0.022478908	-0.099791125	-0.025267354	-0.025613701	0	-0.045435107	0	-0.099898033	-0.261342254	-0.11543511	-0.108494081	-0.083103208	0	-0.117924854	0	-0.092525171	-0.195050577	-0.05813081	-0.206287925	-0.041331627	-0.068753626	-0.060128142	0.004405746	-0.104283735	-0.158139396	-0.286164468	0.009243002	0.089855075	-0.013073379	0.004346855	0.066565941	-0.123408973	-0.173453964	-0.130819822	-0.014734668	0	-0.036999866	-0.056325041	-0.076597263	0.018534241	-0.078347743
cg04599041	-0.016754792	0.13599359	-0.093275514	-0.287456086	0.23837478	0.213245652	-0.191413185	-0.064883415	-0.177693062	0.253882492	-0.196266351	0.682533512	-0.008867976	-0.110276135	0.436226439	-0.267141057	0.09385529	0.051639952	-0.142340435	0	0.535446278	0.136898525	-0.084035186	-0.405356427	-0.127402692	0	-0.130640451	0.152181644	-0.609936572	0.117811198	0	-0.124277726	-0.001948131	0.10809873	-0.120769765	-0.160860787	0	0.098087991	0	-0.135253208	-0.009423115	-0.256255137	0	0.357564885	-0.089803319	-0.532810056	0	0.263803221	-0.254747249
cg04633600	0.149345758	0.150365873	0.216271814	0.259208612	0.183156616	0.289969466	0.266500926	0.304471271	0.192850449	0.303391167	0.329199701	0.266078824	0.166512416	0.112195462	0.29059911	0.133402179	0.335068701	0.192513655	0.14953693	0.227849296	0.239168372	0.313280095	0.237488255	0.165036562	0.196635585	0.27334128	0.373661306	0.321024197	0.252968737	0.167877294	0.223172805	0.48220431	0.153363962	0.233364502	0.110280758	0.165663662	0.241023175	0.263347258	0.292890979	0.401233153	0.12883994	0.388578799	0.367987577	0.152223819	0.310200335	0.237547113	0.179456543	0.301667468	0.333055234
cg04633922	0.003473598	-0.006228494	0.288945996	0	-0.023955334	-0.037139658	0.096487856	0.111909323	0	0.136560389	-0.049823016	0.163966692	0	0.048055365	0.020565337	0.011668759	0.030526786	0.088332716	-0.005502532	0.155232805	0	0.015899505	0.106651075	0.030855426	0.047283409	0.041346908	-0.024918859	0.103319406	0.00026403	0.060175828	-0.007806294	-0.026727842	-0.002082088	0.033589493	-0.068453223	-0.047540899	0	0.013327308	0.065908669	-0.069687963	-0.010661695	-0.053084735	-0.019575656	0.187600535	0.081999015	0	0	0	0.045140668
cg04659623	-0.286124971	0	0.088728366	-0.138576544	-0.246002543	0.127325027	0.479971698	-0.045461885	0	-0.354442987	-0.302438765	-0.093938043	0	-0.044344951	0.250508755	-0.171865224	-0.118360537	0	-0.10707192	-0.28288347	-0.279904772	0.095848422	0.221033341	0.050185616	0.093340067	0.096715756	-0.311977451	-0.306698678	-0.175471061	-0.390579841	0	0	0	-0.212940793	0	0.067769603	0	-0.247713697	-0.483546573	-0.31575992	0.163382682	-0.428228033	0	-0.35434225	-0.312779567	0.288317585	0	-0.379701274	-0.283979032
cg04797725	0.032279709	0.067938315	0	0.022119311	0.02352142	0.085112299	0.082294944	0.031255472	0	-0.020921064	0.026588779	0.072284228	0.018987746	0.019689262	-0.015321773	0.099170694	0.186067045	0.043842481	-0.02589802	0.056079343	0.011231825	0.016582505	-0.016958052	0.04330737	-0.023905019	0.027357431	0.05831205	-0.009289611	0.025531739	-0.006783394	0.042693749	-0.078438447	-0.006506978	-0.079532405	-0.030616395	0.035969506	0.017381814	0	-0.065908745	0.089026003	0.003229949	0.068991317	-0.001517434	-0.010365742	0.031143899	0	0	0.001731567	0.081674702
cg04928457	0	0	-0.274275081	0.14324939	0.07488199	-0.264884124	0.083924545	0.123736305	0.047446457	0	-0.171553341	0.034490275	-0.117797484	-0.066378431	0	0	0.035777043	0.028515954	0	-0.288194714	0	0.553031014	0	0.147427662	-0.398611744	0.068604358	-0.294111378	-0.166435548	0.182811938	0	0	-0.327433744	-0.036827836	0.019456724	-0.126760455	0	0	-0.13040532	-0.010596534	0.132162196	0	0.118002084	-0.172171169	0.17481647	0.069675789	-0.052634298	0.156685941	0.077267821	0.155529128
cg04998420	0.024835077	-0.035934207	0	-0.014033831	0.020755889	-0.013019843	-0.02617246	0.013024658	0.01255226	-0.02848877	0.012641993	0.033436331	0.015649492	0.004976325	-0.035990245	0	0.014383473	0.021060787	-0.059653518	0	0.051387083	-0.017213845	0	-0.024461848	-0.024330313	0	-0.059157267	-0.003293811	0.000473758	-0.096385385	-0.071926869	0.013583528	-0.049060418	0.031311608	0	-0.055652706	0	-0.020428984	0.014683289	-0.034570544	0.0049489	-0.01628107	0.010783732	-0.14043283	-0.092072777	-0.057074665	0	-0.020717356	-0.08782128
cg05062413	0.104166533	0	0.225140007	-0.051819456	0.153642769	0.540202502	-0.016006641	-0.050903355	0.142288777	0.02854775	-0.130446224	0.056675473	0.086302716	0	0.229619786	-0.088703843	0.135556136	0.324698466	0	0.077363612	0	-0.120325481	0.345851482	0.146273195	-0.260462078	-0.043662038	0.179838583	-0.06062739	0.047351859	0.270919649	0	-0.237264802	0.010351699	0.24016313	0	0.241578632	0	0.434183624	0.205611444	0.284587186	0	-0.015219692	0	0.409308652	0.476003632	-0.22810808	0.037451728	0.057402916	0.139319585
cg05132925	-0.137685211	0	-0.153392208	-0.042808058	0.539948074	0.416919606	0	0.397269807	-0.189705012	-0.876564339	-0.084513362	0.184292693	0	-0.042387452	-0.103052135	0	0.180194385	0.050732982	0	0.005718225	0	-0.436966925	0	0.203516061	0.008475694	0	0.5713499	0	0.365068929	-0.052962881	-0.025583279	0.333803648	-0.307054493	0.511349674	-0.561993826	-0.187844928	0	-0.450257006	-0.228067012	0.301152589	-0.100476693	-0.419858537	0.428000489	-0.237524538	0	0	0.143442675	-0.006772704	-0.287482926
cg05143345	0	-0.289254361	-0.148261601	-0.042787042	-0.408402568	0	0.067857238	-0.43970658	0	-0.269492551	-0.210638982	0	0	0	0	0	-0.096393222	0	-0.366268602	0	0	0	-0.297085315	-0.295206213	-0.387474766	0.057130503	-0.25863424	0	0	-0.49405832	-0.019139229	-0.142273684	-0.062890964	-0.110364329	0	0	0.150389198	0	-0.663637661	0	0.066772795	-0.302161316	-0.115625439	-0.181537096	0.022392562	0.009033121	0.018675247	0	0.402261088
cg05219445	0.149489753	0.043697997	0.241436249	0.345370473	0.305670022	0.097388992	0.230683247	0.130767882	0.05425444	0.288138538	0.421751975	0.109901357	0.065343712	0.074386573	0.076460624	0.124985227	0.006394277	0.128877274	0.120615001	0.037549406	0.285883451	0.149956574	0.103846724	0.032883578	0.157832728	0.04717685	0.132181981	0.058126661	0.152226881	-0.02445786	0.154870769	0.152951326	0.14880591	0.239251911	0.136008067	0.021637993	0.054189971	0.236937971	0.038717209	0.27307167	0.134288492	0.103174447	0.178082446	0.09839941	0.072302559	0.038960663	0.111770911	0.254786482	0.156779338
cg05749493	-0.068000602	-0.035996864	0	0.126282449	0.066978335	-0.177901415	-0.131520074	-0.070799713	0.00443535	-0.094957405	-0.022240965	-0.114528106	0	-0.022434359	0.042288864	-0.043709371	0	0.002511523	0	-0.024998053	0	0.209959238	-0.026025576	-0.0908803	-0.147396273	-0.159339463	-0.034092631	0.103850648	-0.04127903	0.03510588	-0.07591063	-0.262298175	0.047521882	-0.04760516	-0.055611305	-0.146885789	-0.030255368	-0.144599347	-0.090955526	-0.123203169	0	-0.092804153	0	-0.105860012	0.015934898	-0.047662879	-0.033416292	0.047917272	-0.061013749
cg05796128	0.345645281	0.386522287	0.218576275	0.28009923	0.343579654	0.202506237	-0.040089381	-0.223991861	0.284577202	0.250581938	0.730792725	0.171575517	0.19873037	0.148515061	0.078272489	0.452759769	0.126126594	0.367841565	0.352048337	0.106362225	0.140226273	0.105451397	0.218853847	0.215380314	0.200699193	0.201827685	0.121568872	0.198443329	0.101430527	0.155193681	0.077503001	0.246468564	0.423240103	0.10132344	0.044682811	0.129654614	0.045383907	0.180507124	0.231827353	0.146471472	0.128608599	-0.027776031	0.270754121	0.199136377	0.105354202	0.093326016	0.261736653	0.400377786	0.194505402
cg05800756	0	-0.19367869	-0.292834755	-0.266639431	-0.094764487	0.043784449	-0.031822539	-0.199685698	0.222867231	-0.063962749	-0.504015424	0.014125261	0	0.081909183	-0.00507484	-0.13672766	-0.1350648	-0.031594033	-0.025815243	0.024876577	-0.236081182	-0.024716922	-0.13861926	0.295159319	-0.076212318	0.01379807	-0.297929679	-0.189520095	-0.191048666	-0.114188282	-0.106597956	-0.166170619	-0.121747506	0.071167985	-0.360830081	0.114074247	-0.099964119	-0.058255354	-0.340565343	0.024563254	-0.354646605	0	-0.210324627	0	0	0	0	-0.115109852	-0.012040185
cg05875154	-0.078433474	-0.23928126	-0.186068421	-0.236336327	0.088207193	-0.07603737	-0.069296394	-0.164888551	-0.131445894	-0.146779234	0.010061362	-0.154930839	-0.051984453	0	-0.064644194	0.125162454	-0.088866655	0	-0.039043754	0	-0.075836632	0.16104023	0	-0.099711193	-0.326953032	0	0.137889637	0.019348152	-0.221811516	-0.008146835	0.029207113	-0.153270222	0.071453323	-0.09461737	-0.117448312	-0.28488241	0	0.055704797	0	0.020373596	-0.115487206	0.116052887	0.050667126	-0.031903899	-0.031110318	0	0	-0.101364793	0
cg05886367	0.085865199	0	0.260569212	-0.132813492	0	0	-0.136771866	-0.133600017	0	0.207085528	-0.254892136	0	0	-0.003223641	0.176467505	0	-0.263087178	0.079526463	-0.094175246	0.134868628	0	0.203138722	-0.093054988	-0.096743556	-0.142902064	-0.095771235	-0.108690037	0.162369519	-0.090608867	0.063308234	-0.115538168	0.222538671	0.009602686	0	-0.039696982	0.142341758	0	-0.034278446	-0.113746493	0.10903714	0	0.331872648	-0.247250264	0	0.083975057	-0.096016345	0	0.046653039	0.042858679
cg05926862	-0.487991879	-0.505315266	0.019157611	-0.179866543	-0.135785287	-0.559520649	-0.100671728	0.47451661	0.006667339	0.399755019	0.242516368	-0.429895889	-0.089621308	-0.159118719	-0.143393319	0	-0.354558162	-0.119015665	-0.326224729	0.320106827	0	0	0.193194248	-0.602510423	0	0.163412497	0.513337581	-0.034404017	0.046323418	-0.175077088	-0.022507425	-0.218596497	0	-0.241861331	0	-0.218929059	0	0	-0.490967945	-0.437216037	0	0.264991875	0.120359492	-0.190703855	-0.124470917	0.009220154	0.019916757	-0.079046776	-0.074458097
cg06068991	0	-0.121777495	-0.011896281	0.084152423	-0.143102908	0	-0.299896726	-0.042898292	0	0.019086965	-0.200020033	-0.01050309	0	0.059871508	0	0.028789903	-0.122462553	-0.058865253	0.099554544	0	0.007427876	0.087743378	-0.004664256	-0.169515039	-0.065432236	-0.042748655	-0.179792474	0.088634939	0.098802088	-0.142592471	0	0.081575882	-0.14493717	-0.13520471	0	0.029772077	0	-0.305187037	0.01723265	-0.138095753	-0.045346093	0.236959112	-0.029560141	-0.024028304	0	0	-0.025129834	-0.137500888	-0.233398248
cg06465315	0.046847641	0.116675749	0.166701586	0.065005423	0.093987648	-0.090268803	-0.311799551	-0.173831528	-0.012595548	-0.009531544	-0.187666382	-0.056634968	-0.023385271	-0.081667346	-0.012993314	-0.0156395	-0.192729005	-0.165461215	0	-0.098875589	-0.004735506	-0.399552802	0.010978536	-0.095258524	-0.058409145	0	0.120762161	0	-0.018699224	0	-0.056860323	0.017051434	-0.131779366	-0.085039693	-0.15614515	-0.015735681	-9.32E-05	0.11896093	-0.092580212	-0.194619125	-0.052418355	0.216324508	-0.204626645	-0.261577294	-0.219305115	0.04012535	0	0.022360955	-0.241450252
cg06775361	0	0.247731234	0.3548632	-0.681537537	0	-0.38505254	-0.733849538	-0.175285981	0	-0.290166642	-0.056669182	0	0	0	0	0	-0.024518125	-0.319784193	-0.043126112	-0.332936575	0	-0.717834118	-0.288041414	-0.05993297	-0.209066125	-0.123032002	-0.330766823	-0.268286898	-0.45685516	0.176984146	0	0.086568102	0	-0.110853972	0.053598263	0	0	0	-0.336645686	-0.35709916	0	-0.384236584	-0.181237692	0.13015507	-0.456429242	0	0	-0.599570497	-0.091120656
cg06780777	-0.109983089	0.027412132	-0.081258789	-0.172990411	-0.108246769	0	-0.062626787	0.182460707	0	-0.321393556	-0.148112787	-0.134110593	0	0	0	-0.140447857	0.134208542	-0.069512341	-0.141165936	-0.082789523	-0.125293222	-0.145256517	-0.230465025	-0.206376344	0.031987656	-0.034557586	-0.312928903	-0.06004113	-0.038963589	-0.206274717	0	0.159242335	-0.091723599	0.065475699	-0.197224277	0.061778051	0	-0.149455411	-0.046899809	-0.113686325	-0.269928637	-0.352078829	-0.097975165	-0.046724399	-0.147728294	-0.078575228	0	-0.048646335	-0.522557335
cg06873461	0.055154924	-0.059890763	0	-0.074423692	-0.065607661	0.006911631	0.122095398	0.072331563	0.009320628	-0.26658573	0.126384863	0.189633957	0	0.037147595	-0.047342822	-0.24544786	0	0	-0.029258731	-0.008236453	0	0.197838497	0	-0.086859079	-0.11520996	0	0.050337479	-0.052858744	0.141850473	0.020285251	-0.099328785	0.004739701	0.069190913	-0.105768306	0	0.044208722	-0.025795799	-0.09314913	0.046109755	0	-0.040923495	0.060339425	0	-0.036997195	-0.085304938	-0.046420434	0	0	0.00292963
cg06894651	0.03727618	0.024032548	0.069294049	0.0096726	0.08614737	0.038208801	0.055571504	-0.001347941	0.055972648	-0.056013161	-0.21293157	0.007512839	0.008241092	0.104208361	0.102675461	0.047055315	0.095504471	0.139049586	0.037765598	0.022867489	0.1322916	0.125790349	0.042903962	0.219283117	-0.041628843	0.084997027	0.166770688	0.097305143	0.165808568	0.050948428	0.026698033	-0.021254111	0.039446775	-0.016580314	0.088591192	0.031209146	0.027691726	0.086063369	0.14009403	0.075383067	0.05199404	0.025699587	0.006610003	-0.030927107	-0.050968288	0.070855174	0.114131176	-0.072438954	0
cg06974135	0	-0.224738348	0.05038061	-0.465258755	0.151374637	-0.16855046	-0.466332727	0.353844336	-0.159285946	-0.274678332	-0.186478559	-0.170621047	0	-0.077275485	-0.038610124	-0.293899488	-0.006286959	0	0.148493627	-0.373657341	-0.282865753	-0.475976298	-0.211019569	0.332252969	-0.375464157	-0.046579555	-0.424911128	0.637440152	-0.012178261	-0.342593374	0.101699586	0.292296228	-0.107744568	0.313500422	-0.872889808	-0.285551161	-0.024745731	-0.13355116	0.182675701	0.313320415	-0.340717998	0.158013828	-0.138301843	-0.623218591	0.008611118	-0.326406891	0	-0.378343936	-0.194252783
cg07062764	0.039105989	0.094980733	0.110829623	0.277020011	0.166982619	0.193435422	0.271553066	-0.248970129	0.039725324	0.408910812	0.30870165	0.204306757	0	0.155745968	0.049282761	0.271309787	0.195051277	0.067477448	0.212697888	0.161917356	0.390837496	0.157510954	-0.018610036	-0.154196267	-0.020648868	0.071381164	0.241711705	0.059514021	-0.048249776	-0.121466249	-0.076638433	0.105180585	0.070415657	0.147123333	0.181730022	0.234854043	0	0.129286792	-0.250486829	-0.251775307	0.091616698	0.132595647	0.067522053	0.44634897	0.260393537	0.097303533	0	0.128051458	0.323687473
cg07147958	-0.273222339	0.104606957	-0.086523282	0.238665087	0.021939905	-0.106316694	-0.118995038	0	0	0	0.399761177	-0.216122162	0.010551061	0	0.017122261	0	-0.111096043	0.084040734	0.015255565	0	-0.128535541	0	0.06591065	-0.115183233	0.283024987	0	-0.04024308	0.097943258	0.160884313	-0.099547923	0	0.681665832	-0.019461446	-0.355084554	0	0.170575751	0	-0.036414597	-0.118510799	0.119881307	0	0.186552491	-0.046439701	-0.219895218	0.064436858	0.094305795	0	-0.250978184	0.06384492
cg07167396	0	0.241278628	0.649522852	0.610366558	0.111320378	1.066805628	0.47270059	0.34847023	0.100650544	-0.149636226	0.78430002	0.174038165	0.114948203	0.363763588	0	0.83183992	1.308344204	0.21873775	0.410404302	0.720649557	0.437915429	0.700426511	0.955020703	0.239211247	0.252534655	0.316243859	0.43024141	0.298331067	0.130752547	0.12858176	0.061408971	0.125693489	0	0.690040321	0.312327265	0.683514446	0	0.529909362	0.340713496	0.330821917	0.146323809	0.417021093	0.409803407	0.805217884	0.23855716	0.411755675	0	0.396727238	1.327646683
cg07285675	0.18349286	0.110918665	0.429971813	-0.120241213	-0.273719522	0.235737517	0	-0.419216149	-0.226157619	0.190118991	-0.483083062	0.15412686	-0.024547654	0	0	0.092819958	-0.107448004	-0.306402829	0.023384179	-0.080036994	-0.11784019	0.122489758	0	-0.100937246	0.078494359	0.020063538	-0.002191472	-0.332206687	0.224629967	0.052005427	0	0.298413649	-0.154220311	-0.146793902	0.334690118	-0.243854447	0.036200198	-0.243994966	0.212030561	-0.292605436	0.044672133	-0.285825344	0.145383988	0.515764951	-0.224355605	0.396002599	-0.062692522	0.281845155	0.410730109
cg07315993	0.094397624	-0.008034223	0.019692718	-0.115447211	0.086900576	-0.009095033	0.045507144	-0.065597646	0	0.024111951	-0.082640712	-0.074473338	0.00262504	-0.059455292	-0.020204635	0.009195687	-0.088528532	0	0	-0.075093351	-0.062179372	-0.070380179	0	0.009051996	-0.005182165	0.031620275	-0.046918756	0	0.068859115	-0.063072618	-0.073879752	0.087997417	-0.014306387	-0.008857602	-0.030308693	-0.002268073	0.005348736	0.001597007	-0.039648583	0	-0.050471461	-0.079884101	-0.000460161	-0.007052929	-0.057958736	0	0.013624398	0.036169925	-0.054282707
cg07368796	0.172133706	0.001834036	0.154626233	-0.05299074	-0.027957235	0.054888099	-0.00693703	-0.053412674	0.025959384	0.048362453	0.070305338	0.052626772	-0.038851119	-0.008043967	0.068423592	0	0.028374317	0	0.061270428	-0.089677938	0.048118595	0.110273096	0	0.177721895	-0.075105266	0.040710499	0.051389694	0.033623837	0.031377997	0.09702092	0.044328554	0.141832555	0.111746927	0.229764159	0	-0.000343755	0.011052282	0.143715113	0.134307354	0.116327144	0	-0.027198659	0.106094559	0.006232478	0.026449288	0.069737245	0	0	-0.002781963
cg07708622	0.010101056	0.020057487	0.048053443	0	0.019485761	0.07719368	0.017222013	0.099870366	-0.010154792	0.009328086	0.097914231	0.036002452	0	0	0	0.115881176	0.116870883	0.046939775	0.020195485	0.047990193	0.016340687	0.042244663	0.042900049	0	0.001596468	0.006161173	0.138837347	-0.03598465	-0.000969876	0.04949564	0	0.082874989	0.043030311	-0.009597655	0.019494465	0.045866702	0	0.008987774	0.087637082	0.110754699	0.066750969	0.022656618	0	0.037180926	0.000672672	0.053699141	0	0.025290736	-0.001703856
cg07791585	0.23410934	-0.186484078	0.18118371	-0.028641163	0.613332299	0	0.266992004	0.119302638	0	-0.479469138	0.479514627	-0.250877327	0	-0.293038267	0.16934346	0.143434838	0.395654076	0	0	0.04901121	-0.326025389	-0.365267963	0.080559378	1.416259698	0.21237348	0.084910664	0.097097835	0.278936018	0.282381055	0.431401526	0	0.800639114	0.014555247	0.397657901	0.439755212	0.144384071	-0.05465143	-0.144075456	0.46596907	0.288748637	0.164625657	-0.439014269	0.675897608	0.474818488	-0.120077678	0.036261041	0.09466972	-0.043227719	0.332201358
cg08077807	-0.040391712	-0.1603821	0.172557138	0.173989932	0.227179579	0.254394069	0.08695941	0.26075072	0	0.30238894	-0.324845728	0.041218506	0.120722821	-0.028552511	0.12215907	-0.074718535	-0.049624301	0.092348656	0.01226493	0.262028753	0.137521394	0.462386646	0.010733838	0.024131999	0.186408851	0.02094705	0.025072738	0.075609603	0.298327065	0.079620784	0.162089088	0.124558473	0.292062068	0.523512552	0.018395996	0.056995096	0.177620714	0.200202639	0.139768696	0.10700089	0.12136231	0.137817185	-0.095930665	0.282569172	0.232026534	0.129834878	-0.014262196	0.077777807	-0.166987437
cg08092111	0.144384179	-0.126959481	0	-0.055036406	0.313690105	0.147103522	0.046639915	0.303439115	-0.148978928	-0.018945012	0.050897484	-0.088185109	0	-0.122931866	-0.071194334	0.042314183	0.169616949	0.03729662	-0.036937077	-0.00759594	0.138481028	-0.007001927	0	0.359072204	0.054086925	0	0.11152473	0.085450372	0.071957915	0.07350208	0.264837617	-0.158913947	0	0.076687268	0.358164851	0.186519448	0.155035728	0	0.092385643	0.027045219	0	-0.031183205	0.088236757	-0.121952815	0.006133467	0.237143139	0.043457731	0.038718114	0
cg08101407	0	0.056821751	0.059960609	-0.004636741	0	0.120999829	-0.068207459	0.068508011	-0.021853546	0.077744006	0.155669227	0.145061691	-0.004964744	0.035443724	0.043822773	0.176277918	-0.00281673	0.023509722	0	0.084653406	0	0.130732637	0.099329361	0.081551106	0.101836108	0.019273379	0.244681281	-0.046872306	0	0.034157516	0.096322381	-0.056459354	-0.009917964	0.068459614	0.104570928	0.048640581	0.021194004	0.012983369	0.09373041	0	0.014475405	0.148448629	-0.002463333	0.034633276	-0.021430743	0.024055177	0.024536509	0.069074512	0
cg08112737	0.049021085	0.227554276	0.045437903	0.078832182	0.433761319	0.18445778	0.414439841	0.269723172	0.007231794	-0.006279862	0.600009615	0.356397169	0.220599073	0.037448526	0.162719181	0.36517446	0.399671262	0.211847092	-0.013672451	0.156764319	0.123193368	0.197681213	0.057950657	0.151485851	0.364486646	0.198778384	0.04090679	0.101207107	0.468196504	0.488850279	0	-0.051633853	0.204815719	0.122652969	0.550413054	0.281610715	-0.000658145	0.160323411	0.121466025	0.135623352	0	0.366044309	0.102045049	0.193273286	0.029637846	0.149781871	0.018947106	0.209592315	0.289232602
cg08133848	-0.211824832	0	-0.158725988	-0.03265489	-0.163284232	-0.079154682	0.065150136	-0.360257424	0.13312427	0.129868836	0.273789744	-0.032944634	0	0	0	0.085772349	-0.025697352	-0.12388961	-0.11410552	0	-0.028732375	-0.165416203	0	-0.254966665	-0.223057836	0	-0.009500546	0.131084837	-0.040159609	0.103571906	-0.130655213	-0.308083495	0	-0.127874862	0.264977712	0.023915703	0	-0.133206882	0.04422728	-0.156396281	0.000471865	-0.29506542	0	-0.010806173	0.03280004	-0.03739506	0	-0.100419274	0
cg08451870	0.125898853	0.156900663	0.126866226	0.342818169	0.294226437	0.29953553	0.220560339	0.253548415	0.338336847	0.266040667	0.362506608	0.363313682	0.305436705	0.06651826	0.181251506	0.408875214	-0.218587574	0.343904568	-0.034221607	0	0.228958425	0	0.3144203	0.189470505	0	0.292182927	-0.036821719	0.167466137	0.028602103	0.250351228	0.141476139	0.359310564	0.605964133	0.309002796	0.217400014	0.266672487	0.288856998	0.009194095	-0.119446202	0.12183391	0.135954337	0.238104566	0.231394661	0.333989848	0.044476729	0.00607888	-0.036475028	0.103093989	0.290455933
cg08453458	0.049777034	0.094611885	0.07965226	0.040951692	0.094425438	0.459387635	0.185438515	-0.147987819	0	-0.070007139	0.188024211	0.217845664	0.017330006	0.080036935	0.034908163	0.185029515	0.184510659	0.043244603	0	-0.016361279	0.093041918	0.163567161	0.154325374	0.1601091	0	0.013035202	0.195283106	0.10455996	0.041885903	0.127318139	0	0.204529671	0.086488138	0.014924217	0.072587007	0.227708901	0.075977786	0.119812425	0.139853953	0.162032027	0	-0.068254384	0.120964442	0.200290503	0.027466758	-0.047469946	0.016043941	0	0.288957943
cg08468965	-0.335168792	0.014976267	0.064784512	-0.306213733	0	0	-0.614302836	0.146017598	0	-0.159139743	-0.049624267	-0.337337265	-0.049104693	-0.070270462	0	0.020819316	-0.04529212	-0.238518483	-0.093429095	0	0.177031418	0.171602774	-0.125338326	-0.299381365	-0.11190467	-0.162903958	0.406189154	0.160492507	0.272354792	0	0.06578489	0.033418173	-0.024393014	-0.342582544	-0.027680607	0.085417277	0.143637511	-0.214773854	0	-0.080481191	-0.123817273	-0.309540225	-0.094908899	0.195517649	-0.213045552	0.193055034	0.064440638	-0.287399077	-0.188978489
cg08638632	0	0.180241438	0.083687255	0.241244076	0.344455198	0.075959751	0.204363185	0.643160093	0	0.188279	-0.410594381	0.118051564	0	-0.05364774	0.021836213	0	0.608889339	0.077668061	0.100879849	0.056362709	0.021985297	0.074184784	0.053826574	0.390521499	0.547853481	0.11599481	0.281024982	0.015953574	0.456925616	0.210560248	0	0.286374222	0.12049387	0.273910889	0.41495867	-0.166773045	0.067825194	-0.193283495	0.244000324	-0.226418077	0.044247905	0.258288212	0.278447935	0.153760909	0	0.270117929	0	-0.124221533	0.281873571
cg08813944	0.07465654	-0.056059273	-0.012439298	0.046143559	0	-0.11368522	-0.171598281	0.127668684	0	0.105518206	0.02020131	0.102839343	0.076764487	0	-0.058075043	-0.025077805	-0.258484326	0	0.049688672	0.021782714	0	-0.063154308	0	0.377300696	-0.099701502	0.004835398	0.120329921	0.086576132	0.054836687	0.058055913	0	0.009412887	0.146254698	0.067044427	0.003931029	0.141304475	0	-0.028006967	0.157539068	-0.03312948	0.001068096	0	0.246245399	-0.028522212	0.066117337	0	0	0.191704893	0.082796443
cg08981980	-0.279457173	-0.042032247	0.006632678	0.016516127	0	0.045695347	0.106479232	0.053693462	-0.342166068	-0.197680818	-0.306745795	-0.104481228	0	0	0.041269483	0	0.129826181	-0.139443602	0	-0.018029254	-0.030519919	0.175926586	-0.240150751	0.013921686	-0.03803391	0	-0.084378672	-0.183053598	-0.150848429	0.055816429	-0.365731944	0.125723739	-0.084267135	-0.196605119	-0.099866878	-0.150312359	-0.197495085	-0.141461016	-0.041260496	0.140727227	-0.204099268	-0.215799659	-0.234955877	0	-0.182870588	-0.214296954	-0.121064668	-0.259701583	0.017912394
cg09039685	-0.1487537	0.616173075	0.412183324	0.274670961	0.503774704	-0.031364036	0.596348343	0.216189601	0.109620495	0.52339729	0.148455794	0.137749035	0	0.188384424	0.092958844	0	0.325903596	0.186120505	0.061542699	0.082882468	0.145277537	0.306069845	0.173202791	0.609397286	0.123660193	0.205737693	0.028578436	0.113285439	0.16143862	0.048095833	0.03162888	0.253331068	0	-0.221115459	0	0.317139659	0	0	0.073224344	0.39899255	-0.042327545	0.023351712	0.271813785	0.110957614	0.263998793	0.257479623	0.2293115	0.06337721	0.015716225
cg09064148	0	0.127527686	-0.129220558	0.125155376	0.026176298	0.180218392	0	-0.115897496	0	0.076903366	0.146249166	0	0	0.058083151	0.190290511	0.015721633	0.30096462	-0.04866754	-0.077795231	-0.017128712	-0.00774163	-0.309365645	0.121371895	-0.194209458	0	0.051634679	-0.208921539	0	-0.125417153	-0.133319242	0	0.040673623	0.015463862	0.312413575	0.193416596	0.093150669	0	0	0.038870053	0.095430572	0	-0.338973191	0	0.066471433	-0.021674327	0.021427061	0	-0.029370532	-0.053956829
cg09142848	0	-0.020845494	0.025997226	0.365572524	0.124962269	0.080962972	-0.129473393	0.205042069	-0.026678593	0.672679107	0.144545018	-0.134175193	0.152689192	0.312656483	0	0	-0.258300192	0.023715055	0.062236083	0.192102178	0.08330276	-0.017209873	0.009676521	0.141342892	-0.05839134	-0.034602759	0.048759453	0.37320446	0.032777844	0.095550808	0	0.345014065	0.155703579	0.031948579	0.226398214	0	0	0.249401549	0.34693733	0.060540288	0.206985945	-0.270872796	-0.00911675	-0.062061134	0	0.077292548	0	0.104500563	0.342745547
cg09177194	-0.115360159	0	0	-0.047663127	0.005241528	-0.000187071	-0.032608761	0.08642857	0	0.166298484	-0.070462512	-0.034304245	-0.057956033	0	-0.029848022	0	0.192116639	0	0.065449997	-0.027581822	0.000785607	0.098791794	0.033235778	-0.038494484	0.271667274	0	0.219706096	0	-0.215669986	-0.138746428	-0.134467752	0.056653548	0.070148302	0	-0.37409851	-0.173408984	0.05399246	-0.241671477	-0.188723319	0.148786327	-0.002057618	-0.015039742	0.015986968	0.043779417	0.133976112	-0.205553789	0	0	0.097650077
cg09356916	0	0	0	0.043925782	0	-0.133301945	-0.229334296	-0.024221931	0	-0.016294511	-0.115535115	0.086323875	0	-0.029784865	-0.09396867	-0.165916424	0.08092716	-0.075855298	-0.031742851	-0.09605986	0.073721987	-0.090414282	-0.053295182	-0.310871133	-0.154985365	0	-0.037872947	-0.085265607	0	-0.195123685	0	0	-0.179066895	0.172673838	-0.203432468	-0.226218348	-0.050551469	-0.250519368	-0.124830066	-0.204835484	0	-0.047694762	-0.086233708	-0.052513088	0	-0.14095172	-0.078086238	-0.233276927	-0.15288396
cg09579605	-0.395443967	0	0	0	0.079492822	-0.127807123	0.24699843	-0.095280304	-0.385762553	-0.052789788	-0.655221113	-0.090482093	-0.029005095	0.065217292	0	-0.204463203	-0.439083757	0	-0.234582094	-0.040810094	-0.011500554	-0.036721185	-0.247396042	0.097439074	0.010651549	-0.09957522	0	0.021592665	-0.1564206	0	0	-0.179431724	-0.042024695	-0.22186396	0.18425712	0	-0.233952791	0	0.089265187	0.093007305	0	-0.18267091	0	0.069252508	0.117322747	-0.304457211	0	-0.196079331	-0.16086599
cg09869167	-0.128666686	-0.287953325	0.060605715	0	0	-0.035302275	0.090954443	-0.242047543	0	-0.112160419	0.835654444	0.153001419	0.001530705	0.089063682	0	0.535904152	0.025739136	0	-0.130118998	0.035028103	0.077179392	0	0.344500948	0.307601157	0.139417134	-0.151849238	0.043717315	0	0.168032204	0.348073952	0.096681584	0.039562493	0.048370086	-0.27736067	0.418555091	0.701821612	-0.406367216	0.329630046	0.117706921	0.321356676	0.279926991	0.056217087	-0.137266766	0.084424081	-0.041535159	-0.082875688	0	0.00431736	0.235284717
cg09931909	-0.174710425	-0.084274905	-0.073841819	0.085257851	0.169390783	-0.029637786	0.343469723	-0.027660986	0	-0.410458461	0.386737563	-0.087586646	0	0	-0.145689891	0	-0.083976369	-0.080395273	0.030237924	-0.04152922	-0.222834789	-0.170013013	-0.005887318	0.034766991	-0.003959007	0	-0.220497199	-0.130782088	-0.027153107	0.048883501	-0.099697417	-0.261969519	-0.220996252	-0.331003419	0.041619922	0.079788863	-0.236872491	0.279429736	-0.0099697	-0.071238123	0	-0.034685465	0	0.250463629	-0.267435492	0.035445443	0	-0.076342033	0.129701952
cg10172783	0.196375216	0.042415087	0.102276507	0.069653607	0.00976671	-0.099764248	-0.110286298	-0.022458677	0.027423371	0.142352526	0.028736292	-0.053895853	0	0.017006138	0.045970836	-0.036549828	-0.111177934	0.064562504	0.029055231	0.040176869	0.064800881	0	-0.058056731	0.137697723	0.121547949	0	0.005703551	0.040630827	0.014169163	0.006755196	0	0.233655104	0.159930178	0.104139638	0.01684164	-0.0424358	0	0.038326169	0.09617833	-0.064420436	-0.082043265	-0.079326249	-0.10327691	0.065437404	-0.022259479	0.08250634	0	0.128675525	0.080748036
cg10200388	0	0.011956658	0.117568337	0.048850759	0.032356387	0.035709152	0.092553878	0.097397641	0.003508913	-0.05065404	0.021120922	-0.007222414	0.051196572	-0.002468063	0.053241326	0.043070715	0.008260092	0.010534096	0.064322596	-0.042202331	0.086402529	0.059466848	-0.051113495	0.189425555	0.045747722	0.002874666	0.013134255	-0.007870011	0.005028676	-0.002651915	-0.036783435	0.045950993	0.105819344	0.097346044	-0.068359428	0.077334851	0.028178058	0.02764942	0.031079764	0.018495724	0.038411901	0.103286468	0.072530863	0.085718988	0.079448813	0	0.02315471	0.014828735	0.053516995
cg10460036	0.149061769	-0.00322753	-0.052884153	0.224853664	-0.106490675	0.152833556	-0.383064971	-0.442189442	-0.337310215	0	-0.276893486	-0.046635386	0.245820207	0.032801954	-0.042187817	0.027017321	-0.584050534	-0.132486809	-0.283055533	0	-0.048794472	-0.216848674	-0.069835645	0.340088267	-0.298144083	-0.015208734	-0.137121081	0.146898297	0.305534647	-0.000405839	0	-0.092091478	0.036486735	0.461940754	0.386568328	-0.011592382	0	-0.539990013	-0.057231051	-0.269387849	0	-0.38823866	-0.211269387	-0.608264833	0.009530269	0	0	0.370146019	-0.341154595
cg10596590	0.052991088	-0.039050038	-0.017564964	-0.055821248	0.194253485	0.04309617	0.054382619	0.124280981	0.04428626	0.207141912	-0.066069415	0.200121235	0	0.062504617	0.003510228	-0.076300249	-0.01866628	-0.149703134	0	0	0.0458812	-0.06922246	0.035965696	-0.251375679	0	0	0.082418378	0	-0.042020315	-0.140308904	0.070063338	0.2861163	-0.112684528	0.103951613	0.147335343	0.161276774	0	-0.006994061	0.036421361	0.181686389	0.1667524	0.110620326	0.067374486	0	0	0	0.031436845	0	0.134364613
cg10834205	0.146977391	0.155494776	0.212238581	0.098864188	0.16577871	0.071583057	-0.00490751	0.311700922	0.099749764	0.222989526	0.017788144	0.121218825	0.076765052	0.192347907	0.142917699	0.119678055	0.011972661	0.131522069	0.192236858	0.177214092	0.134418199	0.325026097	0.128458786	0.257169625	0.200087575	0.14502784	0.191006396	0.117063851	0.104340943	0.015937112	0.077006599	0.156234353	0.077336514	0.209489556	0.074232952	0.126774246	0.127751369	0.054257324	0.120283305	0.060967934	0.11959338	0.086109522	0.231749036	0.178124498	0.093537491	0.124241662	0.066155924	0.093402216	0.196343448
cg10886225	0.128507743	0.068979267	0	0.194391313	0.104666562	0.23316827	0.392914534	0.045241038	0	0.043026413	0.078132248	0	0.080823204	0	0	0.097548921	0.030840982	0.211007055	0.052516451	0.209516344	0.20720936	0	0.0775757	0.376966087	0.241370564	0	0.036565305	0.12129188	0.201165968	0	0.167397016	-0.00765729	0.277066405	0.072964822	0.105915479	-0.0167551	0.243539081	0.179117042	-0.01266747	0.359989114	0	-0.059286193	0.017334729	0.204386506	0.107765904	0.034662988	0.113955897	0.030570037	0.24597274
cg10911844	0	0	-0.015745209	0.370860662	0.203433313	0.215535737	0.161298268	0.008988339	0.0595066	0.358132426	0.337231706	-0.039979684	-0.093720789	0.09548628	0	0.044838509	-0.040320403	0.072240267	0.200654129	0.055419793	0.068617238	0	0	-0.04145683	-0.152331883	-0.011396131	-0.112726457	0.146264455	0	0.014576476	0.026869838	-0.331200327	-0.033169033	0.201173347	0	-0.167834837	-0.120639289	0.293844565	-0.060759637	-0.040452111	0.30066595	0.260874872	0.032995216	-0.152636055	0.147375573	0	0	0.195649032	-0.031348208
cg10949319	-0.074996527	0.150911806	-0.192451776	0.113940542	-0.167629847	0.273248879	0.543504386	0.163216143	0.295820238	0.260209923	0.036913997	0.428494653	0	0.323155341	0.187939677	0.351365602	0.842088171	0.057289698	0.11117219	0.202384233	0	0.1709309	0.093794291	0.187089022	0.634893906	0	0.258816819	-0.055422917	-0.141444892	-0.032307863	0	0.179498551	0.246465985	0.414253223	-0.0132484	0.151095086	0	0	0.217931831	0.882520301	0.112011238	0.717380423	0	0.197164534	0.467719592	0.447351805	0	0.323249287	-0.236242048
cg11173246	0	0	0	0.115640512	-0.182043257	-0.043820773	0.085392643	-0.015739369	0	0.147947222	0.087168027	0.000649161	-0.060841956	0	0	0	0.130746127	0	0	-0.104348627	0	0.173873968	-0.13643012	-0.161739095	-0.191143248	0	0.297885458	0.164590541	0.287591399	0.009891226	0	-0.165115854	-0.125169021	-0.056343091	0.348721795	0.133908346	0.020571269	0	-0.006181863	-0.024984408	0.013788642	-0.250484776	-0.136207694	0.027964393	0.016648075	0	0	0.077839188	0.023912397
cg11520493	-0.102653401	-0.193746524	-0.117825344	-0.196290783	-0.233328901	-0.140477659	-0.06197047	-0.166016457	0	-0.092164512	-0.035628368	0	-0.028999745	-0.093020323	-0.183868272	-0.055655014	0.069659234	0	-0.040910227	0	-0.105198671	-0.105708713	-0.033097459	-0.022450406	-0.202126281	-0.064825192	-0.194101715	-0.018192801	-0.057450397	-0.042786025	0	-0.053745799	-0.056694194	-0.215356349	-0.204608053	0	-0.151779347	-0.166871042	-0.224790679	0.222595064	-0.21174923	0.131581369	0	-0.132723526	-0.1588153	-0.15523601	0	0.057670742	-0.184880745
cg11591752	0.251359333	-0.020026232	0	-0.264113965	-0.116494684	0.144988088	0	-0.194771756	-0.050384713	0	-0.037454928	0	0.080206452	0.121053275	-0.169889623	0.003942544	-0.311094623	-0.143795541	0	-0.118636953	0	-0.432992463	0.06472257	-0.069712237	0	0.184506894	-0.26037464	0.244337561	-0.196024625	0.013537262	0.041620104	-0.129437369	0.187287377	-0.231206708	-0.09733364	-0.169892165	-0.002757547	0	-0.118941861	0.024272466	0.031013653	0.009488561	-0.150581619	0.201179247	-0.267719147	0.293782413	0	0	-0.309550565
cg11793977	0.016422975	0	-0.252307404	-0.213473145	-0.156350826	-0.171671701	0.020519315	-0.008695037	0	-0.973455518	1.269850308	0	0	0	0.005916923	0.030767972	0.171896835	-0.339526089	0	0.184402709	-0.559312019	0	-0.20603222	0.29331527	0.459532406	-0.256916738	0.096069172	0.014768973	0.07067038	-0.081165875	-0.373944164	-0.387111979	0.124656143	0.045663849	0	0.45732702	0	0.594255714	0.38958776	0.096659717	0	0.25291601	-0.094531637	0.040057369	-0.159836874	0	0	0	0.208023702
cg11800117	0.181667662	0.017017544	0.11931499	-0.0199273	0.003162471	0	0	0.029050473	0.101775596	-0.133277283	-0.124674355	-0.051268981	-0.029081308	0	0.167126162	-0.084318745	-0.096679886	0.077514217	0	0.124124819	-0.099354354	0.101120181	0	0.067285611	0.167308495	0	-0.122838488	-0.016749062	0.059843822	0.040124142	0	0.053700942	-0.051122813	-0.125327695	-0.179291037	0.067408129	0	0.039252401	0.098014823	-0.080202554	0	-0.038849554	-0.02760841	0.031130809	0.067968781	0	0.024215026	-0.206380527	0.094515793
cg11805552	0.272341085	0	0.337761629	0.080667321	0.248950509	0.081485512	0.352085487	0.327693183	0.087326928	0.13558933	0.358076537	0.02598125	0.122264174	0.165685891	0.217882248	0.26698176	0.456152172	0.287143832	0.105418237	0.092623908	0.201446728	0.375163828	0	0.456666344	0.393377207	0.124373509	0.208111046	0.043849566	0.191993065	0.321702802	0	0.379580902	0.146544765	0.252003698	0.15828363	0.159953024	0.111211233	0.473376736	0.106122555	-0.006211633	0.308018113	0.312216584	0.192844347	0.310779235	0.265720773	0.365253534	0	0.339148139	0.277367836
cg11907262	0.157953016	0.198048983	0.049733906	0	0.219297174	0.248294113	-0.245489893	0.119034035	0.096143796	0.019238178	-0.042774326	0.0652428	0	0.081564992	0.122210023	-0.048454	-0.073085228	0.019157187	0	0.172387379	-0.055599332	0.009144131	0.052024361	0.120400635	0.053110599	0	0.093307669	0	-0.113144165	0.082659137	-0.016955772	0.033914413	0.0350159	0.165674473	0.032238628	0.106177208	0	0.086484527	-0.063410325	-0.032937938	0.160995366	-0.082460767	0.013930037	0	0.084889365	-0.013843556	-0.004499973	-0.055134379	0.290164088
cg12062819	0.011410897	0	0.069195791	0	0.003800697	0.033486569	0.059048963	0.050506803	0.038633272	0.083256548	0.005679514	0.006749539	0.025373584	0.056349987	-0.013973205	0	0.060324784	0.010837567	0.085587607	-0.008346449	0.023229235	0.065629732	0.021681652	0.089933789	0.055258757	0.100759033	-0.003721261	0.035347525	-0.019168558	0.015792247	0	0.010973248	0.025122718	0.079374298	0.035584226	0.06040306	0.005597487	0.070538408	0.093361513	0.081728017	0.060587253	0.036353662	0.076874055	0.049140154	-0.016137793	0.082348635	0.001751685	-0.022911139	0.052189245
cg12378939	-0.083908498	0	0	0.109628438	-0.056184705	-0.04475978	-0.181554305	-0.292649922	-0.021893026	-0.035561708	-0.140369417	-0.003263026	0	0	-0.068600725	0	0	-0.089365079	-0.024387654	0	-0.123331998	0.137826799	0	-0.399122144	0.071771203	0	0	0	-0.256870363	0	0	-0.309337103	0	0	-0.119548509	0	0	-0.117511522	-0.078450259	0.023999153	0.084084496	-0.246131629	-0.150877896	-0.132513002	-0.131512459	0	0	0.046947151	-0.056024412
cg12383580	0.246796175	0.06331346	0.069733551	0.135740621	0.513823554	0.021976824	0.294739627	0.181454052	0.045105679	0.472643374	-0.051875802	0	0.257790781	0.145066517	0	0.088544557	0.068862264	0.052142606	0	0.251393452	0.065563439	0.361978101	0.228485335	0.098603375	0.44884036	0.102420529	0.302646221	0.106525927	0.129269714	0.192601568	-0.008512509	0.315806749	0.246504073	0.196540805	0.103583865	0.364414968	0.099708069	0.242618228	0.519452677	0.028197387	0	-0.006291533	0.01698982	0.261798903	0.333537408	0.246173623	0	0.049145641	0.031020522
cg12459028	-0.067319775	-0.477774744	0	0.399324227	-0.344667606	-0.498990173	-0.308844531	0.039266444	0.17786838	0.436897272	-0.353946276	-0.427048796	0	0	0	-0.215500481	-0.011090817	0	-0.054621745	-0.041360664	0	-0.273480409	0	0.286079816	0.045155173	-0.036848506	-0.237029715	-0.083842749	0	-0.096862645	0	-0.36831045	0	-0.216338015	-0.065419779	0.489980449	0	0.291788774	-0.281861708	-0.198213061	0	-0.140658178	-0.230459047	-0.413222951	-0.759679149	-0.437608716	0	0.385765993	0
cg12613020	0.263967807	0.245011963	0.319859534	0.089051631	0.515969754	0.230365006	0.198770471	-0.036465429	0.149160695	-0.341661412	0.530832795	0.405937997	0.493520003	0.130234103	0.106911554	0.175087179	0.677894545	0.385684791	0.127822873	0.266319954	0	0.513363264	0	0.245347614	0.327622858	0.107027518	0.061581128	-0.230432322	-0.088710417	0.400078831	0	0.070183134	0.59129599	-0.654925354	0.607938135	0.429435108	0.031779693	0.463921118	0.534404686	0.524216128	0	-0.089951076	0.725047826	0.313317798	0.523053012	0.315259218	0.376701638	0.039156094	0.447504615
cg12785694	-0.155083814	-0.075817089	-0.012867395	-0.297415019	-0.105393413	-0.094425305	-0.005699726	-0.084467023	-0.253974876	0.267932792	0.086969235	0.129715505	0.011864071	-0.084427158	-0.064567059	-0.277959059	-0.049167884	-0.017879757	-0.220360845	0.269124742	-0.164361688	-0.337491336	-0.047970697	-0.264352854	0.155431265	0.064622728	0.00057236	-0.231491813	-0.138651345	-0.257217995	-0.201291161	-0.099237736	-0.00619463	-0.060816003	-0.205842874	-0.081437609	-0.01807191	0.001348516	-0.036793509	0.149199711	-0.020512192	-0.231839194	-0.146053432	-0.193858538	0.170083645	-0.299171134	0.057985539	0	0.031050951
cg12787530	0	0	-0.106458908	0.209211175	-0.025934405	0.216540131	0	0.334659365	0.049849499	-0.343485013	-0.03731888	-0.088890802	0.141085248	0	-0.019952114	-0.374837963	0.198985608	0	0	0.096784157	0	0.18863116	-0.003196101	0.286494389	0.306343799	0	0.167394778	-0.019011899	-0.09067595	0.421132284	0.152279393	-0.309687337	0.067807287	0.549344898	0.34766201	0.103639147	0	-0.069060715	0.061330037	0.147897021	0.349456915	-0.005059359	0.09763295	0	0.448412223	0.159906007	0.046719385	0.101736734	0.212308801
cg12974545	0.070501442	-0.010643314	0.037834126	0.066877132	0.127865207	0.113814704	0.114615647	0.008340341	0.001278857	-0.063791194	0.069703805	-0.023375999	0	0.033598255	0.018125776	0.100887389	0.014815735	0.116887607	0.144164839	0.064395024	0.039562416	-0.031751939	-0.077335789	0.32592932	-0.028262879	0.044067327	0.195377754	0.098473529	-0.085240636	0.169426687	0.027427935	-0.02540188	0	0.024909874	0.167995441	-0.066622177	0.078324738	0.139090923	0.130308475	0	0.176868925	-0.033595618	0.025019314	0.066259908	-0.071190378	0.00856777	0.020291464	-0.121405788	0.171789725
cg12982531	0.283234355	0.035217948	0.325868637	0.244920246	0.111332933	0.165164575	0.218226603	0.034620127	0.063717716	0.271322563	0.256358447	0.073129428	0.090528396	0.259927966	0.162219499	0.190543432	-0.030519384	0.372820231	0.298090787	0	0.10590763	0.537457187	0.249777273	0.340634854	0.042204285	0	0.1110126	0.287927662	0.031101651	0.122623977	0	0.094655518	0.404875111	0.215642355	0.325545739	0.202276214	0.062552958	0.367293062	0.530644515	0.194311908	0.157155187	0.292479473	0.074383899	0.159728389	-0.005757437	0.029192085	0.058483249	0.378730098	0.273990394
cg13007207	0.108264497	0.048299057	0.018642235	0.011593371	0.124580618	0.039375368	-0.022775507	0.076061711	0.093174947	0.219759095	0.123586007	-0.085999355	0	0	0	0.07004779	0.282698807	0	0.011149649	0.123860564	0.040269248	-0.041353078	0.009311688	0.12208218	0	0.035443166	0.061611927	0	-0.147130927	-0.04572703	0	0.007937351	0.101222822	0.163179334	0.143556275	0.031810453	0.036982628	0.242517851	-0.081553289	0.13943516	0.019505416	0.159152403	0.158657456	0	-0.012926747	0.120437851	0.027792872	0	0.017719408
cg13187820	0.429776049	0.220793963	0.114473125	0	-0.250158157	0.175793702	-0.114809237	0	0	0.261695031	0.759455906	0	0.099392946	0	0.35410674	0.042890625	0.407191395	0.118026116	0.728737807	0.330653721	0.361803879	0.93415584	0.139977984	0.371394179	0.291872272	0.15178532	0.194714359	0.000212684	0.466789888	0.916143315	0	0.673714208	0	0.130143368	0	-0.152679511	0.230805588	0.094562841	0.597479818	-0.273753515	0	0.343291935	0.28255615	-0.193296988	0	-0.027876578	0.017796698	0.764013947	-0.071939113
cg13470673	0.079705154	0.056672204	0.286674811	0.242315902	0.304443098	0.233966852	-0.012468441	0.140215627	0.033106319	0.089206559	0.300723524	-0.040135071	0.117217841	0.159045952	0.191293117	0.01823264	0.264539646	-0.078733293	0.114462353	0	0.183071629	0.104525565	0.111666022	-0.155623468	0.019825895	0	0.138283153	0.054573063	0.016094525	0.252160354	-0.021272533	0.363702881	0.061590471	0.199837823	0.020173274	0.455669364	0.216897836	0	-0.022432843	-0.018919141	0.124215747	0.034477733	-0.166522983	0.19005587	0.152944319	0.160223415	0.075495107	0.262620307	0.159481902
cg13490979	0.261618533	-0.05295024	-0.159085514	-0.533692555	0.009594965	0.108096715	0.15492264	-0.374278296	-0.363146618	-0.194505355	-0.397793544	-0.243024185	0.046657341	0	0.307803333	-0.108287343	-0.246450524	0.198047474	-0.689549337	-0.226371685	0.120515143	-0.275513661	-0.144696219	-0.167550886	-0.204347602	-0.04496753	-0.17616172	-0.086638586	-0.062845265	-0.198083242	-0.343268403	-0.204789792	-0.077628837	0.089781525	0	-0.465840895	0	-0.516034839	-0.098643063	-0.385269716	-0.29475826	-0.601746618	-0.030092445	0.173009883	-0.40278985	-0.215934721	0.308173536	-0.295050314	0.399152561
cg13581015	-0.142211614	-0.247014214	0.037317802	0.02387287	-0.151315838	0	-0.049631759	0.13510893	-0.103338685	0.088018523	-0.043769483	-0.011960438	0.036675019	0.024310991	0.043057336	-0.102669595	-0.034864197	-0.138864146	0.013744612	-0.005523371	-0.090472033	-0.020698452	-0.024556661	0	-0.037517717	0	0.07218391	0.037530135	0.008566649	0.246459897	-0.057069205	-0.160756832	-0.024099682	-0.102163796	-0.02157893	0.053129203	0	-0.033850644	0	0.045824174	0	0.04804204	-0.002092815	0.010232033	-0.049534695	0.058697507	-0.055177151	0.036757749	0
cg13783238	0.124519146	-0.045622613	-0.000510841	0.145826394	0.179950501	0.096669414	-0.038009851	0.036061958	0.035231678	-0.302156998	-0.142462132	-0.082146346	0.110429528	0	0	0.088971994	-0.003457175	0.150212263	0.130799272	-0.254223255	0.086353379	0.446713048	0	0.126020435	0.101204477	0	0.384157137	0.058967439	0.024042956	0.239376341	0	0.067970027	0	0.078229813	0	-0.026671247	0	0.177492538	-0.03833003	-0.040063606	0	0	0.189085234	0.110433988	-0.241947438	0.04440041	0	0.109426786	-0.123510617
cg14446615	-0.046693054	0.05069374	-0.085256162	-0.006599505	0.017672193	-0.034296148	0.064128921	0.059991237	-0.175784655	-0.03972745	-0.018865716	-0.108674849	0.010828917	-0.027607408	-0.002773277	-0.133687412	-0.013321985	-0.100855381	0.024047104	0.089568298	0.015994507	-0.12231247	-0.011944877	-0.046190493	-0.127407954	-0.106288227	-0.084867422	-0.128483339	0.061031771	-0.087289444	-0.057366485	0.122594285	-0.000144339	-0.039568779	0.11172151	0.021021185	0	0	-0.039596433	-0.203689162	-0.038355203	-0.273165985	-0.068276563	-0.026179479	0.009534352	0.038769265	0	-0.143969689	0.076611713
cg14520913	-0.037548946	-0.398309167	0.205123129	-0.048376841	-0.332523607	-0.291876782	-0.385862828	0.274892881	-0.404956692	-0.06765654	-0.381748777	-0.468980263	-0.344495819	-0.028595663	-0.212196233	-0.148299361	-0.286758149	-0.100754817	-0.373122635	0	-0.55105988	-0.138301543	-0.195199171	-0.075383294	-0.206224324	-0.283913723	-0.231604547	-0.271612061	-0.089259567	-0.184523829	-0.246895733	-0.264951388	-0.209088062	0.162514728	0.039694221	-0.289141421	0.032154257	-0.249277289	0.203992892	-0.378187075	-0.078745129	-0.254492826	-0.378591284	-0.472931096	-0.237662639	0.077299001	-0.1717708	-0.109448314	-0.499362041
cg14597388	0	0.115279793	-0.03258736	0	0.021281493	0.162640943	0.051061248	0.11506267	0.003082866	-0.161682019	-0.148368185	-0.045781291	0	-0.006771627	0.080935851	0.092292559	-0.15596474	0.176411617	-0.045066012	-0.263486057	0.097849907	-0.093899908	-0.109884301	0.169161162	-0.006635631	-0.000507562	0.321075353	0	0.043511206	0.063942928	-0.185307712	0.084558509	0	0.087866301	0.1165273	-0.425158952	0	0.075801393	0.14351995	0.01245856	0	0.092288843	-0.021368309	-0.011162027	0	-0.232169702	0	-0.12650571	0.055226199
cg14648774	0.158894171	0.030230923	0.099232096	0.111813615	0.261571417	0.122427478	0.068751886	0.286922697	0	0.210125035	0.530825519	-0.033652483	0.155008753	0.053726329	0.085371168	0	0.392673292	0.206423809	0.031832183	0.248901827	0.209255846	0.02700917	0.139647947	0.094766217	0.16267278	0.047170805	0.085736712	0.259338387	0.269986703	0.120989949	0	0.333103568	0.276757181	0.105225691	0.304269145	-0.067964597	0.054655717	0.114403015	0.09980853	0	0.058912755	0.292721552	0.180696109	0.056083378	0.034888241	0.051201449	0.064130176	0.06211131	0
cg14674802	0.054494438	0	0.15194603	0.025616664	0.057402791	0	0.115129008	0.002684205	0	-0.150144457	-0.131045768	0	0	-0.069279446	0.090482976	-0.069343323	-0.223280793	0.088793537	-0.056010409	0	-0.176380282	0.018755938	0	0.205780528	0.057545996	0	0.048953536	0.054400757	-0.112642949	0.066377126	-0.052802766	0	-0.016196658	-0.035446922	-0.072835403	-0.235981284	0	0.115322056	-0.038706925	0.029877908	0	0.179163768	0.255349935	-0.013333648	0.102019706	-0.13804727	-0.115911719	0.122389241	0.145356275
cg14869028	-0.026047983	0	0	0	-0.075112006	-0.028228661	0.122901309	0	0	0	-0.284893392	-0.165235632	0	-0.072364737	-0.065019049	-0.291812187	-0.05195771	-0.205449091	-0.098702305	-0.136372718	-0.212592206	-0.235868453	-0.091860825	0.151987602	-0.342895343	0.013379611	-0.278845623	0	-0.186227338	-0.155952349	0	-0.066365391	-0.055737594	-0.266764902	0.115369311	-0.201442765	-0.043299378	-0.051214174	-0.045839732	-0.14759975	-0.209352941	0	-0.114441226	-0.188422048	-0.026141136	0	0	0.001588442	-0.2687548
cg14876685	-0.002957634	0.112567779	0.088291131	0.05702289	-0.095874571	0.122246474	0.030134595	0.010144604	-0.037844919	-0.053847648	0.084755193	0.153089616	0.074729488	0.00989282	0	0.127118635	0.071517856	0.042746675	-0.013322445	0.014202405	0.01454897	0.019619797	0	0.094745758	-0.007589803	0.049855781	0.004314183	0.023788434	0.0287786	-0.013709519	0.011617902	0.048100514	0.03220155	-0.078042978	0.091784505	0.035106878	0.024898635	0.076618945	-0.027513869	0.137168141	0.089336862	0.115403839	-0.005603348	0.08743184	0.128261925	0.028326953	0.064782135	0.106869275	0.005661965
cg14911395	0.096044061	0.083069121	-0.24873558	0.139534107	-0.209893424	-0.111876457	-0.325667702	-0.260267722	0	-0.009858806	-0.019179975	0	-0.009236827	0.134301395	-0.026201373	0.034077562	0.053686422	-0.133154436	0.13100609	0	-0.009816844	-0.065423234	0.026677479	-0.218908357	-0.100479659	-0.020131974	-0.142406491	0.028779437	0.098365086	-0.054815724	-0.000922773	0.054126521	0	-0.040380453	-0.073784442	-0.135548764	0	-0.11644153	-0.105709037	-0.21157419	0	0.064194083	-0.194034555	-0.36262493	-0.038177791	0.056773507	0	-0.044696549	-0.023536773
cg14970991	-0.100681474	0	-0.381745687	-0.093890176	-0.198269008	-0.279187089	-0.148045912	-0.278572224	-0.118813516	-0.141669217	-0.270818981	-0.058921049	0	-0.028909185	-0.230486887	-0.074645728	0.065293816	0	0	0	-0.160814769	-0.456784885	-0.019891377	-0.211953776	-0.063125795	0	-0.15653764	0.017340791	-0.086981665	-0.165251744	-0.129668172	0.036017787	-0.024082773	-0.259285094	0	-0.276153374	0	-0.08361883	-0.00399576	0.031711727	-0.089972411	-0.216863284	-0.077213362	-0.078293394	-0.194788493	-0.043115943	-0.007630027	-0.268115209	0.069105429
cg14981819	-0.365264928	0.042179038	-0.131050362	-0.367440269	-0.070889752	-0.190746663	0.135054756	-0.170011286	-0.034703003	-0.365010348	-0.200285784	-0.30566842	-0.16333962	-0.198439722	-0.193243844	-0.063046329	-0.272139146	-0.267406101	-0.223154788	-0.148874779	-0.117242507	-0.139017715	-0.18323764	-0.113882542	-0.126428521	0.015498098	-0.136824442	-0.102754635	0.015886292	0	0.024811486	-0.322395801	-0.156485619	-0.242739572	-0.19639009	-0.186725898	-0.208086978	-0.448684325	-0.347588127	-0.245292885	-0.134721818	-0.0430456	-0.186690118	-0.051757272	-0.128887823	0.011217005	-0.054855385	-0.313782166	-0.224952415
cg15043605	-0.091247812	-0.660005712	-0.137235988	-0.430470114	-0.346599406	0.149671207	-0.210942618	-0.096389737	-0.353336428	-0.398205261	-0.078064189	0.037910354	-0.184076757	-0.106828055	-0.517118407	-0.247340578	-0.263134181	0.009424164	-0.266488911	-0.116159921	-0.068563319	-0.005869101	0	-0.199493363	-0.239073265	0	-0.130885801	-0.2299364	0	-0.265424095	-0.125031726	-0.707765725	-0.080472118	0.004263943	-0.216403065	-0.40288704	-0.126950488	0.068740519	-0.042000497	-0.273152069	-0.076746646	0.012205279	-0.003035969	-0.531706575	-0.213826804	-0.345755854	-0.067605643	-0.2303416	-0.01119698
cg15226226	-0.362712701	0	0.105915885	-0.277464821	-0.157598255	-0.505631908	-0.078815812	-0.139304838	0	-0.464502038	-0.79311599	-0.615075983	0	0	-0.371484894	-0.050479404	-0.298350307	-0.632577494	-0.220503451	0.0609403	-0.284504286	-0.21006697	-0.261258287	-0.918386566	-0.362328757	0	0.019222835	-0.507562836	-0.306082087	-0.577671646	0	-0.765904496	-0.505724595	-0.59125171	-0.688054897	-0.0238341	0	0.049939051	-0.601772653	0.134749153	-0.137871238	0.228084125	-0.772908888	-0.661101635	-0.435379335	0	0	-0.041595821	-0.467362537
cg15372689	-0.115653635	0.017464002	-0.05131263	0.026332584	-0.004128316	0	-0.039954642	-0.04538078	0	-0.129119403	0.115217993	-0.143218622	0.048959354	0	0.041896355	-0.017933773	0.198545631	-0.016066331	0.122912511	0	-0.006415613	-0.058627624	0	0.09517702	0.18802589	-0.05345418	-0.059243148	-0.037155418	-0.092158789	0.007206308	0.05492347	0	0.094425343	0.249363671	0.130293469	-0.025725823	0	0.026482364	-0.067549438	0.0788877	0.023188238	-0.050330851	0.063202173	-0.09269909	-0.064514125	0	-0.010868633	-0.015082821	0.039758842
cg15471519	-0.196250178	-0.493593859	0.006236132	0.385188183	-0.704405146	-0.380699654	0.200802867	-0.059030176	-0.103638604	-0.288807349	0.041880934	-0.436420014	0	-0.183245727	-0.217895309	-0.483738667	-0.837200674	0.025056419	0	-0.34330215	-0.501527729	-0.439840132	-0.12855971	-0.763935063	0.097209993	0	0.073171949	-0.660575286	0.024116746	-0.1176554	-0.080596505	0.385351754	-0.174005494	-0.028458615	-0.223213647	-0.542978481	0.258788385	-0.415828247	-0.32526389	-0.074337388	0	-0.758024675	-0.264973314	0	-0.646628945	-0.466843312	0	-0.07395292	0.11566274
cg15786280	-0.133202465	-0.078378931	-0.057648649	-0.209622411	-0.148043522	-0.030264797	-0.008240505	0.037289304	0.02300912	-0.03532301	-0.096622782	-0.044882387	0	0.041878717	-0.03504475	-0.014799684	0.053731552	-0.101397841	-0.016942767	-0.010009597	-0.160536664	-0.027329234	-0.017978211	-0.078297012	0	0.097272715	-0.076472803	-0.029426379	0	-0.062728799	-0.050613182	-0.071931096	0	-0.092954693	0.091461589	-0.027538101	-0.007172952	0.043653662	-0.007659131	0.080809407	0	0.1111271	0.003572269	-0.10504607	-0.048130473	0.083145845	-0.012691029	0.037910956	-0.088445524
cg15896446	0	0	-0.154061135	0.174177986	-0.167560736	-0.155186269	0.190374779	0	0	0.048262005	-0.335811627	-0.134393083	0	0.029800777	0.082091295	-0.246687994	-0.04317085	-0.109391267	0	-0.105473005	0	-0.196906487	-0.025482102	-0.083579673	-0.010359695	0	-0.099194607	0.096326168	-0.014948242	0	-0.004917359	-0.137483707	-0.073948427	-0.233503869	0	0.153717814	0	-0.086172023	-0.139267536	-0.025336233	0.068643687	0.236000998	-0.0164257	0	-0.084490918	0	-0.005635099	-0.39476102	0.029456236
cg15969901	0.044930589	-0.130938623	-0.999783353	-0.582619581	-0.805056572	-0.951135158	-0.370801661	-0.321549157	0	-0.487883525	-0.03412402	-0.396525481	0	-0.452744289	0	0	-0.948597092	-0.301665863	0.063732589	-0.24517128	0	-0.616400672	-0.304149437	-0.556444362	-0.115074414	0	-0.670574407	0.247092607	0	-0.725276678	0	0.13952142	-0.249652449	-0.723596093	-0.285769203	-0.280934889	-0.072571311	0	-0.698934276	-0.095087514	-0.105345801	0	-0.035509217	-0.299218486	-0.302557443	0.029432057	0	0	-0.979044546
cg16247888	-0.030670721	-0.044102103	-0.28545096	0.063824215	-0.304483154	-0.149998906	-0.294910986	-0.227625373	0	-0.163523986	-0.046368454	-0.151121755	0	-0.072078915	0.012293683	0.053091915	-0.084019304	-0.076185263	-0.022874128	-0.069628472	-0.036136582	-0.007921293	-0.053692964	-0.192573939	0.009891911	-0.16547843	-0.075806537	-0.125651718	-0.08558668	-0.122941218	-0.038943461	-0.091030602	0.083707847	-0.004040403	-0.254614969	0.105519048	-0.005775952	-0.155463955	-0.09538818	0.004018755	-0.284452151	-0.133320512	-0.011969932	-0.15917364	-0.218535399	-0.0504139	-0.045830578	-0.053457892	-0.002328811
cg16375820	0	0.147224368	0.122581058	0.119252824	0.044697341	-0.090019616	0.039699286	-0.100930103	0	0.184044268	-0.179213866	0.044055528	0	-0.015316262	0.142193102	0.253438503	-0.140191937	0.0447731	0.125003023	-0.017841504	0.151120403	0.146355457	0.262558212	-0.15759717	-0.070294918	0.052443441	0.117552182	0.158885236	0.141064431	0.06771695	0.170377271	9.75E-05	-0.048768597	0.256607998	0.184388756	0	0	0.062759738	0.142577255	0.039264294	0.052743521	0.25170747	0.124399407	0.008523127	0.180913739	-0.024219787	0	0.172847112	0.028977605
cg16520357	-0.175759975	-0.02419113	-0.130148742	0.74727684	0.21866249	0.421704987	0.225043714	0.463574734	0.222390989	0	0.460565211	0	0.171427847	0.190424532	0.496671663	-0.002567335	0.340954053	0.479705133	0.123385514	0.335819075	0.538737412	0.999559848	0.377247932	0.451616127	0.455006243	0	0.263278997	0.618153778	0.260852645	0.428473672	0.37043007	0.215262114	0.169140412	0.198661642	0.483164827	0.105651658	0.220216352	0.037486924	0.163703028	0.243445318	0.208482298	0.113227336	0.639807661	0	0.679415849	0.282190319	0.216285908	0.142621023	0.704757349
cg16608731	0.122677911	-0.037158799	-0.413582894	-0.004790024	-0.072451625	-0.015930831	-0.056142144	-0.319377937	-0.000541972	-0.013722842	0.001508534	-0.149213855	-0.040621697	-0.135183717	0	0.039192863	-0.394279411	-0.166665428	-0.131660416	-0.42603544	0.11900916	0.057619068	0.021110802	0.150329859	-0.413201717	0	0.092893161	0.343232561	-0.181419118	0	0.079526587	-0.039889083	0.029178245	-0.169919135	-0.271150787	-0.094133782	0.028267182	-0.100131941	-0.094403499	-0.221263755	-0.229033336	0.042561839	-0.051093414	-0.220022586	0.013102224	-0.26482177	0	0.153871439	-0.150566169
cg16736826	0.428181607	0.343713941	0.263598461	0.16019442	0.25065511	0.206237936	0.262082358	0.417927893	0.408134741	0.197115271	0.04807471	-0.012024856	0.194107514	0.261489334	0.095808188	0.164644124	0.214390175	0.117879591	0.276094494	0.263492421	0.207857935	0.127672717	0.22213967	-0.001903827	0.356861107	0.299583906	0.141763362	0.179553988	0.099890454	0.010482069	0.2012237	0.478957328	0.25999985	0.211922123	0.093127181	0.05560659	0.358018146	0.394899887	0.218798985	0.404452788	0.221114907	0.156337517	0.040776135	0.551018657	0.269165016	0.292530125	0.365598739	0.302383628	-0.127920129
cg16746589	0	-0.030479363	-0.275208514	0.033330319	-0.20621088	-0.536367489	-0.322276912	-0.236453327	0	0.214056987	0.252453435	0	-0.363965672	0	0	-0.11239322	0	-0.161880376	0	-0.203354308	-0.159683232	-0.643119043	0	-0.113492106	-0.533075552	-0.209491357	-0.534938206	-0.118368922	-0.155929543	-0.401544205	0	-0.037749539	-0.295179857	-0.085893902	-0.14558915	-0.350823233	0	-0.052222369	0.13351577	-0.199627207	-0.096428785	-0.040730119	0	-0.58424173	-0.252342553	0	0	-0.437650785	-0.274195021
cg16833110	-0.135579623	-0.055101169	-0.072587935	-0.076099589	0	-0.027597791	-0.136666997	-0.162730361	-0.165563789	-0.161966661	-0.218767567	-0.077871838	-0.178325158	0	0	-0.230162218	0.139347985	-0.197213974	0.006486663	-0.170247055	-0.12848943	-0.204097022	-0.185967342	-0.186316475	-0.213252552	-0.069754246	0	-0.147398418	-0.167262639	-0.168819007	-0.201519296	-0.152757675	-0.160396541	0	-0.428754745	-0.046118807	-0.045152074	-0.103041069	-0.375233135	-0.258369042	-0.077552244	-0.211537612	-0.13005274	-0.283541209	-0.015226796	-0.195631506	-0.015260922	-0.212076329	-0.177965596
cg16982087	0.031622101	0	-0.169500409	-0.002089601	-0.022965135	0.054506149	-0.160658184	-0.260910424	-0.055270308	-0.028714101	0.109917081	-0.132001983	0.003870657	0	0.004045798	-0.000891	-0.180062741	0.011373314	-0.07393412	0	-0.04963132	-0.177952625	0.058848012	0.030098486	-0.095554284	0	0.143003254	-0.050599629	-0.102848394	0	0.015219162	0.072235012	-0.053823728	-0.083014156	-0.115932439	-0.203784286	0.010377004	-0.088774281	0.023761379	0.06959273	-0.043518208	0.029592549	-0.017697883	-0.204445604	0	-0.069303869	-0.015368326	-0.045521002	-0.172581554
cg17711527	0.100845416	0.140098681	0.065699288	0.119662788	0.129454602	-0.143712162	0.344997246	0.199231019	0	0.207646351	0.158704921	0	0	0.013959732	0.209188987	0	0.083574402	0.05810926	-0.10714523	0	0.322280973	0.118303773	0	-0.128107089	-0.088197884	0.079866819	0	0.270780582	-0.004318259	0.064980301	0.35104391	0.30202403	0.064468022	-0.003009422	-0.196385845	-0.095625212	0.107921516	0.189821985	-0.201005292	-0.156305826	0.174387267	-0.023261455	0.209100481	0.160174802	0.125398975	0	0	0.097046098	0.120330448
cg17827154	0	-0.132444451	0.006207022	0.158107289	0.053077755	0.173260793	0.227069496	-0.044576208	0.054670454	0.052119667	0.04624898	0.027593893	0.06100999	0	0	0	0.21436166	-0.05174042	0.215633386	0	0.054133423	0.183589425	0.062901611	0.021402977	0.121148274	0.034735709	0.090010427	0	0.239283103	0.120518875	0	0.097897773	-0.080272175	0.342731858	0.115508152	0.242902335	-0.013987967	0.180595268	0.056749457	0	0.172092148	-0.117876949	0	-0.082555318	0.021092425	0	0.052400854	0.108223949	0.057669204
cg17962090	-0.045461735	0.126276638	-0.083210137	0.002121482	0.063208941	-0.00783769	0.069333314	0.092473107	0	0.013248493	0.091851966	0.079807167	-0.036015801	0	0.001490207	0.11341882	-0.232718692	0	0	0	0.037929181	-0.045789505	0	-0.051366576	0.036309506	-0.116759214	0.08403287	0.01352933	0.085649547	0.062729205	0.004821323	0.032100547	-0.185152838	0.086989869	-0.034776265	0.01172362	0	0.017015983	-0.088136792	0.024031418	0.083573652	0.076533289	0.086922191	0.098712312	0.103775793	0.04542154	0.017081599	0	0.064622116
cg18010014	-0.090612563	0.161190851	0	-0.507330399	-0.02316594	-0.175832422	-0.290555412	0.141264432	-0.074617209	0.119217198	-0.188144204	0	0.037876812	0	-0.271933446	0.025868641	-0.221892166	-0.015599651	0	0.011190466	0.421936088	-0.279323743	0	0.519468362	-0.041137899	0	0.451342873	-0.014404171	0.324739012	0	0.185414151	0.059835876	-0.078565636	-0.292712826	-0.049387797	0.114242478	0	0.091176032	-0.110660478	0.207241919	0	0	0	-0.296700018	0.736450866	0	0	-0.40086388	-0.027383086
cg18249634	-0.072941617	0	-0.06770413	0.021270051	-0.02192333	0.081926957	0.057434139	-8.36E-05	0.047094791	-0.101839285	0.001325227	0	0	-0.046982435	0	-0.058488187	0.033534978	0.014182054	0	-0.029697862	0	-0.04960919	0.032361842	0.071350649	0.014220078	0	-0.004381264	-0.044852008	0.008607345	-0.003873616	0.042939066	0.03027234	0	0.015934697	0	0.001390734	0	-0.077660098	0	0.036361495	0.03137211	-0.106061972	0.042699864	0	0.048936676	0.058909202	0.004118709	-0.024136869	0.073375305
cg18332814	0	0.06396205	-0.015944912	0	-0.020377311	-0.039522233	-0.088399376	0.204217646	0.165832611	0.016741635	0.111880246	-0.072674947	-0.037304733	0.029133688	-0.034008905	0.14618008	0.22897491	0	0.159589739	-0.029710491	0.012278672	0.035790548	-0.039725591	0.153792225	-0.029743124	0.002122147	0.046131677	0.010134522	-0.058553044	0.109122432	0.061273343	0	0.064494424	0.015494596	-0.112648148	-0.115689354	0.053084704	0.120249855	-0.041925455	0.222678277	0	0.103299061	-0.240015124	-0.03484607	-0.113335938	0	-0.024411327	-0.047533555	-0.202402423
cg18523886	0.810017835	0.691169602	0.683497781	0.598796508	0.606535938	0.555673059	-0.18420869	0.369926965	0.084051965	0.350449602	0.438544787	0.387153273	0.26476364	0.183223465	0.304307952	0.520106407	0.451104196	0.404632744	0.333745618	0.265111713	0.627661898	1.128710135	0.220103496	0.0826455	0.142225353	0.148438601	0.876624181	0.406630715	0.28182607	0.570325647	-0.022540474	0.158453024	0.416721405	0.807665074	0.472465331	0.004579664	0.078261477	0.181885901	0.565478201	0.422685857	0.293177928	0.42035746	0.203468437	0.297879607	0.878359465	0.181913423	0.289882101	0.710486008	0.330678691
cg18642369	-0.378587794	0	0.042773131	-0.009439313	-0.376404519	-0.22188982	-0.272356108	-0.248217466	-0.088574349	-0.147214452	-0.071596955	0.093625957	-0.063340996	0	-0.292484793	-0.287507747	-0.424589049	-0.131640571	0	-0.183845539	-0.125772386	-0.213195854	-0.327452185	-0.288648622	0.061033088	0	-0.266581608	-0.396295347	-0.099017936	-0.110095258	0	-0.130051666	0	-0.247285396	-0.195779636	-0.176186428	-0.122639617	0	-0.503503058	-0.098855628	0	-0.259406103	0	-0.154607084	-0.084144441	-0.017739764	-0.311161273	-0.330138764	-0.24998415
cg18664712	0.120059002	0.17770336	0.149575667	0.193405427	-0.114852615	0.08476715	-0.06780267	0.043859137	0.013829541	0.182472587	0.220736401	0.215695383	0	0.035920279	0.093999246	0.174679078	0.156996143	0	0.159694521	0.088764417	0.229816579	-0.066702935	0.004895366	0.178115787	0.20994754	0	0.050126495	0.078545644	0	0.189059107	0.062717453	0.074325395	0	0.120628429	0.062867732	0.218848207	0.042439464	0.055639766	0.087473037	0.049889043	0.106903509	-0.039627633	0.036706952	-0.042771026	0.073951565	-0.009978544	0.013692235	0.064690701	0.091903663
cg18700572	-0.034162073	0	-0.059924922	0.035130146	-0.164475048	-0.094209187	0.0423179	-0.078156438	0	-0.021883698	0.02121126	-0.058929979	-0.042754475	-0.076600115	0	0.00410402	0.048311734	0.029334261	-0.005995334	-0.015765567	0	0	0.05430744	-0.07076572	-0.027699458	0.02332031	-0.047124404	-0.052503281	0.005990712	0.034882185	-0.047977487	-0.00635195	0.022674797	0.006170903	0	0.058699415	-0.05543002	-0.026805871	0.031057445	0	0.024949268	-0.090781713	0	2.56E-06	0.043391674	0.019924062	0	0.039594226	0.077827963
cg18712199	-0.243645784	-0.109647652	-0.065683297	-0.020989892	-0.092002789	-0.185202847	0.112492932	-0.221092745	-0.157961222	0.157245892	0.122102528	-0.133220668	-0.225392053	-0.137304705	-0.102849669	-0.009062777	0.068357599	-0.20009759	-0.035174209	0.059438534	-0.055612968	-0.04782621	-0.012817	-0.080996055	0.017742299	0.041958616	0.187217341	-0.017458224	-0.079493249	-0.076001841	0.065854341	0.049018156	0.069983364	-0.03765891	0	0.078219599	-0.093382815	-0.161499842	-0.102480064	-0.197825767	-0.074200566	0.005275535	0	-0.019574317	0.037507382	-0.067693247	0	-0.01859973	-0.200563397
cg18822243	0.032554875	0	-0.130019391	-0.075003366	-0.020109415	-0.016385714	-0.008496898	-0.055575171	0.003091251	-0.055996996	0.192520782	0.076075097	0	0	-0.048727038	0.065453467	-0.085927343	-0.051075999	0.00023245	-0.13520703	-0.047311917	-0.078489097	0	-0.046982358	-0.038572608	0.029896134	0.08582236	0.078653372	0.017463405	0.049119587	0.025907039	-0.050259968	-0.142832897	-0.011088138	0.112298545	-0.020908607	-0.031479979	0.094376043	0.024811247	0.003119661	0.05722948	0.097799207	0.079421858	-0.041080585	0.018438658	-0.035884042	0	0.049909541	0.082103264
cg19035788	-0.122910103	0.343198214	-0.117662343	-0.080564367	0.040094726	-0.124658144	-0.105953218	0.281151207	0.017706323	-0.132020898	0.096757515	0.132355021	-0.039073479	-0.179096361	0.017121435	0.320999463	0.069724344	0	0.001328384	0.098029657	0.145080115	-0.10691582	0.044015075	0.263560765	0.034405757	0.012302137	-0.127246679	0.050871147	0.153847299	-0.060241897	0.093131072	-0.203646394	0	-0.214112139	0.143238918	-0.106635018	0	0.031139161	0	-0.107746875	-0.153886465	0.196056315	-0.061811628	0.049253122	-0.070403004	-0.147689206	-0.159416017	-0.158731159	-0.095070337
cg19107296	0.116363005	-0.125646372	0.090583699	0.053965254	-0.068856731	0.225736626	0.049834884	-0.054559821	0	0.056975643	0.25599757	-0.113015803	0.052695985	0	-0.079813801	0	-0.147427008	-0.046998625	0.030611767	-0.270339818	0.187651141	0.201636142	0	-0.016509833	-0.112846244	-0.055225753	0.119080042	0	0.063395682	0.154322108	0.148321066	0.038553443	0.028827089	0.221151422	0.022319735	-0.012974034	0	0.351774643	0.0691365	-0.150750241	0	0.020277567	0	-0.034047819	0.000438271	0.010904508	0	0.134465676	0.112887853
cg19424531	0.008200908	-0.002940188	0.094826516	-0.020579211	-0.107587153	0.044759095	0.033022899	0.098645854	-0.001587624	0.044264677	0.038687623	0.181662436	0.083350303	-0.004293653	0.030365546	0.097905359	0	0.020361653	0.084186618	0.06610169	0.0206848	-0.019329373	0.144466272	-0.00053407	0.215901209	-0.011476695	-0.003296153	0.007472008	0.049694073	0.299407057	0.033813212	0.037070292	-0.000950957	0.004397195	-0.016233013	0.100395669	0.127562116	0.105144812	-0.014685945	0.051989496	0.123555305	0.130949255	0.058735165	0.022695771	0.113323774	0.003015985	-0.014575108	0.056590307	0.127734992
cg19537490	-0.205680645	-0.224855365	-0.082167698	-0.25161066	-0.198494987	0	-0.124543188	-0.082841759	-0.194829991	-0.13826429	-0.410736377	-0.308110311	-0.168777022	-0.081236491	-0.159178663	-0.337870787	0.251017721	0.032897628	0.072215747	-0.118842942	-0.251532799	-0.486930288	-0.113123336	0.331188236	-0.134830911	-0.161435498	0.076689854	-0.01168708	-0.186839873	-0.218686389	0.073726545	-0.013256594	-0.069678925	-0.005130324	0	-0.184532587	0	-0.356933172	-0.213338942	-0.132069926	-0.109602536	-0.172656791	-0.27702795	-0.037742199	-0.181933518	-0.256561722	0	-0.104300532	0.012822975
cg19598514	-0.019933371	-0.346330101	-0.001668171	-0.322173407	0.098198645	-0.283453301	-0.353660601	-0.365184148	-0.236271325	-0.104930938	-0.295762186	-0.296489543	-0.097158218	-0.03038601	0.077927186	-0.18312331	-0.102732269	0	0	-0.195780123	-0.145304864	0.050532052	-0.130037188	-0.238639862	-0.253345161	0	0.041864584	0	-0.195613069	-0.150862172	0.020799124	0.210378923	0.005085186	0.030417929	-0.47944573	-0.193836997	-0.106302864	0	0.102943583	-0.204698532	-0.255058847	-0.236825915	0	0	0	-0.201327968	-0.156710753	-0.239761937	-0.466825274
cg19636302	-0.047625819	-0.075332068	0	-0.113479748	-0.075937485	-0.140725926	-0.023574494	-0.052885793	-0.052783676	-0.197224605	-0.221710666	-0.156381062	-0.060258112	-0.061266615	-0.07441058	-0.124727448	-0.180642983	-0.080891514	-0.083989692	-0.186831613	-0.021919314	-0.020314802	-0.173101588	-0.51488648	0.104866968	-0.059384242	-0.137381881	0	-0.045374632	-0.130055065	-0.021474689	0.110593967	-0.120240031	-0.13473389	-0.191548186	-0.291434318	-0.046275497	-0.088616689	-0.181700471	-0.002103415	-0.016671777	-0.063721438	-0.100107922	-0.011054681	-0.047627748	-0.047404534	0	-0.102678876	-0.103064956
cg20080983	0.230624906	0.03091684	-0.002000493	0.051247102	-0.11128734	-0.168737432	-0.310350638	0.08474777	0	-0.39521547	-0.566233291	-0.041748949	-0.046212725	0.002138568	0	-0.007624133	0	-0.113589256	0	-0.054150225	0	-0.075596253	0.171377233	0	-0.121359806	-0.134517136	-0.099365411	0.01631447	-0.13972939	-0.188740008	0	-0.001225658	-0.053946078	-0.269040728	0.099187802	-0.017013161	0	-0.324644652	-0.087766125	0.000124208	0	-0.28392875	0	-0.427503341	-0.106617765	-0.169537068	0.17926745	-0.128330983	0
cg20241658	-0.107653073	-0.076071709	-0.087722545	-0.173371661	-0.141619329	-0.118966737	-0.05715021	-0.110238499	-0.079990439	-0.121402852	-0.086970504	0.066529256	-0.036255119	-0.073159348	0	-0.069634478	0.007172148	-0.064279886	-0.071810338	-0.023917823	-0.153534935	-0.166865154	-0.015168342	-0.12639719	-0.009573829	0	-0.130008116	-0.104750171	-0.032015997	-0.135124368	0	-0.05779823	-0.049521599	-0.154658955	-0.095815889	0	0	-0.074578131	0.019081019	0.004258668	-0.104148811	-0.031577008	-0.029436615	-0.011360783	0.040673088	-0.15754407	-0.016993304	-0.028348922	0.018945885
cg20297199	0.054498892	0.048603947	-0.14836281	0.081461304	0.224502683	0.128849174	-0.016960233	-0.066890509	0.054845069	-0.007828098	-0.174548627	-0.049067583	-0.014289246	0.061975853	0.098289566	-0.051862393	-0.159870747	0.010215416	0.060011513	0.004388996	-0.05088041	-0.083918534	0.024622853	-0.059091741	0.044882425	0.037973023	0.040589035	-0.022361614	0.033831342	0.045476369	-0.006205591	0.002170975	-0.029889011	-0.006136044	-0.034862083	0.024192337	-0.038744104	-0.003260366	0.171987339	-0.045946539	0.052039376	0.01955406	0.025514662	0.088087229	0.067785652	0.063527977	0.025546345	-0.041959832	-0.119595694
cg20303301	0	-0.097779509	-0.174730351	0.30884533	0.171300755	0.327795392	0.248049347	0.074041797	0.138651904	0.054406368	0.160318272	0	-0.00853018	0	0.170411927	0	-0.214727559	0.17654678	-0.004685554	0.098917511	0.190425104	-0.053759175	0	-0.010100812	-0.095962318	0.239617201	0.377601923	0.232098523	0.123260476	-0.083973112	0.275266022	0.21059909	0	0.127153722	-0.122824325	0.055435024	0.188868654	0	0	0.224053806	0	-0.010864688	0.09937745	0.486102185	0	0.037885336	0.124550994	0.0655443	0.714681288
cg20366549	0.269785522	0.327944702	-0.167192971	-0.357333489	0.030787728	-0.042489414	-0.378999766	-0.328372592	0.185018293	0.064394388	0.216486716	0.060735903	-0.170886629	0.166872792	0	0.07633935	0.301418715	-0.143071693	0.14983688	0.041416605	-0.347366425	-0.397027311	-0.06347092	0.016895138	-0.007851754	0.024413396	0.040447367	-0.194877504	-0.078787606	-0.084318883	-0.023516859	0.249326974	-0.247136459	-0.030656029	-0.145554212	0.026881833	0.114235606	0.236821327	0.062868454	0.288794573	-0.079562175	0.02505566	-0.21291782	0.239644655	0	0.123828085	0	0.053132449	-0.195326825
cg20387172	0	-0.43201086	0.007297959	0.299599927	-0.018890854	-0.184731866	-0.030492852	-0.276921144	0	-0.08252808	-0.467256596	-0.41899427	-0.047966504	0	0	-0.117886724	-0.264008345	0	0	0	0	-0.144895676	0	-0.221733845	0.049131679	0	-0.219421128	-0.290868052	0	-0.109337914	-0.05997322	0.281676951	-0.306093304	0.020813147	-0.045497653	-0.293225172	-0.096571421	-0.015015861	0	-0.403693207	0.197398825	0.074386899	-0.112661568	0.083256401	-0.397101927	0	0	0.180687469	0.204342844
cg20434586	0	-0.089730855	-0.057595055	0	-0.023313376	-0.002882991	0.04648291	-0.024170919	-0.042513532	-0.004337062	0.101029148	0.029788752	-0.052136059	-0.068237539	-0.045059967	0.008052639	-0.030057778	0.001686934	-0.007514594	-0.000803544	0.070423265	0.126700805	-0.055899657	-0.119872674	0.011985803	-0.041655868	-0.06671956	0	0.003712905	-0.026274517	-0.007416642	-0.042394881	-0.051835932	-0.046650948	-0.116314671	-0.045447894	-0.091839572	-0.013867388	-0.046811495	-0.096538023	0	-0.055228145	0.026779739	0.010501231	-0.032762953	-0.093505863	-0.063726354	-0.013200971	0.036266035
cg20498637	0.465736952	0.171485609	0.253170153	-0.064890606	0.570311241	0.369405427	0.023765934	0.432862948	0.147433009	0.07997635	0.575510016	0.301096381	-0.034659516	0.02638904	0.11214906	0.077225054	0.003075252	0.530740637	-0.076643176	-0.017894993	0	0.503538017	0.129525419	0.337093261	0.203473858	0	0.631910235	0.021198156	-0.179506059	0.3450818	-0.002305469	-0.206863142	0.279973401	0.376965507	-0.074007911	-0.181688401	0.039124933	0.123322712	0.100557382	0.13939134	0	0.323799303	0.25372504	0.132605957	0.102312708	-0.309999788	0	0.081718539	0
cg20573931	0.131811374	-0.114372731	-0.1343221	-0.081828617	0.008810808	-0.06365118	-0.008469224	-0.344449608	0	-0.370108332	0.001627206	0.046070901	0	-0.034682952	0	-0.007122773	-0.42214335	-0.08122147	-0.093198776	-0.29169474	-0.073200983	-0.466244404	-0.036223097	-0.249280319	-0.036275746	0	0.264627102	-0.098771679	0.06688788	-0.040721034	0.001632166	0.016145071	0.212726331	0	0.039747677	-0.251250383	-0.108067781	0.248346658	0.050803622	-0.0965493	0	0.1226205	-0.067538668	-0.117718149	-0.210720363	0	-0.235680753	0.07339827	-0.176704305
cg20686203	0.105197449	0.098585439	0.168076444	0.134020217	0.115881986	0.055465714	0.090033509	0.012820459	0	0.05936826	0.24880988	0.104736801	0.082692949	0	0.099842643	0.120923932	0.300771342	0.014970183	0.141868647	0	0.087174086	0.205261698	0.072730991	-0.108079037	0.168189453	0.022084857	0.029011542	0	0	0.105336863	-0.038804593	-0.176724676	-0.149430959	-0.205574011	0.047037281	0.162615702	0.061892592	0.318884557	0.228452957	0.351747003	0.180974994	-0.11132937	0.122728425	-0.045201565	0.217141085	0	0	0.153525609	0.224564179
cg20688651	0.125189019	0.103568779	-0.012551741	0.022901971	-0.039420394	-0.05341783	-0.103902363	0.026820112	0.137998925	-0.024170975	-0.227560903	-0.030484237	-0.064220045	-0.009760486	0	-0.009837047	0.042799373	0	0.044374776	-0.250297147	0.022862498	0	-0.054878484	-0.123120054	0.002384868	0.094790878	-0.133395049	0	-0.144164927	-0.076891835	0.126711206	0.00315963	0.071577141	0.283143004	-0.139400451	-0.207250181	0.113532616	0.225950436	0.207821244	0	-0.040676928	-0.055389748	0.054466732	0.245976408	-0.127140011	0.047768116	0.237048469	-0.035394046	-0.134498054
cg20699141	0.325165495	0.202659435	0.059120797	0	0	0.212643536	0.051411332	0.003709942	0.003149193	0.14001266	0.277944722	0.239441626	0.072950307	0	0	0.022487182	-0.126252968	0.227817436	0.083493394	-0.184476154	0.130305991	0.201725394	0.029193803	0.046605468	-0.096181918	0.012993679	-0.028174717	0	0.06212983	0	0.014740727	0	-0.103821937	-0.088104434	0.106009032	0.057565806	0.002465835	0.131328438	0.26943036	-0.020813732	0.102692854	-0.020950288	0.119661856	0.129187977	0.020542782	0	0.090207612	-0.064258426	-0.208619526
cg20744437	0.038469005	0.076264985	0.073398273	0.089812107	0.036808627	0.227627103	0.12862993	0.039758281	0.122295542	0.134106278	0.111133403	0.057866726	0.055639083	-0.008882376	0.046681254	0.120850678	-0.056930739	-0.002524627	0.029388813	0	-0.100579313	-0.026019075	0.022523643	0.200285296	0.198203811	0.11835319	0.336903178	0	-0.029006741	0.130327491	0.007515936	-0.030950374	-0.166561717	0.168640863	0	0.123634503	-0.046161444	-0.075023814	-0.087241983	0.062154125	0.081349858	0.167868753	0.036966034	0.147790117	0.262279231	0.117974884	-0.008495902	0.16019751	0.128691133
cg21255128	0.534099767	0.344167486	0.478765237	0.121696761	-0.18618364	0.285316463	-0.072988117	0.648051224	0.294143775	0.707514357	-0.440765778	0.197139044	0	0.081107888	-0.239417224	0.129633465	0.175055371	0.320375164	0.322400619	0	0.127228242	-0.058366652	0.127029657	0.535440383	-0.016773419	0.02433785	-0.007933857	0.011404588	0.064001186	0.115753235	0.296026578	0.263101984	0.383562784	0.22807044	0.040101802	0.231229566	0	0.361932885	0.213341435	0.076427121	0	-0.248322272	0.140361606	0.484787871	-0.095589613	-0.079255724	0	0.068114046	0.247394235
cg21293562	-0.055375237	0.427696951	0.729629908	0.332064319	0.219012378	0.027123202	0.377661156	-0.021308247	0.233680678	0.490790075	0.228951342	0.057439349	0.307118735	0.12843576	0.1579695	0	0.282319406	0.12966017	0.477354252	0.18105131	0	0.1655189	0.279265268	0.365182449	0.442388596	0.297371958	0.198983401	0.332753307	0.203575494	0.031911385	0.378308172	0.449138947	0.330917696	0.034407141	0.332415002	0.494883507	0.229652594	0.101469591	0.032030346	0.223731946	0.049080394	0.256835477	0.303035742	0.610354609	0.333463397	0.360712542	0	0	0
cg21375869	0	0.272565021	0.249014649	0.377628723	0.234110316	0.165048438	0.575232468	0.121898606	0.243622425	0.242310083	0.432904543	0.015536522	0.065259168	0.125797873	0.132983528	0	0.116473648	0.047142255	0.160214942	0	0	0.198111788	0.144526775	0.585031271	0.160574889	0	0	-0.047732532	-0.035441669	0.352004948	0.041521131	-0.00720176	0.053233167	0	-0.053376171	0.195183471	0.086787897	0.306067036	0.141229294	0	0.096767267	0	0.348934744	0.104983308	0.110892693	0.06632437	0	0.161190345	0.235004769
cg21400802	0	0.061263117	0.11994016	0.019844826	0.162873035	0.126103749	0.356424513	0.31621973	0.121657946	0.106466704	0.242045954	0.163733166	0.156194755	0.241885232	0.217153725	0.096078136	0.21225302	0.081417909	0.288728461	0.042199315	0.177824803	0.050251877	0.074453923	0.210802659	0.391076336	0.286187219	0.225409705	0.063784368	0.262221987	0.212726733	0.225351875	0.155826884	0.086254076	0.124461708	0.201426331	0.247629064	0.014503605	0.00191694	0.258088035	0.2877355	0.256467952	0.341388901	0.051114258	0.378452156	0.131218648	0.210275051	0	0	0.425980431
cg21950525	-0.09747473	-0.044389306	-0.135679015	-0.110100281	0.049507517	-0.185451463	-0.064599902	-0.086217926	0	-0.079027081	-0.180981068	-0.237211733	-0.076852472	-0.045623199	0.017281483	-0.171888057	-0.078277968	-0.144964309	-0.093835191	-0.053520934	-0.035547087	-0.17348267	-0.113145021	-0.056135292	-0.034566046	-0.112112241	-0.168462647	-0.085211409	-0.119473075	-0.121812663	-0.017824833	-0.153188849	-0.070671652	-0.061450603	-0.075749392	-0.129619529	-0.007062619	-0.08604339	-0.131260835	-0.035086835	-0.154368972	-0.157749859	-0.155509132	-0.11328853	-0.05680733	-0.149407833	-0.029959494	-0.13243813	-0.011968496
cg22045340	-0.07927709	0.011792261	0	0.056749472	0.036742024	-0.0057735	0.045689339	-0.022820561	-0.015760222	0.004212453	-0.021281082	-0.033246335	0.013121385	0	0	0.01975466	0.034268475	0.043389024	0	0.017902923	0.055297377	-0.003501838	0.025354609	0.064112507	0.041611043	0.05688148	0.059095042	0.009526668	0.070400976	-0.025230788	0.000589413	0.042856988	0.038311052	-0.007881793	0.005129554	-0.060213259	-0.007340598	0.023494543	-0.061437922	0.029815605	0	0.005982101	-0.045167452	-0.02307984	0.054202059	-0.011059377	0.011603348	-0.069651968	-0.043075433
cg22171142	0	-0.07238791	-0.009908511	-0.153231164	-0.121086435	0.080413775	-0.164965128	0.045329492	0.09592118	-0.108351145	0.437935019	-0.113982889	0.112465724	-0.150132192	-0.10336735	-0.036728051	-0.034639786	0.016046546	-0.097215272	0	0	0.032442438	-0.136215916	0.109615326	-0.070772378	-0.008477206	0.013909987	-0.108060611	0.022981696	0.108082046	-0.012022543	0.024177183	-0.106418193	-0.004070003	0.033409665	-0.110647204	0	-0.036429527	-0.147914923	-0.114187993	-0.046624691	0	0.011983828	0.074740764	-0.066596939	-0.013840489	0.129599344	-0.228609875	-0.107104932
cg22208022	-0.201529461	0.04209344	0.107625237	-0.191733727	0.213550126	-0.043941208	0.136049112	-0.080130052	-0.070678282	-0.078494569	-0.227742932	-0.088607701	-0.027378709	-0.068451689	-0.189638798	-0.19278107	-0.148177967	-0.140156405	-0.218932829	-0.000504129	-0.31752172	-0.143535444	-0.286507938	0.290468904	-0.157697439	-0.322577914	-0.31481765	-0.032669081	-0.169667566	-0.038742321	-0.193516989	-0.485368853	-0.035591032	-0.224794538	-0.127048248	0.130980938	-0.096754709	-0.065735635	-0.177799095	-0.435181326	-0.251726117	-0.389417924	0	0.086587931	-0.241024505	0.085588896	-0.135163247	-0.159443413	0.295418918
cg22221847	-0.046927463	0.120467985	0.01389203	0.058719638	-0.035037246	0.051895984	0.444605199	0.285695294	0.101905098	0.146087362	0.026624395	0.161818736	0.063924689	0.118798925	0	0.120079599	0.145193469	0.21918996	0.240118945	0.133565656	0.14311942	0.320179549	0.098761826	0.068826394	0.336324506	0.19803272	-0.153152046	0.000851066	0.137390912	0.272101712	0	-0.003897824	0.162002847	0.037069906	-0.016687373	0.195982988	-0.003653132	0.027400877	0.075373943	0.217688103	0.001108186	0.138585388	0.353413271	0.123889344	0.399707576	0.112961178	0.080764295	-0.005196208	0.131475161
cg22797169	0.091697922	0	0.262421768	0.030581208	-0.010155579	0	-0.185913506	0.045188971	0.058362181	0.031588436	0.229469882	0.149354099	-0.07330833	0.090757803	0	0.103447364	0	0.067734162	0	-0.093314328	0	0.338816119	-0.016738451	0.137003969	0.042141003	0.065231337	0.029192726	0.056871469	-0.07965016	-0.008332053	0.027865866	0.03353058	-0.043928742	0.282107748	0.105131792	-0.117283499	0	0	0.108431192	0.130697996	0	-0.152740198	0.189240496	0	0.013646941	-0.028604253	0	-0.011325776	0.129139835
cg22845912	0.497902401	0.025871989	0.023497786	0.293772286	0.463415795	0.029809079	0.487937968	0.609189416	0.074450397	0.242706114	0.467606568	0.409609689	0.046650423	0	0	-0.092471913	0.547141363	0.190294471	0.118739241	0.36347003	0.565713992	0.419557807	0.224198403	-0.104062435	0.13319502	0.243602045	0.225230994	0.161277369	0.392080386	-0.05918163	0	0.780949843	0.393700715	0.147121407	0.018363065	0.359628143	0.044662084	0.081766198	0.053577312	0.287140304	0.240058265	1.00594951	0.096597825	-0.049576111	0.419616899	0.300853372	0	0	-0.051210879
cg22882665	-0.018692083	0.055969183	0.157313609	-0.056693559	-0.114320045	-0.045948253	-0.128929384	-0.0378207	0.03167051	0.125461772	0.015725775	0.106425579	0	0.080820499	0.052178527	0.005610436	-0.051117477	-0.012357912	-0.006895571	0.031493171	0.046916353	0.056284571	-0.019701054	-0.128759373	0.066461505	0.056748956	0.06324422	-0.005321638	0.005679707	0.037925926	0.036683952	-0.036532931	-0.010239105	0.025519487	-0.041659419	-0.014217962	0.00614485	0.008512904	0.017949434	-0.009789293	0.034562493	0.017956965	0.069386341	0.107473235	0.079371579	0.039594079	0.042228428	0.029664748	-0.006903121
cg23051664	0	0.082842483	-0.022929876	0.024185626	0.088269723	-0.024596559	0.041864494	0.061470058	0.051604895	0.045637332	-0.040878922	0.074824246	0	0.055946492	0	-0.02874086	0.036743123	0.03514922	0.027333402	0.06386661	-0.015349355	-0.007520478	0.026255028	0.019457613	0.000780658	0.030427004	0.05781471	0.012802297	-0.004609771	0.006774924	0.085725481	0.002302695	0.023792431	-0.066165697	0.090140328	0.102382229	0.098091197	0.001425732	0.046448901	0.033621591	0.005260004	0.070038011	0.047278008	0.021022631	0.081132145	0.008191474	0.027072395	0.080388798	-0.094417282
cg23076537	-0.003186547	0	0	0.013593063	-0.141253394	0.063309995	-0.104822425	-0.015398183	0.014601458	0.053639341	0.092632638	0.016470183	0	0	0	-0.147491248	0.028374849	0	-0.03085995	0.075123597	-0.048390705	0.025987468	0.055763531	0.071731917	-0.180892488	-0.043994147	0	0	-0.104756717	-0.040376055	0.088083578	-0.077643135	-0.043570336	-0.031948916	-0.020879952	0.004877357	0	0.012683407	0.023709809	0.003496306	0	0	0.041429712	0.073557618	0.209652736	0.03912534	-0.014289391	0.022711355	-0.094043502
cg23169059	-0.054628101	-0.101251674	0.03671874	-0.139491455	-0.170509327	0.043008124	0.138933802	-0.169443349	-0.072341431	-0.216118428	0.109415125	0	-0.025645869	-0.204548493	-0.608145301	0.097360574	-0.190441882	-0.08460202	0	-0.038760461	0.003164564	0.105898685	0.048624815	-0.130208621	-0.14744742	0.305610015	-0.078187854	-0.22911271	0	-0.391238528	0	-0.285146731	0	-0.372638914	0.07140512	-0.2284255	-0.011397401	-0.170975001	-0.402113578	-0.573047998	0.058215134	-0.057772053	-0.209714642	0	-0.310968671	0.007510614	0	0	-0.431755273
cg23206630	-0.16654196	0.213820309	0.151905817	0.031793048	0.225466945	0.039354711	-0.042383055	0.366823946	0.16512127	0.133400274	0.608027413	0.467658269	0	0.308856317	0.144754653	0.368743673	0.436407934	0.405819796	0.051822618	0.342560136	0.017942697	0.151396152	0.244778715	0	0	0.205699602	0.370876441	0.290653682	-0.241713919	0.434177184	0.606007611	0	0.408857727	0.674343267	0.237406995	-0.080708093	0.046383788	-0.034970761	0	0.305062241	0.289295653	0.228345755	0	0.480145398	-0.0646867	0.167606937	0.113371547	0.378173891	0.126154929
cg23261319	0.208161144	0.20221299	0.004910118	0.217279812	0.237899643	0.033724267	-0.134535247	0.037812447	0.10308176	0.375905501	0.270898554	0	0	0.126534062	0.556604896	0.277475941	0.086991939	0.108778707	-0.103919496	0.117535248	-0.149663009	0.39689417	0.081852241	0.218553877	0.258282575	0	0.275470578	0	0.107955421	-0.051268408	0	-0.031094548	0	-0.193181315	-0.269517372	-0.226627407	0.316219107	0.035457769	0.188425069	-0.05314783	0	0	0.552024661	0.025175388	0.364810035	0.244677261	0	0.206713025	0
cg23281018	-0.235281839	-0.29907396	0.070968199	0	0.143853744	0.136500977	-0.392813083	-0.416702163	0	-0.067545266	-0.057884712	-0.01749691	-0.482097221	-0.162493666	-0.14141825	-0.055602721	0.34678782	-0.208730361	-0.167525707	-0.294673903	0	-0.156090476	-0.192782677	0.157018258	-0.393031585	0	-0.177643119	-0.220429442	-0.059693441	0.090444023	-0.117929154	-0.197563101	-0.077411237	-0.177893502	-0.069279352	-0.1759584	-0.19206517	-0.202053478	-0.213123713	-0.024831707	-0.275928459	-0.084570051	-0.145425842	-0.271748035	-0.296865142	-0.269629293	-0.05726984	-0.086335933	-0.391072846
cg23429698	-0.072676911	-0.170093193	-0.037454125	0.017738581	-0.18603951	-0.081068832	-0.166359602	-0.209981034	-0.184869545	-0.174201688	-0.226152399	-0.136751238	-0.21277442	-0.009721688	0	-0.210689681	-0.186644106	-0.137505477	0	-0.018512098	0	-0.243568114	-0.019825876	-0.413694945	-0.052014628	-0.230258826	-0.210949572	-0.029252935	-0.156998303	-0.210026619	0.007582431	-0.199778105	-0.293337459	-0.016976561	-0.208018956	-0.193777783	-0.020945972	-0.024366833	-0.058106886	-0.216392261	-0.044483791	-0.327213208	-0.19478863	-0.136201392	-0.313745972	-0.193802286	-0.146994432	-0.232415509	0
cg23451678	-0.091088446	0	-0.226776244	-0.007850956	-0.165204682	-0.137280198	-0.348006719	-0.168957011	0.000985249	-0.092003805	-0.510680331	-0.122075373	0	-0.016249919	-0.008717882	-0.017746639	-0.224090643	-0.129783116	-0.044622744	-0.150979469	-0.247205836	-0.110694169	0	-0.114811581	-0.0483934	-0.100168077	-0.32830919	-0.098767208	-0.080462946	-0.114156309	-0.13247013	-0.208084118	-0.043770391	-0.063591332	0.145848514	-0.05072072	-0.074256255	-0.095131078	0.085847303	0	-0.02209281	-0.191424961	-0.20392504	-0.280869246	-0.043794822	0	-0.141256291	-0.025098306	0
cg23523811	-0.190160093	-0.031035752	-0.312245715	-0.095450222	-0.153334717	-0.286685075	-0.139225558	-0.049638093	-0.224485612	-0.314641231	-0.093948609	-0.151096149	-0.080960787	0.017931262	-0.239303098	-0.17674335	-0.022763581	-0.130967135	-0.243290583	-0.032658821	0.004285575	-0.197243786	-0.067738035	-0.739266384	-0.260253375	-0.158986936	-0.170449414	-0.165207894	0.043407036	-0.353139681	0.02022012	0	-0.109018701	-0.157301749	0.081883956	-0.199853071	-0.108635298	-0.196528575	-0.156697024	-0.279865982	-0.084569763	0.073444192	-0.275485877	-0.212161983	-0.376680123	-0.228610949	-0.055364939	-0.180700674	-0.405107021
cg23638070	0.040773097	0.108060454	-0.100108906	0.104518569	0	0.329609054	0.437502048	0.034910567	0.070201842	0.020231807	0.243381144	0.023176642	0	0.005278565	0.075219491	0.059495203	0.242846971	0.108070305	-0.017360942	0.238395281	0.095274726	0.016184803	0	0.21120036	-0.115235799	0.042700175	-0.38588456	0.061216374	0.0865389	-0.040227989	0.28044443	-0.071631803	-0.016901953	-0.064687265	0.14861917	0.083146733	0	0	-0.028506281	0.053334335	0	0.29961017	0.24178533	-0.078593567	-0.032125285	0	0	0.067463555	0.064523224
cg23782616	0.002994305	0	0.023663912	0.044214958	0.083867402	0	0.06237394	0.076621409	0.04846604	0.025443464	0.091519007	0.016658028	0.064052315	-0.004020926	0.044962322	0.037069039	0.024846236	0.015726657	0.018445282	0.067118063	-0.003539213	0.01856679	0.025327798	-0.020737415	0.079695396	0	0.012929334	0.002658947	0.037588366	0.07640345	0.036163381	0.029859902	0.012817487	-0.040184386	0.076825904	-0.026057509	0	0.048611776	-0.015446523	0.060423233	0.10965855	0.061705424	0.01278017	0.00516783	-0.05742365	0.073604363	0.047308693	0.00230404	-0.052919679
cg23795178	-0.166307331	0.049009873	-0.08468804	-0.272147417	0.144079286	0.175459942	0.113113928	-0.212175386	0	0.182938783	0.049717087	-0.025339974	0.03026014	0.092206126	-0.19069243	0	0.221279163	0.02561686	0	0	0.077242751	0.007789606	0	-0.039061399	0.226838047	0	-0.0562931	0	0.218181828	-0.121438065	0	0.193725727	0.106668815	-0.178309909	-0.152719429	-0.268318112	0	-0.043916622	0.223262854	0.280891073	0.072829608	-0.198680665	-0.057299884	0.223735619	-0.242151999	-0.119749238	0.109708529	-0.365444408	0
cg23881697	-1.032219471	-1.120781024	-0.575675059	-0.96753881	-0.65156643	-0.816922016	-0.309905016	-0.704818037	-0.331438054	-0.440605839	0.0139888	-0.214666311	-0.742348272	-0.08114492	-0.330275815	-0.805347437	-0.879589592	-0.410336065	-0.493609819	-0.537806046	-0.452428944	-0.118898725	-0.841212177	-1.895368292	-0.643845138	-0.065184385	-0.530975433	0.011842822	-0.635092661	-0.865202189	-0.861294362	-0.953248287	-0.202231392	-0.64313596	-0.887551861	-1.132317967	-1.003857269	-0.131709714	-0.619262771	-1.86479302	-0.655783231	-0.529604456	-0.687115476	-0.632599766	0.09554979	-0.708903641	-1.034746297	-1.267679555	-1.037158179
cg23995605	0.288610316	0.358524992	0.040986727	-0.585413689	-0.146429372	0.098694479	0	0.327810199	0.074023945	-0.215262022	-0.015909064	-0.114525677	0	-0.021831142	0.214109791	0	0.392513299	0	0	0	0.255896202	-0.389882562	0	0.262747833	-0.238152856	-0.018905198	-0.094360113	-0.141045334	0.027348969	-0.206846289	-0.039439618	0.125241495	0	-0.229968192	0.259695112	-0.035990647	0.060502455	0	0.341619951	0.261890705	0	0.487432091	0.28008387	0	-0.050484418	0	0.368103625	0.060389256	0
cg24008884	-0.223271495	0	0.085862997	-0.082298976	-0.027669334	-0.008933549	-0.031202184	-0.305672675	-0.129379816	0	0.130103968	-0.064596353	0.023186393	0.032754652	-0.143449813	-0.040661089	0.004685207	-0.083880362	-0.126236354	-0.099141534	-0.097223109	-0.034917177	-0.007609636	0.005414454	-0.218201498	-0.045460069	0.02092721	-0.089038956	0	0	-0.011096763	-0.053576443	0.027184985	-0.012078747	0.039724509	-0.028569329	-0.051473215	0	0.003548676	0	0	-0.170330545	0	-0.061953804	-0.037012189	-0.119141422	0	-0.090980704	0.022007334
cg24047926	-0.026260483	-0.09155788	0.193366306	0.191360116	-0.207016888	0.414569638	0.353347665	-0.025561726	0.049304955	0.008539159	0.337192373	0.057879571	-0.066655942	0.071505579	0.276034081	0.033057662	0.284528139	0.205461414	0.046483345	0.143104998	0.113913928	0.294152524	0.218566167	-0.057828204	0.073746135	-0.035616486	0.36736146	0.173530064	0.348261079	-0.049468133	-0.156546508	-0.347414723	-0.098572948	0.245940905	0.070670584	0.063445402	-0.043445339	-0.066856098	0.37809173	-0.00383647	0	0.296793954	0.486802537	0.18698148	0.276574186	0.121879327	0	0.03950623	0.069534468
cg24132325	0.0068465	-0.333272195	-0.14473708	-0.20345914	-0.175927581	-0.357621577	-0.051241357	-0.069290144	-0.29647411	-0.070901435	0.057213037	-0.345660148	-0.176720357	-0.117673342	-0.179003842	-0.246448467	-0.339304091	-0.225477109	-0.161556734	-0.098270649	-0.049345788	-0.102498377	-0.038316721	-0.279062471	-0.123957682	-0.164667265	-0.300485471	0.074028148	-0.203383032	-0.3085633	-0.31053649	0	-0.16332105	-0.134010924	-0.107799795	-0.14621717	-0.037746665	-0.233820764	-0.102446331	-0.035130968	-0.067271643	0.063244952	-0.113267178	-0.274831487	-0.234931565	-0.146030046	-0.165263428	-0.108214572	-0.334573384
cg24165439	-0.062282709	-0.081596508	0	0.109181029	-0.506371941	-0.464959998	-0.255008	0	-0.114318825	-0.445439847	-0.608998593	0.032345117	0	-0.195905368	-0.249774986	0	-0.696944252	-0.322351047	0.064538399	0	0	0.101867109	0	-0.426575764	-0.550447955	-0.148572982	-0.077514625	-0.072489391	-0.38908323	-0.171704082	-0.181796572	-0.623533931	-0.362032165	-0.204550308	-0.178682895	-0.114084165	-0.277207999	-0.108973727	-0.52644533	-0.373667961	0	-0.082855924	-0.522564636	0.106002368	-0.07910863	-0.518885554	-0.22689329	-0.147314046	0
cg24254196	-0.070050709	0	-0.034500742	0.05719403	0.105632738	0	0.072405908	-0.107259467	-0.024882354	-0.007321469	-0.086979848	0	0.001990311	-0.016882131	-0.25197557	-0.095684118	0.141840059	-0.07718373	0	0	-0.024088096	0.033560995	-0.056872157	-0.034210963	0	0	0	0.058252661	0.020091978	-0.065609685	0	0.041126091	-0.05318312	-0.13579063	-0.026229362	-0.031760026	-0.025760415	0.020520068	-0.003789694	-0.007703529	-0.009807512	0.003242223	0.079087542	0.014987797	0	-0.180903755	-0.00981377	-0.043622845	0.228743337
cg24430201	-0.05094831	0.632090288	0.680204875	0.529109317	0.471754214	0.526844797	0.415015836	0.428628029	0	0.785380856	1.468500475	0.738548135	0.299584144	0	0.22364571	0.207658097	0.331886631	0.070008938	0	0.094015843	0.171198866	0.2652124	0.664919517	0.504072073	0.475222616	0	0.353610159	0.160389789	0	0.910983448	0.670932336	0.643685977	0.554077189	0.091337866	0.5323003	0.348788325	0.576059486	0.46342817	0.209361783	0.441749275	0	-0.25066126	0.272257927	0.199730407	0.135757011	0	0.294095522	0.54097684	0.41058026
cg24564503	-0.05485737	-0.216137879	-0.0110996	-0.205979699	-0.160914023	-0.195823617	-0.212987243	-0.132308549	-0.029971949	-0.118220159	-0.009868461	-0.102068861	0	0	0	-0.113817125	-0.059949477	-0.224605584	-0.125740284	-0.0323854	0	0.299487265	-0.097790138	-0.068187176	-0.139204233	0	0.251243928	-0.01394113	0.097579942	0.075000188	0	0.065598391	0	0.04532546	0.065422662	-0.018949008	-0.008574125	-0.092086101	0.070397244	-0.028702431	-0.028981237	0.161431419	0	-0.049194851	-0.102784943	0.136331116	-0.051474041	0.1438298	-0.084930752
cg24755931	-0.189833651	-0.116244928	-0.078217607	-0.152982794	-0.110620391	-0.021042676	0.065188286	-0.111086859	-0.069789751	-0.097192957	-0.193358553	-0.090612329	-0.243941101	-0.07973567	-0.172414672	-0.172741434	-0.197036541	-0.201365422	-0.281209621	-0.149914596	-0.225569665	0.025485474	-0.091879509	-0.437132855	-0.00752251	-0.155234997	-0.056146078	-0.174679783	-0.189243822	-0.283823506	-0.04921926	-0.300717288	-0.14454337	-0.065198212	-0.163889879	-0.063465685	-0.110628428	-0.177363663	0.031352244	-0.187872618	-0.075533198	0.003243205	-0.178402276	-0.095421181	-0.245052516	-0.11577429	-0.09421748	-0.108270923	-0.035726781
cg24794531	0	0	0.069357159	0.034701792	0.129617173	-0.008122266	0.012933689	0.086896396	0	-0.004418731	0.098159956	0	0.145690792	0	0	-0.055044658	-0.138884944	-0.02255508	0	0	-0.113493198	-0.060993814	0	0.219748457	0.095171591	0.081251936	0.034470063	0.039723946	-0.082840209	0.095568552	0.040567429	-0.145180339	-0.118547704	0.09057008	0.092054176	0.029413749	0	0.073821726	0.078288591	0.027422181	0	0.041224416	0.0590956	0	0.097968527	0.052026977	0.018354308	0.174749098	0.088121349
cg24860589	-0.066310285	-0.026492494	-0.134754192	-0.211321283	-0.227037684	-0.138001663	0	-0.167674684	0	-0.176043738	0.084426781	0.054352303	-0.08172929	-0.047421425	-0.098305457	0.000154756	0.087731146	-0.012056304	-0.14956478	-0.005788344	-0.126454968	-0.082781432	-0.162079459	-0.079017895	-0.077385727	-0.115220949	-0.193643712	-0.14855681	-0.184004184	-0.123486246	-0.163298124	-0.173249656	-0.059012881	-0.27778713	-0.102015211	0.051583852	0.009954274	-0.240537445	-0.017135829	-0.05845837	-0.049136376	-0.205456943	-0.095708165	-0.07407265	0	-0.061490349	0	-0.086379637	-0.151340169
cg25338262	-0.032775218	-0.012869135	-0.15901114	0.034971578	0.00587171	-0.022084255	0.049861975	-0.094586838	0.064336607	-0.157022945	-0.174488175	0.0004153	-0.010811362	0.004883605	-0.034442455	0.022051242	0.01039226	0.058953575	-0.031646368	0.016107697	0.030181415	-0.083506071	0.054504779	-0.084642373	-0.055218313	0.017593127	-0.095661913	-0.014532901	0.0778943	0.021998485	0.014421623	-0.101743026	-0.017463866	-0.01143097	-0.034235902	-0.016078363	0.04994529	-0.002788871	-0.04973052	0.047122281	-0.041342646	0.129624749	0.008723117	0.091693676	0	0	0	-0.013867688	0
cg25353401	-0.444589552	-0.602737448	-0.101592225	-0.356451783	-0.301494422	-0.269557408	0.067667789	0.345805127	-0.20776053	-0.210961295	-0.102100008	-0.059106736	-0.401356389	-0.235844521	-0.503825172	-0.10433486	-0.207247491	-0.251028019	0	-0.283356251	-0.087191876	-0.369016285	0	-0.199143338	-0.025188525	-0.276666229	0.173331598	-0.418583478	-0.412972122	-0.196182934	0	-0.226017608	-0.32162406	0.092290787	-0.244824354	-0.332081574	-0.047976209	-0.269829738	0.053284773	-0.261366073	-0.189194356	-0.45144213	0.128085042	-0.030370761	-0.295828218	-0.156757939	-0.095275421	-0.395584065	-0.541483233
cg25506686	0	-0.020903362	0.05724625	-0.261198797	-0.406460122	-0.087829238	0	-0.109306161	0	-0.341896372	-0.079018041	-0.09246767	-0.062483937	-0.252974733	-0.118390337	-0.167580378	0.064828456	0.23541388	-0.445023136	-0.362125356	0	0.209994109	0	-0.069807183	-0.240126256	-0.292673226	0	-0.118540214	-0.219075906	-0.15846322	-0.047699726	-0.235878083	-0.057693441	0.132394104	-0.195466206	0.442299135	0	-0.113120128	0.15255188	0	0	-0.182935862	-0.38301572	-0.119291785	-0.009296987	-0.190184029	0	0.274908144	-0.128824892
cg25682097	-0.027831262	0	0.275017121	0.124466758	0.043498724	0	0.14087831	0.072464986	0.057486719	0.034710817	0.043029774	-0.055431773	0	0.140500717	0.160273225	0.089441533	0.301414341	0.004213775	0.097816126	0.017954786	0.064538215	0.224405991	0.031397862	-0.032930654	0.027135189	0.042790982	0.080569592	0.063620853	0.023321095	0.059379071	-0.00035059	0.069237921	-0.081071032	0.179863391	0.037799618	0.003690098	0	0.139652367	-0.001911724	-0.092708727	0.096761809	0.042578413	-0.077432912	0.204378967	0.040104626	0.126305561	0.079783864	0.098754593	0.088040966
cg25731428	-0.085490594	0	-0.052711115	-0.083574854	-0.110545193	-0.032971438	-0.0410366	-0.140165771	0	-0.254813926	0.043123841	0.347734254	0	0	0.120981038	0.101587176	-0.043166988	0.202441972	0.186744188	0.277260167	-0.194949703	-0.304386614	0	0.133879003	0.492589718	0	0	0	0.078787454	0.34778489	0.248084241	-0.056666682	0.055764829	0.214855844	-0.064473021	0.249064484	0	0.169899422	0.159092542	0.151609815	0	0.016969847	-0.001893493	0.387857094	0	0	0.219949286	0.223894246	0.332730607
cg25773620	0.024676978	-0.01410957	-0.019076175	0.027040313	-0.051415213	0.035017371	0.019988992	-0.053835334	0.02263278	0.044190794	0.033500877	0.008716375	0.034760049	0.013717416	0	-0.011517051	-0.084358254	0.033212938	-0.103623855	-0.019668651	-0.019147077	0.012681197	-0.009482223	-0.044301932	0.00665089	-0.031125941	-0.061884376	0.026874022	-0.021674367	0.07227334	0.027456357	0	0.038437111	0.011279906	0.047555981	-0.153663945	0	-0.010119557	0.02762939	-0.024185928	-0.046087386	-0.0894632	0.022372431	0.081393298	0.067003709	0.002252751	0.030108001	0.002446392	0.031765728
cg25806307	0.024774407	0.058022952	-0.035448383	0.19051079	0.137070673	0.126848343	0.121280238	0.159735903	0.040669615	0.058063606	0.123886729	0.140715459	0.017427781	0.071728016	0.03880804	0.111481444	0.096747922	0.094653657	0.110637242	0.089434354	0.162122893	0.021366758	0.158906465	0.166945249	-0.027967162	0.025518969	0.100702729	0.078369135	0.112444394	0.042804604	0.049722884	-0.03564842	0.172602241	0.167057075	0.180583496	0.188421576	0.057248908	0.01282706	0.093493006	0.126491224	0.186635629	0.06414138	0.052106847	0.061749607	0.022372043	0.053883809	0.085663813	0.097886164	0.148113991
cg26003967	-0.16811153	-0.337906981	0.016201344	-0.052377825	0.066381129	-0.421875604	0.134457349	0.003980821	-0.00768693	-0.071940874	-0.192866265	-0.04551874	-0.012031572	-0.187459671	-0.190915488	-0.304685412	-0.031666236	-0.033530368	-0.045971652	0	-0.17615626	-0.081352514	-0.283144366	0.084015172	-0.150721292	-0.164398136	-0.46154633	-0.116561323	-0.014361267	-0.138386608	-0.036468058	-0.027579036	0.041896156	-0.052825829	0.024777562	-0.201929752	-0.279609865	-0.109471886	-0.286159341	-0.206981933	-0.065422114	0.066897375	-0.101681164	-0.057330866	-0.174524177	-0.13528477	-0.079551391	-0.110098812	-0.261351745
cg26111575	0.172545592	0.078239656	0.01102912	0.094187111	0.259811166	0.082940032	0.179478178	0.261124307	-0.055110652	-0.159738337	0.461868416	0.362377458	0.084867096	0.083249485	-0.091834173	0.3100964	0.396291737	0.12580898	0.305881019	0	0.086284805	0.204263002	-0.105746337	0.472346736	0.05300906	0.050518146	0.139213466	0	0.061052204	0.088960892	-0.058710164	0.0898423	0.205489945	-0.215629399	0.182595668	0.120866385	-0.068529116	0.046450637	0.263264402	0.02674857	0	0.317023136	0.233796989	0.047996745	0.25087096	0.10698003	0	0.039585536	0.247706006
cg26185379	0.175442291	0.102389918	-0.13407171	0.010968229	0.254153872	-0.227000663	-0.619400632	-0.340285054	-0.301336586	0.103830767	-1.334320135	-0.613231795	-0.366846547	-0.38403365	0	-0.017086661	-0.316885545	-0.134959752	-0.48451003	-0.164053639	-0.255161206	-0.202163805	-0.27178814	-0.248996314	-0.217082441	-0.077454342	-0.037205074	-0.146876788	-0.212351575	-0.523071129	-0.417174874	0.024604188	-0.410550194	-0.215319901	-0.37461825	-0.385304515	-0.026161457	-0.398760958	0.006386452	-0.384658087	-0.121527016	-0.67724489	-0.021071308	-0.599346824	0	0	-0.034205292	-0.182732203	-0.384704837
cg26465532	-0.497266011	-0.346346214	-0.430608187	-0.482736312	-0.496603639	-0.516221001	-0.763422164	-0.429170505	-0.11863416	-0.271473064	-0.371962722	-0.292791102	-0.335324591	-0.047090121	-0.149907169	-0.604646417	-0.35195997	-0.133397676	-0.366593745	-0.160806332	-0.451455643	-0.35076374	-0.526327259	-0.653796281	-0.487204495	-0.529963239	-0.335349892	-0.516046349	-0.356992222	-0.597523922	-0.660797924	-0.679891652	-0.36642682	-0.557302656	-0.54042073	-0.51790421	-0.213004662	-0.787967214	-0.59134004	-0.318644351	-0.363070592	-0.536280978	-0.721730523	-0.652749991	-0.106705616	-0.308978134	-0.359587838	-0.518813365	-0.601097871
cg26850469	-0.433817064	-0.171665596	-0.180837984	-0.268324848	-0.245425386	-0.291890388	-0.205543876	-0.268812516	-0.14394201	-0.02630289	-0.251407728	-0.155476737	-0.33432038	-0.219633656	-0.112125962	0	0.003954952	-0.259964055	-0.195192676	-0.324296332	-0.25352762	-0.709617895	-0.271696561	-0.474165302	-0.148953249	-0.063294572	-0.617703094	0	-0.097007028	-0.344520297	-0.257102288	-0.316117374	-0.376192112	-0.215212655	-0.330049545	-0.19246345	-0.196000661	-0.184301605	-0.153923369	-0.256578071	-0.241111812	-0.169768499	-0.356820339	-0.171326861	-0.321125477	-0.357760275	-0.131735906	-0.33942815	-0.409144035
cg26853536	-0.104788791	0.029234801	0.014258634	0.03369536	0.048139655	-0.03593036	-0.221518889	-0.009593213	0	-0.025446315	0.015879015	-0.102315836	-0.050747027	-0.180925129	0.053726416	0	-0.115983255	-0.069756372	0	-0.058431599	-0.110422771	0.031253785	0.009348316	-0.325277928	0.078320926	0	-0.28374331	-0.013597807	-0.149715143	0	-0.242353854	-0.124436449	-0.112547675	-0.142228668	-0.159074199	0.213293336	0.051024438	-0.204952776	-0.196916361	-0.08987822	0	0.062411201	-0.008569439	0.055589614	0.068729216	0.162242569	0	0.199025251	0.287908941
cg27073337	-0.197119053	-0.096161634	0	-0.07192792	-0.243898777	0.058747734	-0.515067766	-0.372486889	-0.069291414	-0.209922393	-0.091238018	-0.036583396	-0.064093545	-0.199184085	-0.030673515	-0.181659133	-0.082905355	-0.254455992	-0.110272097	0	-0.133770539	0.005427437	0	-0.139958143	-0.206790452	-0.123811313	-0.615015184	-0.225382382	-0.127660632	-0.197501325	0	-0.071993999	-0.152441219	-0.222365828	0.0262634	-0.022680976	-0.097923787	-0.115142372	-0.116364567	-0.06774781	-0.121094232	-0.241921972	0	-0.436931223	-0.093558484	-0.020297337	0	0.168572061	-0.062606171
cg27090201	-0.073936916	-0.061061108	0.027123245	-0.05912516	-0.012486258	-0.034307989	-0.086596081	-0.052431968	-0.063184064	0.120051317	-0.114686219	-0.061966084	-0.026462437	-0.003958648	-0.02072211	0.085667258	-0.044107089	0.005040788	0.013881165	-0.034069038	-0.01495695	0.047223322	-0.024148468	-0.083843313	-0.042587198	0.003804186	-0.021779419	0.090656733	-0.025849133	0.0668841	0.069993528	0.007957776	0.006323579	0.03186901	0.00155264	-0.068786384	0.00920622	0.063902154	-0.05577068	-0.017662038	0.015908638	0.018143621	-0.043289065	0.046073706	-0.013587826	-0.056908096	0.043365637	0.079873133	-0.086022242
cg27291231	-0.327643026	0.218377591	0	0.261862575	-0.155147997	0.15843462	0.019861422	0.430799659	0.171392612	-0.152310752	0.529957532	-0.098922488	0.123218558	0	0.209214466	0	0.347931597	-0.03299533	0.075757318	0.187721426	0	0.12519661	0	0.479521018	0.106510324	-0.039676104	-0.108438348	0.0532873	0.01544285	0.130625894	-0.127728242	0	0.118153797	0.043825907	-0.135126163	0.223183044	0	0.152437535	-0.06425863	0.473472577	0.076454725	0.117069611	0.077449762	-0.072751727	0.045105276	0.328310619	0.1420163	-0.096533002	0.072166035
cg27308754	0.218769579	0.046521825	0.285795992	0.205604062	0.143192337	0.039994779	-0.177643034	0.130682976	0	0.440818542	0.0044803	0	0.104400781	0.014217054	0.090580053	0.168663285	-0.120320569	0.298581586	0.19675018	0.226319271	0.248754086	0.032099923	0.130046013	0.234879	0.121863886	0.187376165	0	0.270251494	0.0902223	0.067277515	0.224236481	0.194394286	0.256171894	0.168200275	0.195438641	0.01772195	0.153739443	0.084438878	0.166690414	-0.115695781	0.067500964	-0.060895532	0.029965476	0.291416655	0.241156033	0.115225195	0	0.22990234	0.12916303
cg27426045	-0.2499727	0.145982944	0.153698217	0.327101708	0.325808138	0.131112996	0.646294814	0.328253094	0.161585887	0.507943066	0.347118398	0.204712532	0.237199668	-0.176745707	0	0.455190356	0.362031258	0	0.35782188	0.578865593	0.380216047	0.013826479	0.14539252	0.231420418	0.849323776	0.188704029	0.505215032	0.346423595	0.386178038	0.185257949	0.566053741	0.836458922	0.336130432	0.212630292	0.224971827	0.331985009	0.123591566	0.198708044	-0.043944418	0.303778045	0.184565844	0.435652195	0	0.10044294	0.252361614	0.527109518	0.032504655	0.589505924	0.360883853
cg27518272	0.032473704	0.070315384	0.380261369	0.004335466	0.22735949	0.468996664	0.070091102	0.339908871	0.050857564	0.217090935	0.242850482	0.127817923	0.149437093	0	0.376708936	0.062108178	0.110766357	0.225171276	0.018905783	0	0.180167251	0.598754103	0	0.550987015	0.189419946	0.103743638	0.000722931	0.091526032	0.21257712	0.360366515	0.063838415	0.534881464	0.177143724	0	0	0.106547364	0.054001095	0.101920246	0.136235832	0.138284897	0	0.008746315	0.226150834	0.025912156	0.194389098	0.075347321	0	0	0.034225794
Seed	29280	5902	21149	71075	11461	42048	69491	32743	36780	95317	37080	54252	37206	20534	53503	94024	27631	94790	4149	97505	59842	45016	12427	54384	28583	46433	416	46570	72864	41584	67916	36489	43448	51997	6112	37166	96652	80777	13001	13265	87921	89056	72959	96334	39252	74286	30966	59173	37597
[truncated: 952 more columns]
