# Supplementary material for: Identification of prostate cancer specific methylation biomarkers from a multi-cancer analysis
Source: BMC Bioinformatics. 2021 Oct 12;22:492. doi: 10.1186/s12859-021-04416-w (PMC8507340; doi:10.1186/s12859-021-04416-w)
Supplement: Supplementary file 6 — Additional file 6. AUCs of model using all 8 biomarkers, PSA and age. [file 12859_2021_4416_MOESM6_ESM.csv]

Result file of glm_gls_final.R
AUCs of 1000 models
#GL6 vs. GL3+4 = models to separate Gleason 6 and Gleason 3+4 prostate tumors
#GL6 vs. GL4+3&8-10 = models to separate Gleason 6 and Gleason 4+3&8-10 prostate tumors
#sites+PSA+age = models built on 8 sites, PSA and age
#sites = models built on 8 sites
#PSA+age = models built on only PSA and age
	GL6 vs. GL3+4			GL6 vs. GL4+3&8-10
	sites+PSA+age	sites	PSA+age	sites+PSA+age	sites	PSA+age
1	0.409090909	0.568518519	0.326704545	0.832167832	0.839446367	0.61988012
2	0.627027027	0.507936508	0.583783784	0.9275	0.878927203	0.669375
3	0.504930966	0.615384615	0.367850099	0.820945946	0.89537037	0.742820946
4	0.665413534	0.588888889	0.459586466	0.939643347	0.837936047	0.830589849
5	0.58125	0.562937063	0.413541667	0.816722973	0.781655844	0.665962838
6	0.603383459	0.551851852	0.363721805	0.874666667	0.807260156	0.789777778
7	0.669172932	0.521341463	0.484022556	0.830128205	0.9000999	0.554487179
8	0.541666667	0.641196013	0.371875	0.86881473	0.84537037	0.613348677
9	0.586563307	0.531914894	0.510335917	0.877518131	0.878997407	0.701853344
10	0.536936937	0.678353659	0.498198198	0.85472973	0.842592593	0.646537162
11	0.635338346	0.720930233	0.387218045	0.856203008	0.917207792	0.594924812
12	0.61875	0.620426829	0.509375	0.857142857	0.9	0.599206349
13	0.811369509	0.688034188	0.479328165	0.793777778	0.847152847	0.734666667
14	0.5625	0.595744681	0.5734375	0.806193806	0.792151163	0.699300699
15	0.619329389	0.767482517	0.402366864	0.849537037	0.936688312	0.822916667
16	0.644927536	0.731225296	0.461956522	0.835164835	0.873015873	0.622877123
17	0.642998028	0.652380952	0.343195266	0.798201798	0.919331395	0.779220779
18	0.5125	0.685714286	0.566666667	0.802071346	0.909782609	0.661680092
19	0.677083333	0.640740741	0.347916667	0.7675	0.852631579	0.50375
20	0.591666667	0.645588235	0.517708333	0.849252014	0.911337209	0.633486766
21	0.516629712	0.606837607	0.4345898	0.858457998	0.891304348	0.649597238
22	0.611764706	0.632867133	0.56302521	0.794205794	0.925	0.644855145
23	0.422916667	0.718518519	0.41875	0.838509317	0.878703704	0.693236715
24	0.603550296	0.639705882	0.566074951	0.863247863	0.860207612	0.642094017
25	0.556756757	0.658163265	0.341441441	0.754273504	0.873811582	0.629807692
26	0.592105263	0.486013986	0.422932331	0.855769231	0.894444444	0.676282051
27	0.55952381	0.411960133	0.604761905	0.861842105	0.814185814	0.670112782
28	0.57199211	0.476470588	0.478303748	0.844924812	0.869565217	0.694078947
29	0.6	0.707641196	0.463095238	0.865134865	0.777925532	0.663836164
30	0.566386555	0.651851852	0.480672269	0.85730725	0.906481481	0.6570771
31	0.696180556	0.519117647	0.524305556	0.841216216	0.864299302	0.637668919
32	0.535714286	0.571895425	0.359962406	0.77125	0.872819767	0.59625
33	0.538461538	0.659259259	0.561143984	0.907051282	0.82826087	0.792735043
34	0.583333333	0.568253968	0.473090278	0.875	0.88372093	0.68843985
35	0.481262327	0.583841463	0.382642998	0.875	0.832407407	0.721804511
36	0.607142857	0.5	0.492481203	0.863136863	0.890083632	0.662837163
37	0.498891353	0.555555556	0.423503326	0.849150849	0.842532468	0.638861139
38	0.535416667	0.434042553	0.401041667	0.8575	0.891097666	0.790625
39	0.512820513	0.506097561	0.391518738	0.876123876	0.865217391	0.619380619
40	0.510848126	0.607936508	0.448717949	0.893796992	0.837962963	0.734022556
41	0.4345898	0.507653061	0.523281596	0.861111111	0.910394265	0.676697531
42	0.454166667	0.680555556	0.398958333	0.710470085	0.884447674	0.625
43	0.417613636	0.596866097	0.333806818	0.863175676	0.788888889	0.659628378
44	0.34625323	0.614285714	0.580103359	0.76625	0.892592593	0.60875
45	0.597916667	0.646341463	0.407291667	0.84508547	0.915740741	0.74732906
46	0.54375	0.457352941	0.477083333	0.86402027	0.902346227	0.540962838
47	0.528599606	0.521341463	0.517751479	0.764096663	0.873913043	0.646144994
48	0.482882883	0.666083916	0.589189189	0.86875	0.883524904	0.815
49	0.454545455	0.641608392	0.407670455	0.722094361	0.903343023	0.553509781
50	0.614583333	0.638339921	0.466666667	0.899100899	0.857471264	0.765234765
51	0.547619048	0.628458498	0.488095238	0.87625	0.852147852	0.755
52	0.501736111	0.702797203	0.333333333	0.858082707	0.894622093	0.743421053
53	0.647450111	0.629568106	0.475609756	0.780487805	0.857389801	0.717987805
54	0.47556391	0.67962963	0.480263158	0.803555556	0.843156843	0.712888889
55	0.627494457	0.626984127	0.592017738	0.91375	0.885869565	0.77125
56	0.525	0.666083916	0.452083333	0.904487917	0.887354651	0.772727273
57	0.508333333	0.655555556	0.463541667	0.708646617	0.796266234	0.632988722
58	0.636363636	0.638095238	0.519955654	0.903195489	0.825925926	0.656954887
59	0.631929047	0.709302326	0.536585366	0.792293233	0.885551948	0.681390977
60	0.65952381	0.638111888	0.580952381	0.813034188	0.902597403	0.647970085
61	0.533834586	0.546511628	0.5	0.883458647	0.820224719	0.691259398
62	0.621301775	0.612648221	0.516765286	0.77027027	0.855144855	0.711148649
63	0.620155039	0.644518272	0.558139535	0.866133866	0.811072664	0.787712288
64	0.622916667	0.594405594	0.471875	0.818376068	0.917241379	0.717948718
65	0.563307494	0.546511628	0.285529716	0.814222222	0.879058442	0.670666667
66	0.647450111	0.664031621	0.569844789	0.863136863	0.825174825	0.703296703
67	0.407982262	0.603703704	0.424611973	0.863721805	0.904796512	0.691729323
68	0.392504931	0.70212766	0.366863905	0.8475	0.879584775	0.610625
69	0.43125	0.627622378	0.45	0.869684499	0.876851852	0.747599451
70	0.684754522	0.614893617	0.519379845	0.809210526	0.857712766	0.802161654
71	0.576576577	0.710963455	0.363063063	0.830128205	0.929505814	0.782051282
72	0.605405405	0.674825175	0.464864865	0.831196581	0.86743295	0.666666667
73	0.470284238	0.676470588	0.395348837	0.869965478	0.840613027	0.557537399
74	0.521064302	0.641891892	0.487804878	0.974206349	0.876941458	0.826388889
75	0.4875	0.817275748	0.444791667	0.807825086	0.948051948	0.570771001
76	0.582386364	0.671096346	0.477272727	0.90491453	0.883333333	0.736111111
77	0.583783784	0.651851852	0.436036036	0.929878049	0.89010989	0.719512195
78	0.590225564	0.604761905	0.510338346	0.891829689	0.858695652	0.704833142
79	0.691666667	0.697674419	0.436458333	0.847222222	0.886113886	0.616987179
80	0.502702703	0.735880399	0.435135135	0.785767235	0.869186047	0.656782802
81	0.647450111	0.617132867	0.361419069	0.846804511	0.902116402	0.729323308
82	0.579166667	0.631481481	0.340625	0.8625	0.886776145	0.72
83	0.74375	0.696825397	0.385416667	0.835648148	0.880555556	0.689429012
84	0.601503759	0.740425532	0.484022556	0.829170829	0.910185185	0.679320679
85	0.500900901	0.683333333	0.487387387	0.873799726	0.859738372	0.725651578
86	0.533333333	0.612804878	0.415625	0.844017094	0.820224719	0.666666667
87	0.629191321	0.612962963	0.322485207	0.844017094	0.867592593	0.707264957
88	0.57622739	0.655594406	0.484496124	0.884398496	0.896283492	0.617011278
89	0.514285714	0.653968254	0.536904762	0.884615385	0.885551948	0.712606838
90	0.375	0.636212625	0.24375	0.870426829	0.855172414	0.682164634
91	0.596452328	0.668253968	0.514412417	0.894131185	0.891233766	0.691024166
92	0.599483204	0.683333333	0.409560724	0.806390977	0.824221453	0.68843985
93	0.675	0.662790698	0.515625	0.773302647	0.891187739	0.678365938
94	0.534368071	0.674074074	0.574279379	0.829689298	0.792553191	0.766398159
95	0.539583333	0.705882353	0.522916667	0.843984962	0.855555556	0.726973684
96	0.616407982	0.582317073	0.5	0.880322209	0.862037037	0.748561565
97	0.575936884	0.642553191	0.470414201	0.713305898	0.946053946	0.516460905
98	0.447916667	0.729411765	0.448958333	0.872266974	0.837936047	0.703682394
99	0.596452328	0.634551495	0.484478936	0.845154845	0.88961039	0.715784216
100	0.46547619	0.633986928	0.395238095	0.861138861	0.886363636	0.608391608
101	0.504504505	0.598814229	0.510810811	0.85125	0.850925926	0.750625
102	0.539772727	0.606837607	0.511363636	0.789413119	0.911525974	0.69447641
103	0.6765286	0.555555556	0.465483235	0.75375	0.876829268	0.633125
104	0.576388889	0.621262458	0.481770833	0.762688615	0.883116883	0.589849108
105	0.633136095	0.594182825	0.518737673	0.730182927	0.85	0.679878049
106	0.667226891	0.501587302	0.469747899	0.864625302	0.788359788	0.657937147
107	0.704545455	0.664351852	0.279829545	0.841158841	0.895785441	0.738261738
108	0.733333333	0.62804878	0.402702703	0.787393162	0.889655172	0.74465812
109	0.539495798	0.683333333	0.427731092	0.879120879	0.88159032	0.634865135
110	0.617571059	0.625531915	0.57622739	0.854149879	0.894480519	0.684931507
111	0.625246548	0.561904762	0.495069034	0.81517094	0.826298701	0.653846154
112	0.532986111	0.646808511	0.484375	0.767094017	0.895292208	0.68482906
113	0.716186253	0.608391608	0.353658537	0.820306205	0.931034483	0.711120064
114	0.605522682	0.6	0.512820513	0.858974359	0.878997407	0.514957265
115	0.53968254	0.732142857	0.273015873	0.81402439	0.891961971	0.721036585
116	0.581854043	0.674074074	0.490138067	0.892094017	0.831481481	0.647970085
117	0.609756098	0.727272727	0.33924612	0.640859141	0.90406223	0.555944056
118	0.539583333	0.715873016	0.425	0.858457998	0.850348763	0.767548907
119	0.54767184	0.634920635	0.28713969	0.812187812	0.889369058	0.71978022
120	0.574279379	0.494594595	0.536585366	0.911585366	0.898446834	0.750762195
121	0.33481153	0.677941176	0.414634146	0.841777778	0.913569576	0.678222222
122	0.708086785	0.680952381	0.454635108	0.934407365	0.89673913	0.64844649
123	0.57790927	0.595588235	0.290927022	0.806390977	0.892857143	0.646616541
124	0.611904762	0.650793651	0.575	0.910836763	0.87816092	0.679012346
125	0.528599606	0.65282392	0.371794872	0.882117882	0.858333333	0.713786214
126	0.384684685	0.674418605	0.34954955	0.829333333	0.893518519	0.745777778
127	0.58974359	0.62195122	0.388560158	0.782802076	0.886956522	0.696812454
128	0.616477273	0.612648221	0.377840909	0.75304878	0.868902439	0.43597561
129	0.533333333	0.673076923	0.507142857	0.787212787	0.852147852	0.593906094
130	0.604166667	0.650914634	0.392708333	0.799831081	0.91402439	0.642736486
131	0.538802661	0.712624585	0.523281596	0.780207135	0.931006494	0.608745685
132	0.430952381	0.674418605	0.411904762	0.834810637	0.848275862	0.703062047
133	0.46031746	0.472332016	0.450793651	0.908091908	0.85247093	0.752747253
134	0.511111111	0.635670732	0.584126984	0.786324786	0.889655172	0.647435897
135	0.707936508	0.676190476	0.20952381	0.842249657	0.866188769	0.683813443
136	0.55625	0.673529412	0.491666667	0.799145299	0.82962963	0.628205128
137	0.554511278	0.631229236	0.508458647	0.829689298	0.896103896	0.787686997
138	0.661931818	0.612956811	0.455965909	0.914951989	0.828042328	0.686556927
139	0.534313725	0.55	0.422385621	0.676816239	0.845899471	0.550213675
140	0.61875	0.600609756	0.370833333	0.855263158	0.896103896	0.540413534
141	0.538802661	0.592885375	0.359201774	0.877914952	0.81067694	0.699588477
142	0.638095238	0.608695652	0.478571429	0.866541353	0.901038062	0.679981203
143	0.520720721	0.436877076	0.400900901	0.858231707	0.827067669	0.806402439
144	0.589915966	0.601139601	0.43697479	0.860596293	0.826819923	0.645850121
145	0.64379085	0.663109756	0.49754902	0.888377445	0.839160839	0.684119678
146	0.558139535	0.617378049	0.42377261	0.856888889	0.87962963	0.694666667
147	0.714583333	0.629411765	0.533333333	0.869360902	0.832792208	0.745770677
148	0.591666667	0.70979021	0.472916667	0.869965478	0.869490061	0.688147296
149	0.557142857	0.713286713	0.451190476	0.87	0.896885813	0.55
150	0.727443609	0.541501976	0.353383459	0.894222222	0.893690579	0.647555556
151	0.54047619	0.693597561	0.396428571	0.84	0.84701815	0.624444444
152	0.803174603	0.68597561	0.473015873	0.921078921	0.896802326	0.816183816
153	0.505543237	0.627659574	0.44789357	0.859608746	0.840843023	0.670310702
154	0.652255639	0.785106383	0.583646617	0.860759494	0.836850649	0.605293441
155	0.573109244	0.666666667	0.475630252	0.893292683	0.870354365	0.759146341
156	0.546351085	0.496677741	0.50295858	0.804705882	0.853979239	0.482352941
157	0.611439842	0.612804878	0.523668639	0.901035673	0.851461039	0.806674338
158	0.451704545	0.652173913	0.363636364	0.89	0.839285714	0.735
159	0.629800307	0.539705882	0.357910906	0.849150849	0.951598963	0.667332667
160	0.725055432	0.572222222	0.414634146	0.93125	0.840837032	0.758125
161	0.544144144	0.42987013	0.477477477	0.820998279	0.877777778	0.627366609
162	0.531954887	0.544680851	0.491541353	0.837406015	0.917391304	0.735902256
163	0.602067183	0.677777778	0.624031008	0.778666667	0.894117647	0.662666667
164	0.502702703	0.641608392	0.568468468	0.912593985	0.871753247	0.749530075
165	0.556756757	0.774475524	0.525225225	0.839506173	0.877268799	0.731138546
166	0.545219638	0.644444444	0.509043928	0.803571429	0.857439446	0.679511278
167	0.69250646	0.550793651	0.57881137	0.894105894	0.940217391	0.768231768
168	0.679586563	0.661904762	0.484496124	0.82518797	0.825287356	0.694548872
169	0.583333333	0.631746032	0.488541667	0.866133866	0.877659574	0.702797203
170	0.592105263	0.594444444	0.412593985	0.805194805	0.798148148	0.660839161
171	0.643015521	0.719269103	0.359201774	0.836993243	0.859982714	0.739864865
172	0.594594595	0.554817276	0.372972973	0.767094017	0.865217391	0.63034188
173	0.579881657	0.682926829	0.57790927	0.895676692	0.915584416	0.720864662
174	0.527131783	0.55	0.30749354	0.847222222	0.898084291	0.728098291
175	0.625322997	0.704318937	0.259689922	0.716283716	0.918518519	0.565934066
176	0.536931818	0.66958042	0.3125	0.906093906	0.892391304	0.711788212
177	0.714285714	0.610803324	0.476190476	0.855144855	0.85	0.65984016
178	0.561904762	0.644444444	0.569047619	0.915598291	0.850348763	0.643162393
179	0.604651163	0.51048951	0.412144703	0.810126582	0.86743295	0.79689298
180	0.578378378	0.608391608	0.540540541	0.80552359	0.781609195	0.656501726
181	0.504930966	0.694055944	0.264299803	0.90875	0.822145329	0.76875
182	0.618421053	0.571225071	0.472744361	0.8325	0.866666667	0.679375
183	0.640798226	0.668253968	0.437915743	0.718281718	0.842592593	0.58041958
184	0.746770026	0.677740864	0.260981912	0.880912162	0.850529101	0.703125
185	0.620300752	0.708841463	0.415413534	0.930666667	0.834917891	0.752888889
186	0.568475452	0.605555556	0.443152455	0.790413534	0.885813149	0.734022556
187	0.55625	0.614624506	0.422916667	0.705679862	0.811688312	0.534423408
188	0.403174603	0.599667774	0.636507937	0.828947368	0.852595156	0.601503759
189	0.587387387	0.687301587	0.368468468	0.793918919	0.917207792	0.556165541
190	0.541353383	0.605555556	0.463345865	0.84875	0.843023256	0.8
191	0.656330749	0.604651163	0.53875969	0.864197531	0.834482759	0.734567901
192	0.531954887	0.682978723	0.336466165	0.838675214	0.930268199	0.611645299
193	0.609022556	0.721276596	0.345864662	0.9125	0.857142857	0.9175
194	0.447731755	0.666112957	0.556213018	0.894425676	0.816767502	0.616976351
195	0.66962306	0.585648148	0.294900222	0.797468354	0.829065744	0.714614499
196	0.685144124	0.588888889	0.554323725	0.867142857	0.856481481	0.637142857
197	0.754761905	0.62	0.572619048	0.858457998	0.861409797	0.629459148
198	0.754761905	0.655882353	0.485714286	0.905982906	0.929347826	0.71207265
199	0.676274945	0.65034965	0.54767184	0.871794872	0.896057348	0.688568376
200	0.552380952	0.69212963	0.360714286	0.933760684	0.890233362	0.778311966
201	0.516666667	0.65282392	0.422619048	0.867663982	0.8816609	0.722669735
202	0.619047619	0.662055336	0.647619048	0.847222222	0.888111888	0.660790598
203	0.625225225	0.780632411	0.491891892	0.84875	0.836482558	0.751875
204	0.49375	0.559259259	0.461458333	0.806523351	0.835869565	0.669384729
205	0.58125	0.715946844	0.451041667	0.905094905	0.922212619	0.773726274
206	0.561594203	0.770212766	0.291666667	0.858141858	0.842145594	0.637862138
207	0.587771203	0.601398601	0.333333333	0.812428078	0.867761452	0.727848101
208	0.41981982	0.685714286	0.555855856	0.882117882	0.844982699	0.646853147
209	0.493540052	0.74744898	0.467700258	0.87347561	0.847222222	0.806402439
210	0.456762749	0.622222222	0.512195122	0.825086306	0.870941558	0.581127733
211	0.591731266	0.535185185	0.50129199	0.771152297	0.852513228	0.680499597
212	0.640798226	0.692307692	0.470066519	0.812187812	0.910976664	0.654845155
213	0.511111111	0.623809524	0.365079365	0.834019204	0.917207792	0.759259259
214	0.519047619	0.522222222	0.486904762	0.775987107	0.867132867	0.625705077
215	0.469924812	0.634042553	0.348684211	0.869360902	0.905487805	0.710056391
216	0.579881657	0.706293706	0.539447732	0.806222222	0.903096903	0.681777778
217	0.475	0.605263158	0.421875	0.800675676	0.889655172	0.696790541
218	0.605113636	0.686980609	0.475852273	0.821673525	0.844982699	0.701646091
219	0.625246548	0.579365079	0.470414201	0.83429229	0.864135864	0.611622555
220	0.565789474	0.684126984	0.422932331	0.824175824	0.862645349	0.753246753
221	0.80878553	0.737541528	0.369509044	0.835443038	0.840740741	0.709436133
222	0.647058824	0.711111111	0.55210084	0.811965812	0.915708812	0.522435897
223	0.621621622	0.561461794	0.522522523	0.865362486	0.892391304	0.86306099
224	0.520676692	0.626245847	0.413533835	0.875171468	0.817631806	0.672839506
225	0.647916667	0.649501661	0.294791667	0.86746988	0.896075581	0.717728055
226	0.622180451	0.670731707	0.479323308	0.891632373	0.875925926	0.685871056
227	0.595744681	0.611280488	0.59787234	0.715	0.837593985	0.625625
228	0.58382643	0.660839161	0.519723866	0.822635135	0.899709302	0.671875
229	0.697368421	0.618233618	0.473684211	0.913006757	0.852777778	0.638935811
230	0.536585366	0.423076923	0.490022173	0.897583429	0.880681818	0.767548907
231	0.527731092	0.548476454	0.444537815	0.86965812	0.892107892	0.661858974
232	0.477443609	0.624584718	0.364661654	0.861842105	0.850925926	0.612781955
233	0.587771203	0.662587413	0.297830375	0.86375	0.887175325	0.714375
234	0.526126126	0.636363636	0.484684685	0.726033835	0.935185185	0.625469925
235	0.618055556	0.698170732	0.512152778	0.867555556	0.889273356	0.776444444
236	0.579881657	0.583333333	0.487179487	0.783264746	0.866133866	0.648834019
237	0.641666667	0.65282392	0.491666667	0.798201798	0.853932584	0.546453546
238	0.529166667	0.563241107	0.522916667	0.835555556	0.894622093	0.766666667
239	0.573643411	0.76744186	0.38372093	0.716216216	0.835227273	0.580658784
240	0.53125	0.767973856	0.464583333	0.787111623	0.871908687	0.601841197
241	0.497916667	0.56554878	0.327083333	0.80552359	0.894105894	0.704833142
242	0.430451128	0.519148936	0.402255639	0.798619102	0.807407407	0.599539701
243	0.56097561	0.699300699	0.313747228	0.854700855	0.87554019	0.62767094
244	0.619047619	0.606707317	0.307142857	0.876123876	0.859259259	0.814185814
245	0.753451677	0.545454545	0.457593688	0.82875	0.86013986	0.70625
246	0.564285714	0.664335664	0.451190476	0.892107892	0.902777778	0.788711289
247	0.552971576	0.689368771	0.417312661	0.656015038	0.865134865	0.557330827
248	0.513888889	0.6	0.443576389	0.837606838	0.845899471	0.613782051
249	0.741602067	0.653703704	0.521963824	0.70375	0.855363322	0.43
250	0.6875	0.594405594	0.572916667	0.8275	0.860536398	0.630625
251	0.558333333	0.691699605	0.39375	0.86875	0.853639847	0.70625
252	0.475694444	0.557312253	0.466145833	0.78313253	0.885551948	0.648881239
253	0.41981982	0.568518519	0.377477477	0.82017982	0.876736111	0.799200799
254	0.688095238	0.591168091	0.532142857	0.768231768	0.869444444	0.681318681
255	0.640826873	0.631118881	0.57881137	0.826923077	0.837209302	0.740384615
256	0.610902256	0.599667774	0.561090226	0.886752137	0.863439931	0.792200855
257	0.483370288	0.476595745	0.542128603	0.867521368	0.896885813	0.758547009
258	0.543300654	0.592987805	0.547385621	0.832167832	0.869886364	0.743756244
259	0.593277311	0.592063492	0.483193277	0.861138861	0.863888889	0.782217782
260	0.538738739	0.746296296	0.528828829	0.816183816	0.862012987	0.737762238
261	0.684754522	0.655555556	0.509043928	0.89527027	0.860465116	0.773648649
262	0.541353383	0.761111111	0.458646617	0.807192807	0.845203488	0.735264735
263	0.521428571	0.605555556	0.505952381	0.836488812	0.868506494	0.706540448
264	0.621527778	0.611888112	0.472222222	0.89625	0.847222222	0.710625
265	0.537815126	0.568106312	0.276470588	0.82125	0.923076923	0.62625
266	0.618421053	0.631481481	0.341165414	0.853658537	0.888888889	0.62652439
267	0.623809524	0.543189369	0.566666667	0.932692308	0.841269841	0.665064103
268	0.609756098	0.612804878	0.576496674	0.842105263	0.917592593	0.592105263
269	0.488562092	0.617346939	0.453431373	0.752136752	0.891534392	0.590277778
270	0.582706767	0.603146853	0.316729323	0.755842063	0.865134865	0.689363417
271	0.454761905	0.568106312	0.56547619	0.866133866	0.811494253	0.636863137
272	0.650793651	0.661129568	0.33015873	0.936063936	0.871274572	0.667832168
273	0.627218935	0.678353659	0.49704142	0.820483314	0.821089023	0.695627158
274	0.627494457	0.726984127	0.348115299	0.877796902	0.868386243	0.656626506
275	0.605405405	0.613636364	0.60990991	0.897583429	0.894444444	0.82278481
276	0.607235142	0.639534884	0.555555556	0.869360902	0.879518072	0.737781955
277	0.681818182	0.639889197	0.488636364	0.816	0.887112887	0.631111111
278	0.666666667	0.611888112	0.531558185	0.668038409	0.871296296	0.507544582
279	0.436807095	0.737244898	0.572062084	0.87195122	0.879518072	0.737804878
280	0.623059867	0.564102564	0.270509978	0.853383459	0.846153846	0.73637218
281	0.409090909	0.748148148	0.393465909	0.904109589	0.829422955	0.716357776
282	0.46875	0.609418283	0.452083333	0.865134865	0.888888889	0.576423576
283	0.623529412	0.68006993	0.457983193	0.853632479	0.903225806	0.750534188
284	0.604575163	0.644518272	0.465686275	0.93	0.874338624	0.593125
285	0.558558559	0.510670732	0.501801802	0.866133866	0.804383117	0.642857143
286	0.695652174	0.629411765	0.695652174	0.872266974	0.86260454	0.745684695
287	0.46875	0.697674419	0.5125	0.912593985	0.864825581	0.641917293
288	0.535714286	0.655319149	0.304511278	0.89375	0.838314176	0.79125
289	0.652255639	0.695652174	0.426691729	0.896367521	0.888227513	0.761217949
290	0.544144144	0.676573427	0.452252252	0.875171468	0.878927203	0.717421125
291	0.55210643	0.492592593	0.514412417	0.767232767	0.931719965	0.712287712
292	0.66518847	0.68972332	0.340354767	0.789210789	0.861302682	0.670829171
293	0.432432432	0.66958042	0.523423423	0.710011507	0.911877395	0.67433832
294	0.453125	0.506944444	0.435763889	0.914634146	0.872127872	0.820121951
295	0.460526316	0.682724252	0.482142857	0.884681583	0.903197926	0.745266781
296	0.594235033	0.649501661	0.409090909	0.804878049	0.92005814	0.699695122
297	0.583193277	0.638111888	0.504201681	0.846153846	0.878121878	0.630869131
298	0.529715762	0.661904762	0.369509044	0.820945946	0.879861711	0.628378378
299	0.527083333	0.62962963	0.408333333	0.886278195	0.931719965	0.611842105
300	0.589583333	0.650197628	0.533333333	0.842347526	0.881481481	0.70310702
301	0.6375	0.693597561	0.395833333	0.869460113	0.923076923	0.744963739
302	0.576041667	0.747035573	0.482291667	0.807825086	0.868506494	0.680667434
303	0.567669173	0.623529412	0.463345865	0.821112006	0.822674419	0.69983884
304	0.623529412	0.61013986	0.456302521	0.79125	0.918081918	0.575
305	0.623274162	0.753968254	0.471400394	0.887226697	0.919444444	0.781933257
306	0.603550296	0.663817664	0.42504931	0.886824324	0.89348659	0.679898649
307	0.619318182	0.585185185	0.505681818	0.871794872	0.802197802	0.665064103
308	0.583148559	0.657407407	0.289356984	0.891108891	0.828571429	0.796203796
309	0.45232816	0.6910299	0.577605322	0.791738382	0.874074074	0.635972461
310	0.713968958	0.514285714	0.335920177	0.878205128	0.848958333	0.793803419
311	0.60625	0.551383399	0.507291667	0.886752137	0.855555556	0.780982906
312	0.625225225	0.727574751	0.317117117	0.887187752	0.866666667	0.794117647
313	0.570019724	0.609259259	0.483234714	0.893292683	0.854651163	0.660823171
314	0.547747748	0.526984127	0.451351351	0.896103896	0.811494253	0.700799201
315	0.503325942	0.747619048	0.468957871	0.930041152	0.905747126	0.743484225
316	0.579881657	0.757446809	0.358974359	0.783264746	0.856831395	0.71399177
317	0.439236111	0.655555556	0.460069444	0.87875	0.892287234	0.770625
318	0.534368071	0.622222222	0.369179601	0.827160494	0.901730104	0.752400549
319	0.516765286	0.566433566	0.382642998	0.828171828	0.916083916	0.691808192
320	0.545833333	0.575174825	0.548958333	0.820512821	0.855172414	0.673611111
321	0.423503326	0.705405405	0.498891353	0.8575	0.821296296	0.666875
322	0.588095238	0.572222222	0.494047619	0.816722973	0.82962963	0.684966216
323	0.645833333	0.664634146	0.513541667	0.843045113	0.879347826	0.68656015
324	0.526190476	0.545454545	0.511904762	0.876689189	0.891666667	0.692989865
325	0.509977827	0.607142857	0.478935698	0.906954887	0.821953328	0.765977444
326	0.630208333	0.526578073	0.513888889	0.869333333	0.822826087	0.740444444
327	0.608403361	0.694444444	0.510084034	0.854145854	0.838754325	0.657342657
328	0.395495495	0.667832168	0.367567568	0.885114885	0.866897148	0.808191808
329	0.585416667	0.491489362	0.4625	0.778666667	0.906150919	0.692888889
330	0.666666667	0.624505929	0.427648579	0.773648649	0.843678161	0.645692568
331	0.597633136	0.626245847	0.512820513	0.752136752	0.943518519	0.56517094
332	0.585798817	0.63968254	0.342209073	0.848290598	0.906810036	0.724893162
333	0.641025641	0.551495017	0.451676529	0.859555556	0.765830346	0.715111111
334	0.697619048	0.62755102	0.555952381	0.932444444	0.843560933	0.671555556
335	0.5421875	0.595588235	0.3828125	0.926282051	0.867592593	0.678418803
336	0.578378378	0.677777778	0.459459459	0.905982906	0.853896104	0.656517094
337	0.609022556	0.63968254	0.638157895	0.870726496	0.858823529	0.655982906
338	0.772972973	0.572340426	0.588288288	0.869598765	0.868459302	0.716435185
339	0.392857143	0.651162791	0.526190476	0.814729574	0.896296296	0.66858458
340	0.637218045	0.677941176	0.514097744	0.754666667	0.856143856	0.652444444
341	0.479166667	0.655594406	0.378472222	0.872180451	0.855144855	0.738721805
342	0.59566075	0.575925926	0.579881657	0.855967078	0.87012987	0.652949246
343	0.543237251	0.774074074	0.525498891	0.894425676	0.820494186	0.632601351
344	0.505639098	0.737804878	0.419172932	0.866666667	0.840909091	0.612888889
345	0.483234714	0.698412698	0.482248521	0.823529412	0.852203976	0.753424658
346	0.603383459	0.565957447	0.512218045	0.823176823	0.825410545	0.707292707
347	0.65625	0.706349206	0.458806818	0.844594595	0.859011628	0.673564189
348	0.737672584	0.598006645	0.350098619	0.809327846	0.845930233	0.68861454
349	0.607538803	0.539351852	0.365853659	0.898491084	0.79100346	0.700274348
350	0.722916667	0.717460317	0.625	0.909090909	0.943056943	0.688811189
351	0.538095238	0.626245847	0.336904762	0.849252014	0.852173913	0.691024166
352	0.612765957	0.649390244	0.640425532	0.860585198	0.874188312	0.5232358
353	0.630490956	0.789351852	0.609819121	0.778222222	0.826173826	0.700888889
354	0.679166667	0.740863787	0.470833333	0.811965812	0.85462963	0.802884615
355	0.56097561	0.784965035	0.482261641	0.86965812	0.836678201	0.684294872
356	0.678500986	0.669960474	0.381656805	0.789695946	0.907467532	0.701013514
357	0.659774436	0.632478632	0.388157895	0.848684211	0.806216931	0.666353383
358	0.625246548	0.625	0.467455621	0.783834586	0.872947277	0.710056391
359	0.597633136	0.581481481	0.5	0.794172932	0.867005814	0.634398496
360	0.6125	0.592063492	0.478125	0.862781955	0.874048443	0.606203008
361	0.571428571	0.618881119	0.455952381	0.861842105	0.867005814	0.671522556
362	0.573964497	0.705555556	0.345167653	0.868312757	0.847152847	0.577503429
363	0.5375	0.56712963	0.492708333	0.909333333	0.825581395	0.851555556
364	0.655855856	0.675213675	0.481081081	0.832317073	0.819157088	0.695884146
365	0.480902778	0.624125874	0.362847222	0.875	0.91954023	0.709375
366	0.669172932	0.627314815	0.344924812	0.866666667	0.812425329	0.643111111
367	0.385416667	0.692073171	0.46875	0.816239316	0.879360465	0.772435897
368	0.491477273	0.492592593	0.545454545	0.765	0.923913043	0.54
369	0.70625	0.597902098	0.66875	0.841158841	0.907266436	0.632367632
370	0.515315315	0.598148148	0.445045045	0.882623705	0.900436047	0.728998849
371	0.44345898	0.668253968	0.519955654	0.882623705	0.881481481	0.740506329
372	0.442857143	0.653846154	0.526190476	0.794172932	0.809853068	0.6875
373	0.554323725	0.69787234	0.457871397	0.904487917	0.880681818	0.737629459
374	0.689922481	0.631746032	0.594315245	0.837162837	0.881613757	0.589410589
375	0.535416667	0.640425532	0.4	0.853383459	0.833603896	0.56156015
376	0.526041667	0.576470588	0.361979167	0.86965812	0.851219512	0.753205128
377	0.689922481	0.680555556	0.320413437	0.86125	0.928735632	0.6075
378	0.55210643	0.716666667	0.458980044	0.882478632	0.892720307	0.712606838
379	0.69924812	0.634042553	0.40037594	0.882030178	0.948626045	0.706447188
380	0.430952381	0.727134146	0.430952381	0.850666667	0.876628352	0.696444444
381	0.672268908	0.752964427	0.538655462	0.77625	0.877268799	0.715
382	0.579166667	0.642857143	0.516666667	0.824175824	0.913149351	0.647352647
383	0.614285714	0.554817276	0.447619048	0.819548872	0.811764706	0.697838346
384	0.459566075	0.622377622	0.594674556	0.795204795	0.85911841	0.55044955
385	0.579166667	0.673913043	0.50625	0.819332566	0.793869732	0.753164557
386	0.702842377	0.661585366	0.419896641	0.813186813	0.910185185	0.637862138
387	0.610416667	0.579365079	0.475	0.839160839	0.918081918	0.549450549
388	0.558758315	0.652097902	0.33037694	0.751984127	0.818993506	0.70734127
389	0.560416667	0.668518519	0.527083333	0.876204596	0.84015984	0.696812454
390	0.646942801	0.66031746	0.414201183	0.838895282	0.807192807	0.738780207
391	0.625	0.578347578	0.573958333	0.858141858	0.885057471	0.682817183
392	0.524654832	0.646853147	0.534516765	0.928571429	0.879360465	0.670112782
393	0.6	0.705555556	0.557142857	0.880658436	0.899074074	0.744170096
394	0.542857143	0.635670732	0.422619048	0.88	0.896551724	0.733777778
395	0.556213018	0.633333333	0.394477318	0.875844595	0.927325581	0.693412162
396	0.497619048	0.633333333	0.541666667	0.810666667	0.85247093	0.694666667
397	0.536489152	0.638719512	0.486193294	0.768796992	0.882454624	0.676221805
398	0.602083333	0.655882353	0.5375	0.825777778	0.807192807	0.675555556
399	0.651884701	0.686046512	0.414634146	0.819444444	0.904220779	0.736645299
400	0.650568182	0.696825397	0.612215909	0.65569273	0.913569576	0.576817558
401	0.65	0.587037037	0.563095238	0.653846154	0.886113886	0.543269231
402	0.679279279	0.598148148	0.414414414	0.777905639	0.907519447	0.676064442
403	0.61498708	0.600790514	0.509043928	0.9	0.873546512	0.77125
404	0.561458333	0.60212766	0.491666667	0.844907407	0.826297578	0.661651235
405	0.542635659	0.522222222	0.465116279	0.858457998	0.810064935	0.661680092
406	0.621301775	0.625	0.5	0.873931624	0.861956522	0.735042735
407	0.661261261	0.648529412	0.554054054	0.853885135	0.863601533	0.679054054
408	0.614190687	0.588888889	0.557649667	0.856	0.829170829	0.721777778
409	0.502083333	0.69054878	0.383333333	0.8275	0.864448052	0.87375
410	0.596899225	0.669960474	0.360465116	0.804054054	0.838375108	0.720861486
411	0.448863636	0.620634921	0.488636364	0.868312757	0.916262976	0.672153635
412	0.680952381	0.701048951	0.271428571	0.857142857	0.889369058	0.652725564
413	0.477083333	0.611111111	0.471875	0.886222222	0.866071429	0.670222222
414	0.41981982	0.622222222	0.575675676	0.86013986	0.905032468	0.744255744
415	0.657657658	0.601328904	0.522522523	0.82444062	0.890909091	0.691910499
416	0.596452328	0.597902098	0.529933481	0.801198801	0.842911877	0.637862138
417	0.552631579	0.577562327	0.444548872	0.86125	0.861711322	0.6575
418	0.567669173	0.619601329	0.538533835	0.892022562	0.849611063	0.751007252
419	0.527083333	0.488425926	0.544791667	0.9125	0.931006494	0.839375
420	0.477477477	0.723529412	0.365765766	0.885683761	0.819444444	0.708333333
421	0.592105263	0.652941176	0.390977444	0.811965812	0.912063953	0.791666667
422	0.447916667	0.557407407	0.551215278	0.852147852	0.858254105	0.659340659
423	0.647619048	0.59486166	0.564285714	0.9	0.84982699	0.695625
424	0.501879699	0.56097561	0.328947368	0.86965812	0.892473118	0.683760684
425	0.549206349	0.633333333	0.333333333	0.917146145	0.895104895	0.717491369
426	0.419068736	0.548951049	0.45232816	0.860042735	0.796934866	0.727029915
427	0.505208333	0.692307692	0.377604167	0.815111111	0.931818182	0.693777778
428	0.621428571	0.536585366	0.522619048	0.842987805	0.903448276	0.755335366
429	0.599431818	0.641176471	0.397727273	0.674342105	0.882407407	0.595394737
430	0.514412417	0.487301587	0.315964523	0.844649022	0.872564935	0.80552359
431	0.55	0.531620553	0.554761905	0.891025641	0.87012987	0.614850427
432	0.583333333	0.630193906	0.516666667	0.895281933	0.868578256	0.684695052
433	0.753623188	0.65106383	0.474637681	0.831081081	0.930704898	0.701435811
434	0.558139535	0.641269841	0.409560724	0.817669173	0.856331169	0.661654135
435	0.495833333	0.631118881	0.422916667	0.834165834	0.84083045	0.623376623
436	0.603550296	0.580792683	0.426035503	0.820945946	0.851339672	0.684543919
437	0.651884701	0.641196013	0.342572062	0.862825789	0.879347826	0.706447188
438	0.59962406	0.679411765	0.471804511	0.865777778	0.835869565	0.733333333
439	0.641666667	0.62465374	0.448958333	0.855111111	0.871264368	0.630666667
440	0.556213018	0.62037037	0.50591716	0.878222222	0.852885225	0.705777778
441	0.465631929	0.717647059	0.478935698	0.833614865	0.890261628	0.722972973
442	0.629711752	0.675889328	0.50886918	0.804878049	0.888111888	0.637957317
443	0.516666667	0.747508306	0.478571429	0.84004603	0.883737024	0.746835443
444	0.507563025	0.653191489	0.372268908	0.844993141	0.911337209	0.871056241
445	0.483204134	0.635327635	0.465116279	0.872127872	0.883333333	0.641358641
446	0.593984962	0.642857143	0.369360902	0.781954887	0.8651341	0.715225564
447	0.588095238	0.708510638	0.54047619	0.865601504	0.838888889	0.63862782
448	0.670833333	0.735177866	0.419791667	0.859022556	0.849134948	0.640507519
449	0.581597222	0.692592593	0.587673611	0.771114865	0.879058442	0.700168919
450	0.49375	0.672757475	0.513541667	0.918296893	0.880434783	0.755466053
451	0.60625	0.647058824	0.4375	0.866554054	0.88045977	0.680743243
452	0.658333333	0.7	0.525	0.806893996	0.878703704	0.703854707
453	0.545112782	0.664814815	0.558270677	0.786213786	0.783059637	0.761738262
454	0.547747748	0.615384615	0.318918919	0.852443609	0.77826087	0.655075188
455	0.616541353	0.706293706	0.644736842	0.827743902	0.893233083	0.78429878
456	0.595864662	0.571678322	0.426691729	0.763236763	0.884259259	0.646353646
457	0.639097744	0.588888889	0.351503759	0.864864865	0.868459302	0.65160473
458	0.557142857	0.628571429	0.58452381	0.788461538	0.916162489	0.588675214
459	0.532544379	0.525462963	0.513806706	0.90437361	0.882305195	0.715715345
460	0.545454545	0.614329268	0.558758315	0.842857143	0.911589008	0.763571429
461	0.601801802	0.521341463	0.384684685	0.847222222	0.80207433	0.75
462	0.53125	0.617940199	0.510416667	0.853885135	0.882267442	0.663851351
463	0.680451128	0.616666667	0.463345865	0.87375	0.81799308	0.714375
464	0.680473373	0.624505929	0.477317554	0.882478632	0.819923372	0.738782051
465	0.648915187	0.571646341	0.42800789	0.847222222	0.931800766	0.807692308
466	0.5654102	0.658119658	0.485587583	0.804195804	0.82826087	0.778221778
467	0.665413534	0.525925926	0.546992481	0.837744534	0.936842105	0.677790564
468	0.677477477	0.615853659	0.514414414	0.903846154	0.94673913	0.693376068
469	0.577083333	0.717460317	0.470833333	0.836419753	0.832167832	0.765817901
470	0.61875	0.625531915	0.4875	0.898491084	0.85	0.783264746
471	0.55	0.603146853	0.410416667	0.83	0.877122877	0.705
472	0.572062084	0.625874126	0.531042129	0.864027539	0.868512111	0.654905336
473	0.529166667	0.596296296	0.4625	0.890666667	0.827956989	0.795111111
474	0.664930556	0.634551495	0.379340278	0.868421053	0.810727969	0.77537594
475	0.602067183	0.585664336	0.546511628	0.869684499	0.876851852	0.705761317
476	0.494360902	0.648601399	0.490601504	0.89375	0.895019157	0.710625
477	0.527927928	0.651470588	0.333333333	0.887820513	0.884291188	0.755876068
478	0.556213018	0.515734266	0.50591716	0.841880342	0.876851852	0.618055556
479	0.5875	0.726851852	0.519791667	0.871116226	0.875661376	0.788837745
480	0.518847007	0.578703704	0.521064302	0.863721805	0.896283492	0.670582707
481	0.571428571	0.621276596	0.47556391	0.802197802	0.877268799	0.566933067
482	0.623423423	0.668518519	0.426126126	0.875	0.863439931	0.849085366
483	0.598198198	0.611280488	0.486486486	0.75994513	0.839239412	0.637174211
484	0.460227273	0.59965035	0.463068182	0.801691729	0.910185185	0.702537594
485	0.632432432	0.648221344	0.588288288	0.858974359	0.848275862	0.69284188
486	0.535416667	0.631944444	0.575	0.8725	0.86038961	0.853125
487	0.446846847	0.83041958	0.287387387	0.918233083	0.881648936	0.777725564
488	0.546351085	0.584717608	0.538461538	0.783239323	0.845779221	0.67727639
489	0.527716186	0.741258741	0.55654102	0.891917293	0.888043478	0.696898496
490	0.722916667	0.588414634	0.309375	0.8675	0.893667861	0.705
491	0.480902778	0.67867036	0.464409722	0.858178888	0.886956522	0.75463336
492	0.677083333	0.615384615	0.534722222	0.788444444	0.847402597	0.694222222
493	0.625225225	0.612162162	0.52972973	0.887218045	0.846153846	0.676221805
494	0.4875	0.617460317	0.591666667	0.879120879	0.832608696	0.778221778
495	0.650568182	0.631578947	0.521306818	0.823935558	0.849837662	0.69447641
496	0.487804878	0.62055336	0.468957871	0.894425676	0.860869565	0.713682432
497	0.558185404	0.677777778	0.382642998	0.787671233	0.85210728	0.703062047
498	0.49112426	0.633333333	0.492110454	0.88375	0.913978495	0.70875
499	0.55075188	0.687707641	0.406954887	0.842062853	0.859515571	0.747381144
500	0.59375	0.635734072	0.551136364	0.768162393	0.876123876	0.628739316
501	0.67405765	0.692592593	0.498891353	0.81	0.920652174	0.619642857
502	0.612612613	0.675889328	0.414414414	0.860339506	0.807180851	0.662808642
503	0.621301775	0.49744898	0.531558185	0.864	0.856747405	0.634222222
504	0.55210643	0.508510638	0.457871397	0.842948718	0.871753247	0.699252137
505	0.545454545	0.443597561	0.390243902	0.825777778	0.906655844	0.629777778
506	0.616407982	0.461538462	0.39135255	0.855144855	0.804597701	0.77022977
507	0.708646617	0.636764706	0.509398496	0.858082707	0.86743295	0.735902256
508	0.479289941	0.725609756	0.218934911	0.888806523	0.898148148	0.707931801
509	0.513157895	0.556402439	0.585526316	0.799145299	0.917207792	0.720619658
510	0.631578947	0.646808511	0.452067669	0.765873016	0.863095238	0.60515873
511	0.635416667	0.679841897	0.511284722	0.864316239	0.86260454	0.740384615
512	0.557142857	0.573170732	0.497619048	0.799145299	0.848267622	0.759081197
513	0.631578947	0.62962963	0.52443609	0.77991453	0.825	0.631410256
514	0.577777778	0.589160839	0.479365079	0.88125	0.897826087	0.7975
515	0.614583333	0.520588235	0.377604167	0.854700855	0.819040698	0.616987179
516	0.618625277	0.691489362	0.251662971	0.878536922	0.841832325	0.685645273
517	0.593688363	0.674468085	0.532544379	0.849777778	0.886363636	0.587111111
518	0.481081081	0.641608392	0.56036036	0.82518797	0.892592593	0.708646617
519	0.507760532	0.640316206	0.350332594	0.90875	0.827139153	0.801875
520	0.571428571	0.543706294	0.405075188	0.881578947	0.842214533	0.676691729
521	0.454761905	0.660060976	0.438095238	0.67284448	0.895419188	0.620064464
522	0.479279279	0.702797203	0.427027027	0.78021978	0.91468254	0.674825175
523	0.70625	0.76031746	0.4875	0.870274277	0.904095904	0.712008895
524	0.570833333	0.42192691	0.521875	0.85733882	0.902031063	0.711248285
525	0.614661654	0.615384615	0.538533835	0.905094905	0.852631579	0.77022977
526	0.668261563	0.686764706	0.542264753	0.830128205	0.882407407	0.594551282
527	0.559808612	0.796442688	0.603668262	0.918074324	0.855519481	0.751266892
528	0.457593688	0.706382979	0.439842209	0.846153846	0.78021978	0.632367632
529	0.583333333	0.640306122	0.539583333	0.851732474	0.880087209	0.704270749
530	0.472283814	0.592592593	0.33037694	0.928418803	0.896915584	0.734508547
531	0.548611111	0.616666667	0.388888889	0.696581197	0.885551948	0.63034188
532	0.642998028	0.585714286	0.397435897	0.825174825	0.908695652	0.600899101
533	0.654166667	0.599667774	0.486458333	0.912167607	0.863756614	0.729653505
534	0.50625	0.647865854	0.529166667	0.838222222	0.865079365	0.810666667
535	0.474501109	0.488425926	0.274944568	0.802631579	0.887962963	0.693609023
536	0.585798817	0.656695157	0.390532544	0.844594595	0.883928571	0.764358108
537	0.603603604	0.653846154	0.538738739	0.83016983	0.861711322	0.646853147
538	0.419047619	0.635294118	0.328571429	0.846153846	0.808695652	0.509081197
539	0.594957983	0.543478261	0.442857143	0.766917293	0.910976664	0.617951128
540	0.532544379	0.633986928	0.529585799	0.915084915	0.880726016	0.667832168
541	0.578947368	0.618881119	0.532894737	0.902186421	0.897102897	0.698504028
542	0.759368836	0.597560976	0.507889546	0.865384615	0.81737013	0.666666667
543	0.536489152	0.639534884	0.550295858	0.875719217	0.876628352	0.571346375
544	0.482291667	0.611295681	0.466666667	0.778963415	0.938345865	0.637195122
545	0.577083333	0.687037037	0.288541667	0.853855006	0.819923372	0.775604143
546	0.702882483	0.692063492	0.349223947	0.831925676	0.904926534	0.720016892
547	0.698447894	0.756097561	0.405764967	0.868131868	0.840740741	0.624875125
548	0.615873016	0.694055944	0.625396825	0.88011988	0.885859226	0.758741259
549	0.560150376	0.576190476	0.317669173	0.868131868	0.92989418	0.717782218
550	0.545454545	0.528571429	0.531042129	0.892736486	0.886776145	0.703125
551	0.63125	0.611111111	0.528125	0.842948718	0.877435065	0.672008547
552	0.650887574	0.545454545	0.516765286	0.809777778	0.85210728	0.755555556
553	0.479323308	0.687037037	0.414473684	0.864888889	0.868478261	0.718666667
554	0.539473684	0.755555556	0.553571429	0.709935897	0.823913043	0.576388889
555	0.612781955	0.603146853	0.538533835	0.876428571	0.902173913	0.612142857
556	0.57518797	0.650969529	0.459586466	0.875	0.86038961	0.603632479
557	0.643015521	0.558823529	0.33481153	0.827172827	0.852173913	0.605394605
558	0.531531532	0.725925926	0.516216216	0.868131868	0.858823529	0.744255744
559	0.767045455	0.714893617	0.3125	0.803840878	0.867005814	0.72702332
560	0.513157895	0.687037037	0.373120301	0.850402762	0.877906977	0.709436133
561	0.547916667	0.760797342	0.359375	0.845	0.859140859	0.6825
562	0.524547804	0.644518272	0.293281654	0.866666667	0.824074074	0.714666667
563	0.663533835	0.688811189	0.303571429	0.846950518	0.896551724	0.703682394
564	0.576797386	0.603174603	0.493464052	0.908119658	0.895348837	0.655448718
565	0.589800443	0.623529412	0.493348115	0.901035673	0.899641577	0.597813579
566	0.686390533	0.693617021	0.518737673	0.818694601	0.823178017	0.752215955
567	0.519723866	0.708841463	0.548323471	0.867481203	0.897102897	0.719454887
568	0.53125	0.604761905	0.442708333	0.89	0.866435986	0.774375
569	0.574603175	0.659468439	0.419047619	0.811965812	0.868625756	0.713141026
570	0.718346253	0.683566434	0.506459948	0.87195122	0.837510804	0.820121951
571	0.572062084	0.601587302	0.5	0.891025641	0.862575627	0.604700855
572	0.707386364	0.54743083	0.451704545	0.819548872	0.915298185	0.572838346
573	0.543233083	0.694117647	0.396616541	0.872888889	0.824675325	0.673777778
574	0.627840909	0.632890365	0.414772727	0.842157842	0.915298185	0.695804196
575	0.49112426	0.697674419	0.495069034	0.884925201	0.898148148	0.757767549
576	0.552083333	0.611111111	0.386284722	0.896888889	0.88372093	0.756888889
577	0.644970414	0.592592593	0.538461538	0.81625	0.834415584	0.65375
578	0.722222222	0.608465608	0.474673203	0.84625	0.82826087	0.623125
579	0.536134454	0.652439024	0.325210084	0.871240602	0.862283737	0.667293233
580	0.50887574	0.586764706	0.564102564	0.800213675	0.887037037	0.719017094
581	0.443181818	0.646853147	0.423295455	0.843498274	0.86260454	0.553509781
582	0.60625	0.535573123	0.480208333	0.83625	0.851339672	0.669375
583	0.569047619	0.696013289	0.520238095	0.885114885	0.883928571	0.787712288
584	0.501879699	0.617460317	0.428571429	0.7775	0.86119186	0.71625
585	0.472283814	0.586890244	0.399113082	0.923555556	0.862962963	0.724
586	0.648578811	0.515734266	0.285529716	0.748251748	0.87037037	0.646853147
587	0.57199211	0.631118881	0.345167653	0.862137862	0.899100899	0.681818182
588	0.474501109	0.783216783	0.34368071	0.885683761	0.849025974	0.713141026
589	0.596638655	0.625531915	0.547058824	0.872266974	0.888798701	0.650172612
590	0.271317829	0.710638298	0.57751938	0.834586466	0.914186851	0.656954887
591	0.459459459	0.563235294	0.391891892	0.857905983	0.889130435	0.770833333
592	0.560723514	0.687037037	0.439276486	0.824786325	0.91349481	0.69284188
593	0.532544379	0.641608392	0.434911243	0.943201377	0.886493342	0.778829604
594	0.614661654	0.749169435	0.490601504	0.867521368	0.891187739	0.791132479
595	0.590225564	0.701470588	0.515977444	0.884115884	0.873563218	0.75024975
596	0.693693694	0.671096346	0.535135135	0.722993827	0.83059637	0.762345679
597	0.783333333	0.641608392	0.546875	0.831925676	0.844444444	0.715793919
598	0.683333333	0.640425532	0.317708333	0.865777778	0.850574713	0.686666667
599	0.714285714	0.742647059	0.588095238	0.742521368	0.882305195	0.588141026
600	0.563909774	0.608391608	0.452067669	0.82278481	0.833333333	0.704833142
601	0.616666667	0.7	0.398809524	0.890037594	0.851017442	0.755169173
602	0.578151261	0.714285714	0.474789916	0.833166833	0.850574713	0.614385614
603	0.516666667	0.57962963	0.484375	0.837962963	0.865552326	0.710262346
604	0.447916667	0.719387755	0.470833333	0.759146341	0.894554883	0.607469512
605	0.603550296	0.75304878	0.59566075	0.843621399	0.791299236	0.806584362
606	0.77827051	0.361111111	0.572062084	0.855111111	0.862824675	0.668888889
607	0.504930966	0.663492063	0.32642998	0.886075949	0.85014985	0.734177215
608	0.685416667	0.631481481	0.48125	0.963675214	0.849074074	0.832264957
609	0.597633136	0.72923588	0.453648915	0.89125	0.907317073	0.689375
610	0.611439842	0.593023256	0.315581854	0.873777778	0.855820106	0.719111111
611	0.579166667	0.591362126	0.610416667	0.895281933	0.887640449	0.728998849
612	0.55075188	0.65034965	0.516917293	0.873777778	0.906093906	0.727111111
613	0.488721805	0.586378738	0.383458647	0.943376068	0.847882455	0.64957265
614	0.631944444	0.709259259	0.384548611	0.806402439	0.889814815	0.789634146
615	0.477083333	0.657407407	0.395833333	0.807192807	0.853639847	0.652847153
616	0.535416667	0.619113573	0.56875	0.889528193	0.91349481	0.644418872
617	0.405684755	0.622222222	0.316537468	0.88034188	0.85515873	0.710470085
618	0.543233083	0.651162791	0.483082707	0.823717949	0.913086913	0.707264957
619	0.41981982	0.690559441	0.575675676	0.895281933	0.8980121	0.720368239
620	0.418145957	0.63968254	0.348126233	0.834165834	0.890740741	0.607392607
621	0.559027778	0.543706294	0.456597222	0.87406015	0.849808429	0.640037594
622	0.6	0.641269841	0.566666667	0.84004603	0.938634399	0.745109321
623	0.643015521	0.712698413	0.607538803	0.796982167	0.827956989	0.849794239
624	0.533333333	0.665079365	0.447619048	0.854700855	0.882454624	0.629807692
625	0.684210526	0.675925926	0.484022556	0.844512195	0.899809765	0.490091463
626	0.479289941	0.591489362	0.515779093	0.919080919	0.863636364	0.777222777
627	0.508333333	0.631481481	0.395833333	0.740384615	0.849611063	0.644764957
628	0.590909091	0.693732194	0.399147727	0.892980437	0.904069767	0.651898734
629	0.459566075	0.763532764	0.367850099	0.851495726	0.795159896	0.612713675
630	0.496240602	0.683333333	0.502819549	0.834165834	0.889130435	0.721778222
631	0.477272727	0.717987805	0.282670455	0.877122877	0.906655143	0.735764236
632	0.441860465	0.607973422	0.546511628	0.7525	0.9375	0.6375
633	0.558270677	0.594907407	0.428571429	0.809121622	0.831417625	0.616976351
634	0.631929047	0.650793651	0.562084257	0.781333333	0.853703704	0.668444444
635	0.658536585	0.645104895	0.590909091	0.820987654	0.875811688	0.72337963
636	0.527731092	0.551383399	0.46302521	0.838222222	0.881420419	0.593333333
637	0.524324324	0.708571429	0.442342342	0.828947368	0.845779221	0.76268797
638	0.65625	0.511627907	0.529829545	0.818694601	0.849206349	0.763900081
639	0.709534368	0.625874126	0.32594235	0.901035673	0.840843023	0.727272727
640	0.538194444	0.777777778	0.4609375	0.906093906	0.865740741	0.644855145
641	0.45106383	0.533333333	0.565957447	0.8225	0.899641577	0.735625
642	0.65045045	0.632621951	0.363063063	0.87091222	0.862433862	0.731497418
643	0.485587583	0.617132867	0.541019956	0.820512821	0.866435986	0.644230769
644	0.66518847	0.617940199	0.49113082	0.82272361	0.872127872	0.666398066
645	0.511363636	0.573089701	0.551136364	0.85733882	0.890421456	0.825102881
646	0.628571429	0.662587413	0.641666667	0.916353383	0.889130435	0.700657895
647	0.576797386	0.685185185	0.483660131	0.767857143	0.878703704	0.633928571
648	0.631163708	0.566666667	0.474358974	0.829170829	0.893690579	0.608391608
649	0.523281596	0.687037037	0.531042129	0.887820513	0.903096903	0.697649573
650	0.743589744	0.677777778	0.379684418	0.802071346	0.881481481	0.560414269
651	0.637218045	0.59833795	0.534774436	0.925925926	0.866883117	0.648148148
652	0.59962406	0.75	0.359022556	0.813578826	0.924904215	0.692174914
653	0.58496732	0.516203704	0.446895425	0.81554878	0.880681818	0.597560976
654	0.439842209	0.579268293	0.455621302	0.881472957	0.833166833	0.623705409
655	0.704761905	0.818597561	0.41547619	0.788262371	0.867669173	0.70023015
656	0.627027027	0.570588235	0.390990991	0.812187812	0.809195402	0.652847153
657	0.648648649	0.562962963	0.476576577	0.848101266	0.90406223	0.615650173
658	0.579881657	0.550793651	0.48816568	0.875555556	0.85	0.620888889
659	0.577083333	0.687707641	0.408333333	0.7575	0.854241338	0.671875
660	0.555555556	0.787037037	0.330749354	0.860042735	0.864135864	0.707799145
661	0.725	0.625925926	0.544791667	0.812071331	0.796024201	0.858024691
662	0.585585586	0.770588235	0.491891892	0.918614021	0.869204152	0.738114424
663	0.569548872	0.791666667	0.490601504	0.805555556	0.877508651	0.58757716
664	0.463414634	0.623809524	0.271618625	0.888888889	0.850290698	0.721536351
665	0.536936937	0.661702128	0.448648649	0.857142857	0.845121951	0.604895105
666	0.498891353	0.625874126	0.528824834	0.729653505	0.888798701	0.543110395
667	0.42118863	0.486013986	0.354005168	0.889660494	0.855555556	0.743055556
668	0.594315245	0.549833887	0.42248062	0.831990794	0.884782609	0.735327963
669	0.579881657	0.575174825	0.382642998	0.853344077	0.885057471	0.689766317
670	0.522916667	0.585648148	0.409375	0.875100725	0.947052947	0.703464948
671	0.554166667	0.681063123	0.296875	0.810666667	0.909259259	0.789777778
672	0.585365854	0.618881119	0.416851441	0.841216216	0.89021164	0.631756757
673	0.609022556	0.590909091	0.433270677	0.895299145	0.863888889	0.755876068
674	0.520710059	0.588235294	0.466469428	0.863247863	0.933066933	0.77457265
675	0.588345865	0.652439024	0.517857143	0.893004115	0.794642857	0.699588477
676	0.521064302	0.586956522	0.44345898	0.855263158	0.916475096	0.688909774
677	0.582386364	0.626984127	0.482954545	0.781015038	0.909391534	0.693139098
678	0.571428571	0.496503497	0.351190476	0.891025641	0.835782195	0.706196581
679	0.638580931	0.621262458	0.423503326	0.755555556	0.821089023	0.646666667
680	0.515037594	0.571678322	0.443609023	0.851148851	0.765234765	0.636863137
681	0.541019956	0.635327635	0.375831486	0.825086306	0.855519481	0.673187572
682	0.547916667	0.522865854	0.341666667	0.884615385	0.849808429	0.707799145
683	0.604761905	0.709141274	0.538095238	0.867481203	0.927173913	0.706296992
684	0.607495069	0.572340426	0.519723866	0.863136863	0.851851852	0.735764236
685	0.5375	0.670212766	0.5875	0.893333333	0.847058824	0.670222222
686	0.625396825	0.574074074	0.480952381	0.799145299	0.918478261	0.575854701
687	0.466666667	0.618518519	0.495238095	0.864135864	0.887197232	0.636863137
688	0.633074935	0.592592593	0.425064599	0.8975	0.908045977	0.61625
689	0.569548872	0.588235294	0.353383459	0.829059829	0.861111111	0.701923077
690	0.727443609	0.538297872	0.52443609	0.84125	0.848404255	0.78
691	0.590990991	0.581027668	0.388288288	0.90375	0.847883598	0.815
692	0.57881137	0.616600791	0.440568475	0.852134146	0.890740741	0.743140244
693	0.607142857	0.679401993	0.396428571	0.91008991	0.853932584	0.746253746
694	0.593277311	0.529644269	0.476470588	0.85014985	0.879861711	0.553946054
695	0.620155039	0.62972973	0.533591731	0.858457998	0.811111111	0.69159954
696	0.507760532	0.60978836	0.261640798	0.868312757	0.85014985	0.751714678
697	0.65625	0.724074074	0.467708333	0.851979346	0.886590038	0.725473322
698	0.625246548	0.65448505	0.304733728	0.862179487	0.887037037	0.731303419
699	0.554166667	0.689814815	0.532291667	0.822177822	0.883116883	0.63036963
700	0.612781955	0.634387352	0.496240602	0.845154845	0.909782609	0.711288711
701	0.67405765	0.66984127	0.496674058	0.80075188	0.856707317	0.623590226
702	0.530571992	0.604895105	0.481262327	0.775604143	0.912337662	0.776179517
703	0.633613445	0.667774086	0.459663866	0.903529412	0.868518519	0.777647059
704	0.558185404	0.667774086	0.388560158	0.891829689	0.846153846	0.789413119
705	0.567567568	0.434042553	0.47027027	0.891555556	0.915740741	0.767555556
706	0.42800789	0.715277778	0.443786982	0.773496241	0.865691489	0.604323308
707	0.567669173	0.712962963	0.526315789	0.895281933	0.88159032	0.792865362
708	0.522875817	0.473776224	0.37254902	0.867132867	0.874125874	0.712287712
709	0.68261563	0.532012195	0.534290271	0.831990794	0.821953328	0.64269275
710	0.511278195	0.713438735	0.491541353	0.891025641	0.885174419	0.631410256
711	0.470588235	0.586890244	0.421008403	0.72875	0.875	0.66875
712	0.684210526	0.644444444	0.316729323	0.90260631	0.868459302	0.713305898
713	0.711111111	0.631914894	0.480952381	0.871240602	0.870639535	0.720864662
714	0.652083333	0.589361702	0.475	0.883445946	0.808862434	0.742820946
715	0.608403361	0.548172757	0.535294118	0.815111111	0.917877907	0.782222222
716	0.557983193	0.591463415	0.547058824	0.8375	0.901469317	0.728125
717	0.527131783	0.657807309	0.348837209	0.814222222	0.838474026	0.624444444
718	0.577067669	0.620426829	0.638157895	0.870300752	0.82711039	0.676691729
719	0.6875	0.745014245	0.520833333	0.796317606	0.788149351	0.615650173
720	0.385714286	0.707407407	0.521428571	0.757333333	0.878133103	0.657777778
721	0.610845295	0.685106383	0.485645933	0.752589183	0.873670213	0.695627158
722	0.477477477	0.417021277	0.555855856	0.892107892	0.836956522	0.717782218
723	0.500986193	0.565217391	0.512820513	0.902439024	0.895785441	0.62652439
724	0.479323308	0.561188811	0.532894737	0.894230769	0.817204301	0.772435897
725	0.597744361	0.519117647	0.54981203	0.923076923	0.840613027	0.875534188
726	0.62406015	0.76	0.470864662	0.865601504	0.925	0.693139098
727	0.52443609	0.585664336	0.503759398	0.88625	0.910394265	0.794375
728	0.547049442	0.617647059	0.450558214	0.850402762	0.896103896	0.67721519
729	0.552083333	0.819117647	0.525	0.864661654	0.845977011	0.708176692
730	0.659090909	0.675889328	0.536931818	0.832393231	0.852777778	0.664383562
731	0.606349206	0.766768293	0.293650794	0.87	0.879693487	0.695
732	0.662184874	0.717021277	0.584033613	0.84004603	0.910344828	0.680667434
733	0.555555556	0.687037037	0.531862745	0.819555556	0.840103717	0.655111111
734	0.526041667	0.550793651	0.377604167	0.833046472	0.858141858	0.666953528
735	0.614285714	0.535060976	0.348809524	0.858141858	0.845154845	0.683816184
736	0.363636364	0.556402439	0.432372506	0.88625	0.869444444	0.77625
737	0.616806723	0.714285714	0.4	0.808888889	0.820761246	0.660888889
738	0.628828829	0.692592593	0.352252252	0.845864662	0.881118881	0.794172932
739	0.747619048	0.713286713	0.427380952	0.6625	0.880968858	0.615625
740	0.596396396	0.65	0.50990991	0.891829689	0.87987013	0.70598389
741	0.658333333	0.487244898	0.45625	0.884115884	0.917026793	0.758741259
742	0.593277311	0.623809524	0.456302521	0.770299145	0.874329502	0.783119658
743	0.614379085	0.646031746	0.517973856	0.906789413	0.88961039	0.765822785
744	0.519379845	0.612956811	0.443152455	0.881472957	0.898538961	0.68009206
745	0.527083333	0.527667984	0.329166667	0.872266974	0.846590909	0.67433832
746	0.623059867	0.598814229	0.536585366	0.76625	0.913086913	0.6575
747	0.593650794	0.512765957	0.40952381	0.85125	0.874074074	0.740625
748	0.671052632	0.573015873	0.352443609	0.867555556	0.863136863	0.632444444
749	0.518737673	0.62962963	0.282051282	0.912087912	0.852272727	0.674325674
750	0.534090909	0.7	0.515625	0.90037594	0.859515571	0.728383459
751	0.474501109	0.636764706	0.33924612	0.856203008	0.806686047	0.707706767
752	0.435714286	0.75	0.558333333	0.834401709	0.794331395	0.640491453
753	0.487804878	0.698979592	0.383592018	0.704257768	0.946413137	0.50863061
754	0.472283814	0.616666667	0.38691796	0.80625	0.856525497	0.621875
755	0.588345865	0.497150997	0.483082707	0.821178821	0.924805532	0.573426573
756	0.467849224	0.663492063	0.381374723	0.89484127	0.859982714	0.638888889
757	0.483333333	0.604761905	0.402083333	0.893796992	0.917207792	0.677631579
758	0.475452196	0.711111111	0.485788114	0.8525	0.903759398	0.594375
759	0.464705882	0.5	0.340336134	0.805451128	0.922077922	0.621240602
760	0.633333333	0.573170732	0.479761905	0.943056943	0.821089023	0.674325674
761	0.685714286	0.666112957	0.544047619	0.838682432	0.897222222	0.755912162
762	0.397435897	0.622222222	0.337278107	0.867848509	0.942057942	0.656728445
763	0.523809524	0.649501661	0.51547619	0.891917293	0.837162837	0.68843985
764	0.489130435	0.666007905	0.445652174	0.800344234	0.84015984	0.782271945
765	0.498120301	0.627659574	0.483082707	0.844155844	0.903114187	0.671828172
766	0.494360902	0.698170732	0.42387218	0.821333333	0.888888889	0.610222222
767	0.563909774	0.729020979	0.546992481	0.894131185	0.852873563	0.764096663
768	0.749506903	0.453703704	0.461538462	0.806222222	0.821179455	0.581333333
769	0.604761905	0.634387352	0.486904762	0.787555556	0.853896104	0.567111111
770	0.614190687	0.75255102	0.476718404	0.860902256	0.749250749	0.606672932
771	0.596491228	0.677865613	0.526315789	0.896470588	0.831481481	0.58
772	0.503759398	0.715099715	0.471804511	0.858974359	0.868459302	0.65758547
773	0.488372093	0.638297872	0.183462532	0.899884925	0.894117647	0.716340621
774	0.532544379	0.724252492	0.443786982	0.845154845	0.867592593	0.656343656
775	0.585798817	0.607973422	0.518737673	0.892736486	0.88961039	0.696790541
776	0.619329389	0.619117647	0.632149901	0.910472973	0.845203488	0.713260135
777	0.473958333	0.793367347	0.526909722	0.856203008	0.873376623	0.68843985
778	0.483370288	0.642553191	0.478935698	0.884615385	0.898876404	0.690705128
779	0.645238095	0.678353659	0.295238095	0.852444444	0.87012987	0.609777778
780	0.588345865	0.671096346	0.547932331	0.823717949	0.938953488	0.610576923
781	0.522556391	0.677740864	0.434210526	0.8775	0.905790838	0.6275
782	0.66875	0.753191489	0.46875	0.715284715	0.902422145	0.656843157
783	0.626190476	0.632478632	0.635714286	0.803418803	0.918755402	0.732371795
784	0.481262327	0.490033223	0.321499014	0.840225564	0.88474026	0.674342105
785	0.652252252	0.646853147	0.509009009	0.754890679	0.822089947	0.638089758
786	0.526315789	0.66031746	0.466165414	0.895104895	0.853084416	0.641358641
787	0.607538803	0.681481481	0.415742794	0.806390977	0.889814815	0.635338346
788	0.521428571	0.691699605	0.379761905	0.874125874	0.874048443	0.81018981
789	0.461538462	0.484265734	0.351084813	0.808975834	0.876851852	0.542002301
790	0.441814596	0.744680851	0.481262327	0.910836763	0.844155844	0.764060357
791	0.671840355	0.657012195	0.49113082	0.901692184	0.837662338	0.738517325
792	0.661261261	0.752964427	0.505405405	0.867132867	0.902681992	0.630869131
793	0.538802661	0.675304878	0.575388027	0.779220779	0.935319767	0.63986014
794	0.559027778	0.692063492	0.547743056	0.818597561	0.866188769	0.865091463
795	0.534368071	0.597560976	0.417960089	0.851148851	0.876404494	0.695804196
796	0.562162162	0.601587302	0.511711712	0.844594595	0.872222222	0.70777027
797	0.8	0.597902098	0.430208333	0.848684211	0.908812261	0.781954887
798	0.623809524	0.538461538	0.467857143	0.759146341	0.88962766	0.55945122
799	0.533333333	0.651851852	0.561904762	0.89875	0.84537037	0.693125
800	0.571428571	0.704761905	0.511904762	0.919080919	0.864359862	0.648851149
801	0.520833333	0.576177285	0.405208333	0.864211738	0.885901163	0.530494822
802	0.561904762	0.717021277	0.539285714	0.884146341	0.892592593	0.557164634
803	0.576496674	0.568085106	0.505543237	0.873489122	0.875095785	0.652699436
804	0.716186253	0.548571429	0.349223947	0.815	0.858333333	0.800625
805	0.467455621	0.607407407	0.454635108	0.749136939	0.900793651	0.589182969
806	0.587771203	0.674603175	0.34418146	0.852147852	0.80167264	0.705294705
807	0.554954955	0.673076923	0.427027027	0.87456847	0.887640449	0.706559264
808	0.541666667	0.599085366	0.372916667	0.834586466	0.861138861	0.648026316
809	0.815340909	0.610638298	0.549715909	0.847972973	0.880681818	0.743243243
810	0.579166667	0.682539683	0.386458333	0.757453666	0.887987013	0.706688155
811	0.5654102	0.534042553	0.549889135	0.850506757	0.914085914	0.652871622
812	0.477083333	0.622222222	0.341666667	0.846153846	0.816666667	0.672008547
813	0.392792793	0.655555556	0.379279279	0.912593985	0.929323308	0.814849624
814	0.636036036	0.579411765	0.581081081	0.77875	0.842296512	0.72875
815	0.54375	0.628205128	0.565625	0.865362486	0.939849624	0.668009206
816	0.497159091	0.660060976	0.534090909	0.876444444	0.870941558	0.662666667
817	0.512195122	0.41958042	0.537694013	0.946646341	0.805434783	0.886432927
818	0.65877712	0.749011858	0.434911243	0.87268332	0.886363636	0.647461724
819	0.567783094	0.66031746	0.559808612	0.823170732	0.86525974	0.697408537
820	0.697674419	0.722027972	0.487080103	0.821178821	0.906655143	0.674325674
821	0.605902778	0.639534884	0.503472222	0.790895062	0.85106383	0.694058642
822	0.638888889	0.640740741	0.503472222	0.913693901	0.876219512	0.793440736
823	0.635294118	0.531914894	0.434453782	0.821581197	0.874273256	0.760149573
824	0.481262327	0.579734219	0.34122288	0.837406015	0.874188312	0.694548872
825	0.570019724	0.606643357	0.551282051	0.862804878	0.886113886	0.670731707
826	0.631578947	0.798418972	0.540413534	0.795166858	0.883116883	0.635212888
827	0.49870801	0.642647059	0.497416021	0.909188034	0.908053266	0.592948718
828	0.645833333	0.661904762	0.459375	0.895281933	0.885185185	0.739355581
829	0.557291667	0.736507937	0.518229167	0.89957265	0.901469317	0.716346154
830	0.522556391	0.640243902	0.454887218	0.832317073	0.88961039	0.675304878
831	0.49047619	0.729166667	0.525	0.807111111	0.814559387	0.505777778
832	0.650568182	0.700996678	0.609375	0.887218045	0.853835979	0.750469925
833	0.513513514	0.671428571	0.435135135	0.855769231	0.848544974	0.555021368
834	0.425720621	0.603658537	0.54767184	0.861910242	0.877906977	0.695051784
835	0.42481203	0.541958042	0.560150376	0.853658537	0.822916667	0.460365854
836	0.455621302	0.648648649	0.539447732	0.882518797	0.858237548	0.68843985
837	0.640625	0.656862745	0.484375	0.833614865	0.836781609	0.565456081
838	0.470066519	0.632411067	0.451219512	0.912393162	0.936170213	0.670405983
839	0.552268245	0.49695122	0.516765286	0.821428571	0.859577922	0.692199248
840	0.658333333	0.628458498	0.454166667	0.828947368	0.839160839	0.72556391
841	0.560157791	0.74537037	0.275147929	0.873126873	0.854651163	0.689310689
842	0.461538462	0.464285714	0.530571992	0.847222222	0.893478261	0.741512346
843	0.396449704	0.694055944	0.304733728	0.85375	0.901730104	0.56625
844	0.630952381	0.703703704	0.445238095	0.880639098	0.89752907	0.654605263
845	0.588068182	0.719269103	0.532670455	0.863721805	0.883333333	0.669172932
846	0.614583333	0.692592593	0.514583333	0.906721536	0.909578544	0.620027435
847	0.467849224	0.647058824	0.544345898	0.814222222	0.85014985	0.652
848	0.652255639	0.723776224	0.50093985	0.834004835	0.884109916	0.664786463
849	0.571428571	0.707756233	0.48487395	0.87652439	0.896551724	0.576219512
850	0.514412417	0.697297297	0.373614191	0.808191808	0.969414894	0.621378621
851	0.62593985	0.644680851	0.309210526	0.927072927	0.857389801	0.645354645
852	0.607538803	0.532407407	0.317073171	0.888571429	0.887962963	0.669642857
853	0.54375	0.634551495	0.436458333	0.820483314	0.864661654	0.711162255
854	0.603125	0.655487805	0.53203125	0.863247863	0.841269841	0.756944444
855	0.758522727	0.604591837	0.556818182	0.820483314	0.889130435	0.585730725
856	0.636036036	0.604166667	0.520720721	0.894105894	0.815740741	0.714285714
857	0.595864662	0.664031621	0.435150376	0.853885135	0.86525974	0.689611486
858	0.511278195	0.695804196	0.580827068	0.871111111	0.915708812	0.715111111
859	0.649667406	0.606643357	0.413525499	0.879573171	0.865552326	0.786585366
860	0.527777778	0.687062937	0.485294118	0.8275	0.945494186	0.53
861	0.565789474	0.633333333	0.47556391	0.87	0.852147852	0.714375
862	0.552941176	0.592987805	0.458823529	0.927350427	0.862835249	0.792735043
863	0.63125	0.782539683	0.65	0.89010989	0.880555556	0.681318681
864	0.583333333	0.661904762	0.479761905	0.896729776	0.811581677	0.69535284
865	0.647619048	0.763986014	0.410714286	0.771959459	0.829065744	0.665962838
866	0.571059432	0.622529644	0.503875969	0.849252014	0.904268293	0.691024166
867	0.54375	0.671296296	0.505208333	0.845333333	0.915708812	0.659111111
868	0.617357002	0.685314685	0.478303748	0.876444444	0.796266234	0.702666667
869	0.508333333	0.635185185	0.482291667	0.872	0.851086957	0.672444444
870	0.508680556	0.663492063	0.344618056	0.819180819	0.892045455	0.655344655
871	0.407982262	0.596825397	0.455654102	0.84579977	0.883333333	0.654775604
872	0.676274945	0.621262458	0.529933481	0.786317568	0.872093023	0.766047297
873	0.644097222	0.763986014	0.360243056	0.855144855	0.891097666	0.792207792
874	0.479323308	0.614329268	0.344924812	0.901035673	0.84567474	0.708860759
875	0.656804734	0.671936759	0.450690335	0.79625	0.857389801	0.784375
876	0.580952381	0.517482517	0.503571429	0.832647462	0.83183391	0.829903978
877	0.598669623	0.652380952	0.354767184	0.828171828	0.909578544	0.601898102
878	0.450793651	0.575925926	0.450793651	0.88	0.801210026	0.723555556
879	0.591715976	0.613235294	0.483234714	0.866452991	0.835185185	0.780448718
880	0.633136095	0.522222222	0.544378698	0.88625	0.830651341	0.695625
881	0.671052632	0.603146853	0.393796992	0.75125	0.809593023	0.6325
882	0.564236111	0.672757475	0.592881944	0.755244755	0.840217391	0.616883117
883	0.583783784	0.507905138	0.505405405	0.854595336	0.880968858	0.64266118
884	0.498412698	0.606312292	0.426984127	0.854222222	0.893106893	0.743555556
885	0.674418605	0.636212625	0.542635659	0.728395062	0.902097902	0.589163237
886	0.508986928	0.645588235	0.539215686	0.891829689	0.903703704	0.641542002
887	0.597916667	0.479020979	0.485416667	0.890243902	0.898850575	0.65929878
888	0.553153153	0.557407407	0.561261261	0.72008547	0.920121951	0.56517094
889	0.589147287	0.544207317	0.435400517	0.922547332	0.902333621	0.585197935
890	0.614285714	0.703703704	0.30952381	0.871116226	0.870354365	0.699654776
891	0.629711752	0.524916944	0.50443459	0.893162393	0.912037037	0.770299145
892	0.689578714	0.812765957	0.56097561	0.859555556	0.851744186	0.699111111
893	0.524547804	0.588888889	0.354005168	0.821917808	0.807260156	0.714343272
894	0.514583333	0.646341463	0.498958333	0.841165414	0.871128871	0.692199248
895	0.571171171	0.651851852	0.494594595	0.875	0.806451613	0.664943609
896	0.5	0.723776224	0.616477273	0.886075949	0.876453488	0.749136939
897	0.605321508	0.772727273	0.531042129	0.858457998	0.860847018	0.777330265
898	0.471590909	0.535185185	0.633522727	0.850609756	0.884183232	0.706554878
899	0.65	0.611111111	0.509375	0.820483314	0.864304235	0.660529344
900	0.471428571	0.701587302	0.29047619	0.838414634	0.862195122	0.585365854
901	0.666666667	0.731746032	0.490625	0.805555556	0.862575627	0.733974359
902	0.572916667	0.571146245	0.347222222	0.814814815	0.867132867	0.722908093
903	0.552083333	0.739202658	0.414583333	0.84	0.844476744	0.60125
904	0.438541667	0.638888889	0.342708333	0.891632373	0.841158841	0.762002743
905	0.552268245	0.533333333	0.587771203	0.881472957	0.896193772	0.811852704
906	0.535416667	0.64957265	0.369791667	0.822368421	0.884291188	0.716165414
907	0.559659091	0.680851064	0.335227273	0.835470085	0.885047537	0.816239316
908	0.473372781	0.564784053	0.521696252	0.892857143	0.868965517	0.717105263
909	0.616407982	0.575098814	0.436807095	0.85625	0.851148851	0.658125
910	0.645232816	0.738888889	0.394678492	0.801587302	0.872222222	0.732142857
911	0.572062084	0.807926829	0.528824834	0.864864865	0.869565217	0.659206081
912	0.538738739	0.62804878	0.434234234	0.885683761	0.832608696	0.53792735
913	0.595864662	0.696428571	0.52443609	0.877533784	0.881521739	0.736486486
914	0.540540541	0.774603175	0.493693694	0.89375	0.905032468	0.68
915	0.495495495	0.598529412	0.511711712	0.841652324	0.852873563	0.580034423
916	0.516746411	0.601587302	0.524720893	0.867663982	0.878997407	0.705408516
917	0.526190476	0.50212766	0.523809524	0.752136752	0.884920635	0.677350427
918	0.571428571	0.606312292	0.446428571	0.749136939	0.845203488	0.737054085
919	0.66469428	0.638888889	0.475345168	0.839939024	0.845203488	0.599085366
920	0.56036036	0.647619048	0.532432432	0.777777778	0.827173913	0.790809328
921	0.586789555	0.648199446	0.41858679	0.812030075	0.872030651	0.741071429
922	0.663063063	0.610803324	0.481981982	0.687969925	0.911111111	0.589285714
923	0.518737673	0.655594406	0.553254438	0.892857143	0.898982558	0.67481203
924	0.585585586	0.683760684	0.475675676	0.872941176	0.862012987	0.854117647
925	0.524654832	0.652097902	0.471400394	0.820306205	0.903343023	0.64987913
926	0.646942801	0.608823529	0.486193294	0.855111111	0.934840426	0.735111111
927	0.6	0.728571429	0.280208333	0.855144855	0.843478261	0.626373626
928	0.637837838	0.566433566	0.457657658	0.813034188	0.895652174	0.515491453
929	0.40942029	0.539525692	0.476449275	0.871240602	0.887112887	0.753759398
930	0.666666667	0.625396825	0.347916667	0.84004603	0.850475367	0.70023015
931	0.48125	0.685106383	0.576041667	0.868243243	0.919565217	0.779560811
932	0.587771203	0.696013289	0.480276134	0.793233083	0.872222222	0.670582707
933	0.560157791	0.502941176	0.292899408	0.82853855	0.914942529	0.785385501
934	0.583148559	0.755813953	0.398004435	0.792293233	0.890421456	0.622180451
935	0.678977273	0.653968254	0.252840909	0.905094905	0.904095904	0.734765235
936	0.613445378	0.677777778	0.468067227	0.753333333	0.842145594	0.692888889
937	0.495495495	0.639534884	0.376576577	0.84962406	0.891961971	0.689379699
938	0.583333333	0.582317073	0.33125	0.859022556	0.861952862	0.751879699
939	0.594771242	0.7	0.370098039	0.821333333	0.854145854	0.710222222
940	0.509043928	0.487762238	0.536175711	0.88034188	0.913517442	0.806089744
941	0.583333333	0.684385382	0.559375	0.8775	0.897147796	0.655625
942	0.689849624	0.580882353	0.378759398	0.82017982	0.901851852	0.746753247
943	0.459459459	0.694055944	0.408108108	0.812071331	0.931800766	0.700960219
944	0.667293233	0.537037037	0.519736842	0.881410256	0.859003831	0.550213675
945	0.603550296	0.536585366	0.355029586	0.715320911	0.889110889	0.673567978
946	0.439842209	0.650914634	0.468441815	0.860641892	0.834053587	0.774915541
947	0.67405765	0.793706294	0.376940133	0.819332566	0.858333333	0.443037975
948	0.673809524	0.687747036	0.488095238	0.881472957	0.893518519	0.628883774
949	0.59375	0.588642659	0.471875	0.892980437	0.866188769	0.575373993
950	0.481152993	0.634551495	0.38248337	0.829689298	0.831460674	0.535673188
951	0.550347222	0.582167832	0.535590278	0.846091861	0.876086957	0.734488316
952	0.507760532	0.522222222	0.488913525	0.793918919	0.929383117	0.665962838
953	0.597633136	0.566666667	0.450690335	0.91125	0.841832325	0.695
954	0.583979328	0.56554878	0.325581395	0.783216783	0.834917891	0.572427572
955	0.552631579	0.583056478	0.416353383	0.772435897	0.866666667	0.573717949
956	0.545219638	0.568085106	0.45994832	0.760683761	0.926436782	0.60042735
957	0.595238095	0.634259259	0.577380952	0.925925926	0.915570934	0.633058985
958	0.64375	0.462450593	0.428125	0.884925201	0.916475096	0.849252014
959	0.525	0.727659574	0.405208333	0.742378049	0.869444444	0.530487805
960	0.534368071	0.491489362	0.580931264	0.75625	0.831460674	0.614375
961	0.618625277	0.558139535	0.594235033	0.819548872	0.887175325	0.648966165
962	0.480672269	0.63968254	0.310084034	0.877122877	0.847402597	0.646853147
963	0.573964497	0.579734219	0.369822485	0.862120089	0.874074074	0.775389177
964	0.46875	0.664814815	0.380681818	0.866133866	0.904347826	0.825174825
965	0.447916667	0.522222222	0.377083333	0.877122877	0.872819767	0.734265734
966	0.629191321	0.759574468	0.504930966	0.825854701	0.843560933	0.716880342
967	0.514285714	0.703703704	0.507142857	0.731672932	0.840097403	0.612781955
968	0.558558559	0.577027027	0.495495495	0.87625	0.877435065	0.68125
969	0.621527778	0.731707317	0.497395833	0.853146853	0.909259259	0.713286713
970	0.579861111	0.662962963	0.3984375	0.844907407	0.789893617	0.660493827
971	0.564583333	0.609756098	0.3875	0.700168919	0.868625756	0.658783784
972	0.496240602	0.596296296	0.380639098	0.864888889	0.920306513	0.709777778
973	0.559659091	0.707317073	0.497159091	0.798549557	0.862575627	0.594278807
974	0.60625	0.661129568	0.370833333	0.871240602	0.816767502	0.796992481
975	0.447731755	0.560941828	0.337278107	0.867132867	0.924904215	0.721778222
976	0.426190476	0.568597561	0.388095238	0.77914952	0.851461039	0.601508916
977	0.639097744	0.678571429	0.481203008	0.804487179	0.861956522	0.740918803
978	0.713968958	0.715946844	0.580931264	0.908119658	0.869130869	0.675747863
979	0.503759398	0.606312292	0.443609023	0.872180451	0.92826087	0.665883459
980	0.566074951	0.592657343	0.563116371	0.825174825	0.849563953	0.663836164
981	0.413533835	0.589361702	0.413533835	0.860042735	0.814174589	0.581196581
982	0.542613636	0.634551495	0.348011364	0.826173826	0.885823755	0.679320679
983	0.666666667	0.619601329	0.480208333	0.838675214	0.87816092	0.698717949
984	0.552380952	0.589700997	0.35	0.823176823	0.833227647	0.632867133
985	0.631929047	0.641269841	0.511086475	0.875719217	0.875661376	0.752013809
986	0.534090909	0.501385042	0.436079545	0.787593985	0.864304235	0.708646617
987	0.723684211	0.693650794	0.510338346	0.810150376	0.891954023	0.67481203
988	0.557291667	0.550304878	0.5234375	0.893162393	0.8651341	0.705128205
989	0.544378698	0.608391608	0.524654832	0.828444444	0.848746759	0.605333333
990	0.654166667	0.692592593	0.50625	0.881118881	0.840601504	0.671828172
991	0.573863636	0.641274238	0.367897727	0.8475	0.891954023	0.676875
992	0.66469428	0.657407407	0.535502959	0.89125	0.855144855	0.6425
993	0.535135135	0.663817664	0.436036036	0.897556391	0.834482759	0.654135338
994	0.574279379	0.636363636	0.381374723	0.770676692	0.834482759	0.607142857
995	0.479279279	0.536585366	0.51981982	0.951048951	0.82037037	0.738261738
996	0.567627494	0.629370629	0.229490022	0.896432681	0.910344828	0.65995397
997	0.553819444	0.578347578	0.504340278	0.822177822	0.864098837	0.751748252
998	0.437837838	0.608231707	0.572072072	0.890037594	0.891715116	0.672932331
999	0.631578947	0.568518519	0.495300752	0.846222222	0.845779221	0.64
1000	0.658914729	0.682352941	0.593023256	0.821581197	0.887356322	0.625534188
